# Supplementary material for: Algal origins of core land plant stress response subnetworks
Source: Plant J. 2025 Jun 23;122(6):e70291. doi: 10.1111/tpj.70291 (PMC12185132; doi:10.1111/tpj.70291)
Supplement: Supplementary file 1 — Data S1. All orthofinder results for N0. [file TPJ-122-0-s001.tsv]

Data S1: All orthofinder results for N0
HOG	OG	Gene Tree Parent Clade	A_agrestis_oxf	A_filiculoides	A_thaliana	B_distachyon	C_braunii	C_melkonianii	C_reinhardtii	Closterium_sp_NIES_67	Closterium_sp_NIES_68	K_nitens	M_endlicherianum	M_polymorpha	M_viride	O_lucimarinus	O_sativa	P_coloniale	P_patens	S_lycopersicum	S_moellendorffii	S_muscicola	Z_circumcarinatum_SAG698_1a	Z_circumcarinatum_SAG698_1b	Z_circumcarinatum_UTEX1559	Z_circumcarinatum_UTEX1560	Z_mays
N0.HOG0000000	OG0000000	n1					CHBRA152g00650, CHBRA06g00470, CHBRA728g00020, CHBRA430g00090		Cre08.g383900_4532
N0.HOG0000001	OG0000000	n5	AagrOXF_evm.TU.utg000093l.16, AagrOXF_evm.TU.utg000050l.500, AagrOXF_evm.TU.utg000056l.92, AagrOXF_evm.TU.utg000058l.434, AagrOXF_evm.TU.utg000029l.72, AagrOXF_evm.TU.utg000104l.1, AagrOXF_evm.TU.utg000033l.1, AagrOXF_evm.TU.utg000074l.19, AagrOXF_evm.TU.utg000043l.71, AagrOXF_evm.TU.utg000091l.507, AagrOXF_evm.TU.utg000010l.263, AagrOXF_evm.TU.utg000106l.23, AagrOXF_evm.TU.utg000060l.22, AagrOXF…	Azfi_s0001.g000946	AT2G12880, AT2G06105, ATMG00860		CHBRA415g00150, CHBRA24g00580, CHBRA121g00620, CHBRA479g00150, CHBRA402g00040, CHBRA427g00210, CHBRA49g01050, CHBRA00g00520, CHBRA1257g00010, CHBRA917g00030, CHBRA278g00300, CHBRA30g00260, CHBRA1079g00060, CHBRA15902g00010, CHBRA63g00180, CHBRA82g00710, CHBRA536g00250, CHBRA414g00140, CHBRA265g00130, CHBRA321g00460, CHBRA07g00810, CHBRA106g00630, CHBRA321g00300, CHBRA638g00090, CHBRA26g01010, CHB…
1g00030, CHBRA580g00080, CHBRA265g00320, CHBRA809g00070, CHBRA13g01120, CHBRA879g00130, CHBRA186g00370, CHBRA49g00750, g38630.t2, CHBRA72g00640, CHBRA88g00660, g64885.t2, CHBRA767g00100, CHBRA98g00410, CHBRA306g00180, CHBRA626g00110, CHBRA817g00130, CHBRA604g00030, CHBRA535g00110, CHBRA67g00200, CHBRA595g00150, CHBRA09g01310, CHBRA420g00250, CHBRA1049g00040, CHBRA06g00640, CHBRA302g00040, CHBRA24…	Chrsp109S01466, Chrsp109S01468	Cre08.g800942_4532, Cre04.g800480_4532, Cre03.g800372_4532, Cre15.g801742_4532, Cre03.g800371_4532, Cre17.g802059_4532, Cre07.g800778_4532, Cre04.g800445_4532, Cre04.g800444_4532, Cre15.g801775_4532, Cre04.g800478_4532, Cre12.g801478_4532, Cre10.g801179_4532, Cre12.g801479_4532, Cre16.g801940_4532, Cre11.g801328_4532, Cre17.g802088_4532, Cre12.g801477_4532	CLOP_g13204_, CLOP_g20992, CLOP_g6284, CLOP_g1367_, CLOP_g16045, CLOP_g21210_, CLOP_g7243, CLOP_g21877, CLOP_g24122_, CLOP_g342_, CLOP_g22515, CLOP_g19069, CLOP_g3916, CLOP_g15515, CLOP_g8919, CLOP_g16380, CLOP_g3612, CLOP_g13152, CLOP_g12913, CLOP_g19847_, CLOP_g6913_, CLOP_g511_, CLOP_g20863_, CLOP_g17017, CLOP_g8415, CLOP_g14543_, CLOP_g10671_, CLOP_g15460_, CLOP_g25672, CLOP_g147, CLOP_g1368_…	CLOM_g3049, CLOM_g18861_, CLOM_g13740, CLOM_g18199, CLOM_g16387_, CLOM_g18116, CLOM_g10173_, CLOM_g23941_, CLOM_g13509, CLOM_g9907_, CLOM_g18862_, CLOM_g18492_, CLOM_g8031, CLOM_g5876, CLOM_g20978, CLOM_g11392, CLOM_g21946, CLOM_g8809, CLOM_g354_, CLOM_g354, CLOM_g238, CLOM_g16888, CLOM_g515, CLOM_g4508, CLOM_g23635, CLOM_g18077, CLOM_g16887_, CLOM_g6049_, CLOM_g18198_, CLOM_g7563_, CLOM_g7628_, …	15886, 1743, 1013, 12926, 6990, 13670, 15179, 15249, 14586, 11814, 15020, 12303, 14996, 15500	Me1_v2_0108170, Me1_v2_0073460, Me1_v2_0211660, Me1_v2_0198280, Me1_v2_0186320, Me1_v2_0177340, Me1_v2_0224960, Me1_v2_0134610, Me1_v2_0196780, Me1_v2_0102650, Me1_v2_0193310, Me1_v2_0059400, Me1_v2_0156060, Me1_v2_0080750, Me1_v2_0205900, Me1_v2_0064350, Me1_v2_0114260, Me1_v2_0124030, Me1_v2_0151050, Me1_v2_0234760, Me1_v2_0173560, Me1_v2_0098110, Me1_v2_0184360, Me1_v2_0227350, Me1_v2_0061730,…	Mp6g01040, Mp3g07970	24228, 19877, 26468, 20071, 19903, 21726, 4862, 19789, 19366, 4648, 28767, 19790, 8004		LOC_Os05g12430, LOC_Os08g19890, LOC_Os08g05250, ChrSy.fgenesh.mRNA, LOC_Os09g02520		Pp6c1_21590V6, Pp6c8_7870V6, Pp6c5_5930V6, Pp6c24_2690V6, Pp6c4_1610V6, Pp6c13_9300V6, Pp6c2_570V6, Pp6c21_3870V6, Pp6c15_12580V6, Pp6c2_19000V6, Pp6c14_13980V6, Pp6c6_13670V6, Pp6c17_1310V6, Pp6c12_12720V6, Pp6c19_8630V6, Pp6c17_4290V6, Pp6c14_13540V6, Pp6c4_13370V6, Pp6c3_18610V6, Pp6c4_2400V6, Pp6c17_4820V6, Pp6c14_850V6, Pp6c18_7960V6, Pp6c5_6600V6, Pp6c9_5780V6	Solyc01T000775, Solyc01T001338, Solyc03T003306, Solyc10T000995, PRAM_12335, Solyc07T000870, Solyc08T000930, Solyc12T001767, Solyc06T000047, Solyc02T000535, Solyc02T000062, Solyc07T001127, Solyc09T000706, Solyc09T001300, Solyc12T000928, Solyc03T001217, Solyc03T001141, Solyc07T001346, Solyc01T000524, Solyc03T001198, Solyc10T001247, Solyc12T000915, Solyc10T001028, Solyc05T001911, Solyc08T000879, Sol…	403013, 136708	SM000065S20234	Zci1a_11151, Zci1a_44163, Zci1a_41637, Zci1a_22745, Zci1a_32792, Zci1a_27128, Zci1a_03782, Zci1a_30702, Zci1a_32184, Zci1a_01373, Zci1a_05258, Zci1a_08611, Zci1a_00654, Zci1a_10655, Zci1a_43249, Zci1a_04913, Zci1a_29899, Zci1a_18112, Zci1a_03161, Zci1a_05554, Zci1a_18253, Zci1a_29211, Zci1a_00149, Zci1a_34994, Zci1a_25934, Zci1a_43504, Zci1a_25944, Zci1a_27144, Zci1a_35082, Zci1a_18167, Zci1a_033…		UTEX1559_18637, UTEX1559_18226, UTEX1559_19159, UTEX1559_09437, UTEX1559_00779, UTEX1559_18053, UTEX1559_00780, UTEX1559_08895, UTEX1559_08896, UTEX1559_18873, UTEX1559_08548, UTEX1559_14581, UTEX1559_19061, UTEX1559_18271, UTEX1559_18523, UTEX1559_18383, UTEX1559_18736, UTEX1559_19048, UTEX1559_09967, UTEX1559_13147, UTEX1559_18925, UTEX1559_17762, UTEX1559_09970, UTEX1559_18314, UTEX1559_18118,…	UTEX1560_17996, UTEX1560_19560, UTEX1560_19602, UTEX1560_17876, UTEX1560_19986, UTEX1560_14261, UTEX1560_14570, UTEX1560_14317, UTEX1560_16511, UTEX1560_16518, UTEX1560_16792, UTEX1560_17046, UTEX1560_14262, UTEX1560_19675, UTEX1560_17554, UTEX1560_19417, UTEX1560_17994, UTEX1560_19976, UTEX1560_19921, UTEX1560_19163, UTEX1560_14263, UTEX1560_02185, UTEX1560_19236, UTEX1560_16136, UTEX1560_17391,…
N0.HOG0000002	OG0000001	n0			ATMG00300					CLOP_g15411_	CLOM_g15257, CLOM_g20757										134781		Zci1a_05402, Zci1a_27212, Zci1a_18683, Zci1a_33069, Zci1a_43353, Zci1a_13250, Zci1a_26222, Zci1a_44318, Zci1a_18346, Zci1a_22049, Zci1a_24762, Zci1a_42796, Zci1a_26473, Zci1a_05557, Zci1a_18852, Zci1a_07175, Zci1a_19472, Zci1a_28102, Zci1a_11843, Zci1a_20932, Zci1a_44728, Zci1a_31180, Zci1a_31065, Zci1a_32257, Zci1a_09863, Zci1a_02146, Zci1a_32583, Zci1a_09998, Zci1a_02911, Zci1a_40378, Zci1a_174…
N0.HOG0000003	OG0000002	n0	AagrOXF_evm.TU.utg000049l.542, AagrOXF_evm.TU.utg000033l.6, AagrOXF_evm.TU.utg000005l.383, AagrOXF_evm.TU.utg000101l.83, AagrOXF_evm.TU.utg000035l.329, AagrOXF_evm.TU.utg000057l.36, AagrOXF_evm.TU.utg000133l.35, AagrOXF_evm.TU.utg000057l.188, AagrOXF_evm.TU.utg000101l.80, AagrOXF_evm.TU.utg000033l.103, AagrOXF_evm.TU.utg000035l.288, AagrOXF_evm.TU.utg000058l.63, AagrOXF_evm.TU.utg000109l.192, Aag…	Azfi_s0791.g087231, Azfi_s3394.g115538, Azfi_s0233.g059373, Azfi_s0002.g001193, Azfi_s0003.g007695, Azfi_s0001.g000903, Azfi_s0129.g048869, Azfi_s0026.g023333, Azfi_s0022.g015998, Azfi_s0213.g058286, Azfi_s0292.g063362, Azfi_s0662.g081455, Azfi_s0081.g038564, Azfi_s0303.g063784, Azfi_s0054.g033714, Azfi_s0051.g031470, Azfi_s0094.g043402, Azfi_s0022.g016150, Azfi_s0003.g007778, Azfi_s0049.g030899,…	AT1G19720, AT4G20770, AT2G15690, AT3G02330, AT4G08210, AT2G40720, AT5G27110, AT4G39530, AT3G53360, AT2G37320, AT1G56570, AT3G05340, AT2G33680, AT3G09040, AT3G20730, AT4G32430, AT4G13650, AT3G49170, AT2G27610, AT5G13230, AT2G03880, AT5G65570, AT3G24000, AT5G40410, AT4G33170, AT1G16480, AT5G03800, AT1G06140, AT4G16470, AT3G57430, AT1G03510, AT3G13770, AT4G15720, AT4G25270, AT1G22830, AT1G71490, AT1…	Bradi3g20530, Bradi3g35210, Bradi2g16866, Bradi3g55470, Bradi2g14520, Bradi3g32282, Bradi2g62180, Bradi5g15860, Bradi5g06370, Bradi2g11440, Bradi2g36120, Bradi2g13137, Bradi2g37360, Bradi5g22640, Bradi1g18310, Bradi1g15500, Bradi2g22840, Bradi2g32290, Bradi3g55520, Bradi2g13297, Bradi4g38420, Bradi3g40131, Bradi2g42710, Bradi4g33270, Bradi3g29450, Bradi3g47510, Bradi3g37252, Bradi1g56040, Bradi3g…	CHBRA03g00720	Chrsp27S04304	Cre12.g554528_4532				Me1_v2_0207840, Me1_v2_0073620	Mp8g01790	2126, 25491	fgenesh1_pg.C_Chr_2000295, eugene.0400010057	LOC_Os07g31000, LOC_Os03g44210, LOC_Os03g59264, LOC_Os02g57340, LOC_Os05g37225, LOC_Os04g09530, LOC_Os03g19490, LOC_Os01g11470, LOC_Os03g50400, LOC_Os10g40920, LOC_Os08g25280, LOC_Os06g30940, LOC_Os05g06150, LOC_Os01g19380, LOC_Os05g05490, LOC_Os01g27650, LOC_Os04g43430, LOC_Os04g53630, LOC_Os07g47370, LOC_Os03g38580, LOC_Os12g36620, LOC_Os05g12130, LOC_Os05g38190, LOC_Os03g32620, LOC_Os06g27790,…	PRCOL_00004034_RA	Pp6c3_13030V6, Pp6c4_8760V6, Pp6c25_1820V6, Pp6c17_12360V6, Pp6c5_7810V6, Pp6c19_600V6, Pp6c24_4170V6, Pp6c22_840V6, Pp6c17_2200V6, Pp6c24_4180V6, Pp6c11_4390V6, Pp6c5_4080V6, Pp6c14_9070V6, Pp6c2_6920V6, Pp6c16_9670V6, Pp6c6_12470V6, Pp6c24_7640V6, Pp6c17_2130V6, Pp6c21_7020V6	Solyc07T002467, Solyc06T002777, Solyc07T000937, Solyc01T004010, Solyc06T000315, Solyc05T001444, Solyc03T001707, Solyc01T000159, Solyc09T000095, Solyc11T000217, Solyc04T001981, Solyc03T000237, Solyc07T000410, PRAM_25900, Solyc01T003405, Solyc01T003240, Solyc02T000930, Solyc02T001247, Solyc06T000065, Solyc12T002781, Solyc02T001641, Solyc01T003126, Solyc11T002179, Solyc05T001445, Solyc03T003336, Sol…	26786, 115591, 13472, 92426, 72150, 109249, 71827, 80365, 11658, 133790, 81964, 117846, 126354, 138070, 76916, 108616, 93439, 98177, 42377, 150456, 137502, 89112, 74180, 96526, 42073, 50864, 80295, 61782, 72213, 98388, 47998, 134551, 130516, 88697, 29419, 135822, 41818, 105197, 32021, 50342, 105818, 94945, 77426, 96227, 134559, 122334, 171135, 100938, 132317, 32263, 102603, 107192, 74388, 83034, …						Zm00001eb210640, Zm00001eb025700, Zm00001eb260770, Zm00001eb258980, Zm00001eb345230, Zm00001eb297450, Zm00001eb026270, Zm00001eb405990, Zm00001eb162760, Zm00001eb426720, Zm00001eb420510, Zm00001eb030480, Zm00001eb406960, Zm00001eb418010, Zm00001eb160990, Zm00001eb077530, Zm00001eb279350, Zm00001eb330270, Zm00001eb083880, Zm00001eb284850, Zm00001eb243850, Zm00001eb279920, Zm00001eb003330, Zm00001e…
N0.HOG0000004	OG0000003	n0	AagrOXF_evm.TU.utg000094l.3, AagrOXF_evm.TU.utg000077l.405, AagrOXF_evm.TU.utg000035l.115, AagrOXF_evm.TU.utg000041l.45, AagrOXF_evm.TU.utg000006l.433, AagrOXF_evm.TU.utg000002l.342, AagrOXF_evm.TU.utg000008l.141, AagrOXF_evm.TU.utg000077l.300, AagrOXF_evm.TU.utg000018l.457, AagrOXF_evm.TU.utg000018l.463, AagrOXF_evm.TU.utg000049l.693, AagrOXF_evm.TU.utg000001l.203, AagrOXF_evm.TU.utg000091l.544,…	Azfi_s0049.g030821, Azfi_s0217.g058547, Azfi_s2072.g108988, Azfi_s0034.g025241, Azfi_s0052.g031676, Azfi_s2641.g112482, Azfi_s0172.g055726, Azfi_s0585.g078537, Azfi_s0165.g054362, Azfi_s0030.g024324, Azfi_s0268.g061076, Azfi_s0310.g064132, Azfi_s0087.g042374, Azfi_s0099.g044215, Azfi_s0154.g053530, Azfi_s0385.g067510, Azfi_s0190.g056909, Azfi_s0006.g009617, Azfi_s0009.g011946, Azfi_s0205.g057773,…	AT3G09010, AT1G16670, AT4G32710, AT4G34440, AT1G49270, AT3G18810, AT2G18470, AT1G52290, AT3G24550, AT3G24540, AT5G38560, AT1G68690, AT1G26150, AT1G10620, AT1G23540, AT1G70460, AT1G70450, AT2G41970, AT1G06700, AT2G30740, AT2G30730, AT2G43230, AT3G59350, AT2G47060, AT3G62220, AT3G17410, AT1G48210, AT1G48220, AT1G54820, AT3G58690, AT5G11020, AT2G25220, AT4G32000, AT1G80640, AT3G26940, AT1G20650, AT1…	Bradi5g24570, Bradi1g67247, Bradi3g49836, Bradi2g06510, Bradi5g26287, Bradi5g22007, Bradi3g17620, Bradi1g32630, Bradi3g04940, Bradi4g02020, Bradi2g19764, Bradi2g49945, Bradi1g07010, Bradi1g58020, Bradi2g31990, Bradi2g07560, Bradi1g42294, Bradi2g00900, Bradi2g40080, Bradi2g49240, Bradi2g44830, Bradi1g42180, Bradi2g22994, Bradi3g46277, Bradi1g10500, Bradi5g14170, Bradi1g01936, Bradi3g41740, Bradi4g…	CHBRA278g00280, CHBRA296g00270, CHBRA494g00060, CHBRA47g00400, CHBRA143g00370, CHBRA814g00070, CHBRA339g00380, CHBRA101g00100, CHBRA00g01410, CHBRA125g00530, CHBRA177g00080, CHBRA637g00030, CHBRA338g00140, CHBRA491g00250, CHBRA110g00420, CHBRA478g00060, CHBRA192g00340, CHBRA237g00340, CHBRA155g00320, CHBRA598g00120, CHBRA47g00210, CHBRA204g00100, CHBRA942g00040, CHBRA592g00010, CHBRA592g00020, CH…	Chrsp17S02809, Chrsp112S08647, Chrsp290S04349, Chrsp55S00521, Chrsp159S02327, Chrsp12S02055, Chrsp96S08367, Chrsp387S05503		CLOP_g6926, CLOP_g950, CLOP_g3246, CLOP_g7230_, CLOP_g16890, CLOP_g191, CLOP_g14444, CLOP_g17676, CLOP_g24553, CLOP_g19114, CLOP_g24666, CLOP_g9570, CLOP_g119, CLOP_g7461, CLOP_g7462, CLOP_g23484, CLOP_g7766, CLOP_g6921, CLOP_g21763, CLOP_g11964, CLOP_g13250_, CLOP_g5563, CLOP_g13881, CLOP_g4882, CLOP_g14101, CLOP_g20260, CLOP_g5305, CLOP_g14481, CLOP_g5951, CLOP_g5950, CLOP_g14479, CLOP_g14944, …	CLOM_g5863, CLOM_g1083, CLOM_g12451, CLOM_g18195, CLOM_g18195_, CLOM_g13898, CLOM_g18869, CLOM_g4368, CLOM_g22599, CLOM_g5037, CLOM_g14859, CLOM_g22410, CLOM_g16283, CLOM_g19233, CLOM_g19234, CLOM_g546, CLOM_g23188, CLOM_g23187, CLOM_g5869, CLOM_g8526, CLOM_g2527, CLOM_g14678, CLOM_g17175, CLOM_g7692, CLOM_g18742, CLOM_g24513, CLOM_g24512, CLOM_g10634, CLOM_g23396, CLOM_g15070_, CLOM_g15070, CLOM…	7449, 10391, 14459, 8298, 12437, 9188, 9247, 6373, 5564, 9225, 3272, 5929, 5937, 4719, 1750, 12746, 7889, 4908, 2840, 13954, 1057, 2854, 8464, 252, 8736, 8904, 12263, 7318, 15460, 15008, 8108	Me1_v2_0087350, Me1_v2_0161390, Me1_v2_0213280, Me1_v2_0190350, Me1_v2_0208440, Me1_v2_0188430, Me1_v2_0044430, Me1_v2_0079450, Me1_v2_0170990, Me1_v2_0116530, Me1_v2_0069640, Me1_v2_0104820, Me1_v2_0191170, Me1_v2_0221020, Me1_v2_0139620, Me1_v2_0179790, Me1_v2_0190380, Me1_v2_0139660, Me1_v2_0224250, Me1_v2_0191150, Me1_v2_0062840, Me1_v2_0067650, Me1_v2_0110770, Me1_v2_0071470, Me1_v2_0020030,…	Mp1g01860, Mp2g07270, Mp7g17560, Mp7g08170, Mp1g23680, Mp3g18020, Mp3g25360, Mp2g19310, Mp6g09010, Mp2g14830, Mp2g15810, Mp5g20400, Mp3g22130, Mp3g19010, Mp1g07220, Mp1g17720, Mp8g10580, Mp4g10940, Mp4g23370, Mp4g23380, Mp2g17500, Mp4g03230, Mp4g03330, Mp4g18380, Mp4g18390, Mp4g04280, Mp4g07710, Mp2g26780, Mp4g02680, Mp5g23210, Mp5g23220, Mp5g23230, Mp1g06660, Mp4g21400	18417, 16206, 16207, 6428		LOC_Os04g56360, LOC_Os03g15770, LOC_Os02g42620, LOC_Os04g58250, LOC_Os04g52840, LOC_Os08g10070, LOC_Os06g46330, LOC_Os02g06930, LOC_Os12g41710, LOC_Os05g44030, LOC_Os01g54700, LOC_Os03g56470, LOC_Os07g04520, LOC_Os10g01560, LOC_Os05g12680, LOC_Os01g12720, LOC_Os06g29340, LOC_Os01g02040, LOC_Os05g01040, LOC_Os01g53640, LOC_Os03g37120, LOC_Os06g29080, LOC_Os11g33380, LOC_Os02g35760, LOC_Os03g12520,…	PRCOL_00000532_RA	Pp6c21_6190V6, Pp6c23_10350V6, Pp6c20_3730V6, Pp6c2_16790V6, Pp6c17_10070V6, Pp6c10_8220V6, Pp6c4_740V6, Pp6c12_12020V6, Pp6c8_11460V6, Pp6c15_3040V6, Pp6c7_6720V6, Pp6c5_2470V6, Pp6c5_9180V6, Pp6c5_9230V6, Pp6c5_9240V6, Pp6c6_8030V6, Pp6c6_8640V6, Pp6c14_8500V6, Pp6c17_2780V6, Pp6c14_13720V6, Pp6c17_7380V6, Pp6c11_11670V6, Pp6c7_2570V6, Pp6c14_5380V6, Pp6c10_3610V6, Pp6c14_720V6, Pp6c10_390V6, P…	Solyc07T000202, Solyc09T000674, Solyc10T002165, Solyc02T001573, Solyc03T000150, Solyc09T000174, Solyc10T002691, Solyc07T002449, Solyc10T000065, Solyc02T001336, Solyc08T001602, Solyc01T004138, Solyc11T001538, Solyc10T001697, Solyc02T002153, Solyc03T000635, Solyc03T003362, Solyc12T000218, Solyc02T002515, Solyc04T000104, Solyc01T000430, Solyc05T000529, Solyc10T002445, Solyc10T002283, Solyc09T002546,…	176397, 444390, 90825, 145918, 13924, 177358, 133636, 177353, 109804, 230241, 108818, 231705, 80006, 149642, 111388, 126642, 97344, 138628, 92161, 77404, 13751, 99936, 170305, 80744, 79963, 151233, 142337, 33809, 97212, 106383, 82557, 236704, 24884, 148915, 40409, 107497, 31809, 131152, 91653, 164191, 113448, 99707, 149289, 146686	SM000035S13120, SM000304S11853, SM000304S11854, SM000035S13124, SM000106S14004, SM000022S07285, SM000002S05509, SM000022S07289, SM000028S10165, SM000030S11350, SM000076S21802, SM000079S22462, SM000014S00342, SM000016S01897, SM000038S14306, SM000150S01705, SM000220S07072, SM000158S02043, SM000026S08917, SM000011S19014, SM000018S03659, SM000070S21318, SM000001S04516, SM000079S22477, SM000494S17355,…	Zci1a_28397, Zci1a_28391, Zci1a_13866, Zci1a_18477, Zci1a_23517, Zci1a_15703, Zci1a_15694, Zci1a_16521, Zci1a_04704, Zci1a_16325, Zci1a_08249, Zci1a_11777, Zci1a_36100, Zci1a_34896, Zci1a_40797, Zci1a_05696, Zci1a_08008, Zci1a_05454, Zci1a_25074, Zci1a_29809, Zci1a_30688, Zci1a_17897, Zci1a_12956, Zci1a_00298, Zci1a_27269, Zci1a_17567, Zci1a_28828, Zci1a_26614, Zci1a_27831, Zci1a_29468, Zci1a_284…	Zci_02815, Zci_13540, Zci_01631, Zci_07346, Zci_07343, Zci_13446, Zci_07608, Zci_11399, Zci_13284, Zci_13604, Zci_14938, Zci_15120, Zci_01085, Zci_06263, Zci_07975, Zci_01407, Zci_14890, Zci_14799, Zci_03999, Zci_06709, Zci_12375, Zci_14210, Zci_02157, Zci_10853, Zci_12373, Zci_06800, Zci_13142, Zci_06787, Zci_01735, Zci_04001, Zci_15062, Zci_11229, Zci_01787, Zci_10118, Zci_13095, Zci_12442, Zci…	UTEX1559_03195, UTEX1559_13180, UTEX1559_13041, UTEX1559_06765, UTEX1559_06763, UTEX1559_11448, UTEX1559_04365, UTEX1559_17196, UTEX1559_17189, UTEX1559_17190, UTEX1559_15678, UTEX1559_08546, UTEX1559_02973, UTEX1559_07110, UTEX1559_16364, UTEX1559_12336, UTEX1559_05847, UTEX1559_06280, UTEX1559_15508, UTEX1559_14475, UTEX1559_04883, UTEX1559_13264, UTEX1559_03158, UTEX1559_14624, UTEX1559_00502,…	UTEX1560_00558, UTEX1560_02511, UTEX1560_10490, UTEX1560_07164, UTEX1560_07163, UTEX1560_07161, UTEX1560_12696, UTEX1560_01517, UTEX1560_17299, UTEX1560_11323, UTEX1560_11324, UTEX1560_14468, UTEX1560_10761, UTEX1560_09882, UTEX1560_13412, UTEX1560_09349, UTEX1560_01161, UTEX1560_13143, UTEX1560_08420, UTEX1560_09609, UTEX1560_03597, UTEX1560_02607, UTEX1560_00864, UTEX1560_00865, UTEX1560_08118,…	Zm00001eb067640, Zm00001eb011650, Zm00001eb248460, Zm00001eb066010, Zm00001eb070460, Zm00001eb431130, Zm00001eb171260, Zm00001eb273900, Zm00001eb207430, Zm00001eb031590, Zm00001eb154780, Zm00001eb135940, Zm00001eb165370, Zm00001eb310370, Zm00001eb292920, Zm00001eb153370, Zm00001eb370920, Zm00001eb059240, Zm00001eb009850, Zm00001eb025770, Zm00001eb350460, Zm00001eb284700, Zm00001eb119400, Zm00001e…
N0.HOG0000005	OG0000004	n1	AagrOXF_evm.TU.utg000119l.21, AagrOXF_evm.TU.utg000024l.234, AagrOXF_evm.TU.utg000038l.108, AagrOXF_evm.TU.utg000011l.60, AagrOXF_evm.TU.utg000042l.195, AagrOXF_evm.TU.utg000063l.358, AagrOXF_evm.TU.utg000063l.356, AagrOXF_evm.TU.utg000049l.185, AagrOXF_evm.TU.utg000119l.117	Azfi_s0084.g039004, Azfi_s0617.g079546, Azfi_s0201.g057563, Azfi_s0098.g043909, Azfi_s0051.g031286, Azfi_s0060.g034801, Azfi_s0034.g025209, Azfi_s0147.g052994, Azfi_s0351.g066574, Azfi_s0232.g059289, Azfi_s0123.g048359, Azfi_s0355.g066696, Azfi_s0056.g034025, Azfi_s0402.g068322, Azfi_s0007.g010743, Azfi_s0415.g068611, Azfi_s0163.g054250, Azfi_s0229.g059103, Azfi_s0048.g030554, Azfi_s0098.g043930,…	AT1G04790, AT2G18670, AT4G30370, AT1G15100, AT2G01150, AT3G61460, AT1G63840, AT5G41400, AT4G00305, AT3G43430, AT5G20885, AT2G04240, AT1G67856, AT1G24580, AT1G53010, AT1G74620, AT4G38140, AT4G24015, AT3G58720, AT5G07040, AT5G53110, AT5G42200, AT3G60966, AT2G44581, AT2G44578, AT2G35910, AT5G06490, AT2G46160, AT3G61550, AT2G20030, AT4G28890, AT3G18930, AT2G27940, AT3G11110, AT4G17905, AT4G33565, AT1…	Bradi1g60692, Bradi3g54236, Bradi3g34010, Bradi1g51051, Bradi1g51056, Bradi2g09870, Bradi1g17310, Bradi5g04540, Bradi3g39110, Bradi4g33130, Bradi1g51897, Bradi5g19180, Bradi3g51777, Bradi5g19220, Bradi3g51810, Bradi3g16540, Bradi2g27943, Bradi4g44454, Bradi4g42620, Bradi3g44733, Bradi3g51600, Bradi5g18837, Bradi2g19204, Bradi2g49152, Bradi3g12560, Bradi1g75050, Bradi5g19960, Bradi3g52160, Bradi1g…		Chrsp157S02259, Chrsp66S09169, Chrsp80S07893	Cre12.g501450_4532, Cre10.g442450_4532	CLOP_g7162, CLOP_g12416, CLOP_g17059, CLOP_g12421, CLOP_g21618, CLOP_g12422, CLOP_g5952, CLOP_g1724, CLOP_g7503, CLOP_g5953, CLOP_g2614, CLOP_g3783, CLOP_g12306, CLOP_g3711_, CLOP_g19763, CLOP_g3710, CLOP_g19762, CLOP_g3709, CLOP_g19761, CLOP_g3708, CLOP_g3706, CLOP_g19760_, CLOP_g3707, CLOP_g3713, CLOP_g5100	CLOM_g10534, CLOM_g10245, CLOM_g12322, CLOM_g10239, CLOM_g7335_, CLOM_g12321, CLOM_g24514, CLOM_g24515, CLOM_g15183, CLOM_g4574, CLOM_g11434, CLOM_g21612, CLOM_g21613, CLOM_g21614, CLOM_g21616, CLOM_g21615, CLOM_g11431, CLOM_g21033	3356, 7360, 2075	Me1_v2_0115990, Me1_v2_0082010, Me1_v2_0177070, Me1_v2_0097500, Me1_v2_0178440, Me1_v2_0041360, Me1_v2_0136580	Mp5g19100, Mp4g04600, Mp1g22670, Mp7g06030, Mp4g15970, Mp6g19130, Mp8g15250, Mp2g11860, Mp7g04530, Mp1g27170, Mp5g08270, Mp3g00390	16805, 16806	eugene.1600010058, eugene.0400010417, eugene.0600010400, eugene.1000010312, gwEuk.4.648.1, eugene.1000010285, ost_10_014_005, fgenesh1_pg.C_Chr_11000218	LOC_Os01g44240, LOC_Os12g01750, LOC_Os07g34180, LOC_Os01g11500, LOC_Os03g27360, LOC_Os02g37450, LOC_Os06g05200, LOC_Os01g16120, LOC_Os07g48680, LOC_Os04g16970, LOC_Os08g38460, LOC_Os09g30160, LOC_Os04g49000, LOC_Os02g45710, LOC_Os04g49160, LOC_Os02g45780, LOC_Os07g23970, LOC_Os08g06090, LOC_Os12g02220, LOC_Os11g02260, LOC_Os12g02210, LOC_Os11g02250, LOC_Os09g17610, LOC_Os12g05370, LOC_Os11g05300,…	PRCOL_00004693_RA	Pp6c14_12230V6, Pp6c18_3100V6, Pp6c22_7920V6, Pp6c19_7360V6, Pp6c9_8210V6, Pp6c17_440V6, Pp6c2_9930V6, Pp6c6_11420V6, Pp6c17_6520V6, Pp6c5_2360V6, Pp6c6_10200V6, Pp6c1_10600V6, Pp6c9_1800V6, Pp6c1_5470V6, Pp6c13_2500V6, Pp6c4_15780V6, Pp6c26_6700V6, Pp6c18_3110V6, Pp6c1_16760V6, Pp6c14_8250V6, Pp6c23_940V6, Pp6c24_3830V6, Pp6c23_4640V6, Pp6c20_7350V6, Pp6c20_7140V6, Pp6c21_7770V6	Solyc01T002538, Solyc01T002540, Solyc01T002539, Solyc07T000152, PRAM_36916, Solyc05T000365, Solyc04T000102, Solyc04T000103, Solyc05T000536, Solyc05T000534, Solyc05T000535, Solyc05T000533, Solyc02T001993, Solyc08T000314, Solyc08T002389, Solyc04T001763, Solyc05T001306, Solyc07T001722, Solyc12T000124, Solyc11T002113, Solyc06T002548, Solyc04T002790, Solyc01T003326, Solyc01T003327, Solyc08T002517, Sol…	403454, 59591, 74195, 74486, 73386, 87873, 74753, 402335, 87949, 412606, 438800, 172324, 438576, 39816, 8824, 59303, 101273, 39553, 96631, 121181, 39820, 39284, 29613, 8813, 59340, 72924, 417984, 423895, 19757, 28710, 405202, 441685, 39821, 109459, 38830, 137213, 412609, 37683, 37693, 8844, 448587, 96681	SM000146S00958, SM000072S21187, SM000048S16576, SM000256S08677, SM000234S07899, SM000168S02623	Zci1a_17462, Zci1a_41679	Zci_14179, Zci_14177, Zci_05678, Zci_08063	UTEX1559_17153, UTEX1559_11897, UTEX1559_13596	UTEX1560_15387, UTEX1560_15386, UTEX1560_06329, UTEX1560_16948	Zm00001eb120060, Zm00001eb019010, Zm00001eb374880, Zm00001eb197390, Zm00001eb127500, Zm00001eb164680, Zm00001eb111800, Zm00001eb087090, Zm00001eb033790, Zm00001eb316120, Zm00001eb101500, Zm00001eb379190, Zm00001eb269600, Zm00001eb428450, Zm00001eb187290, Zm00001eb073090, Zm00001eb427950, Zm00001eb187340, Zm00001eb250730, Zm00001eb172520, Zm00001eb195250, Zm00001eb092730, Zm00001eb406570, Zm00001e…
N0.HOG0000006	OG0000004	n629	AagrOXF_evm.TU.utg000081l.348			Bradi1g13620							Me1_v2_0205640
N0.HOG0000007	OG0000004	n632	AagrOXF_evm.TU.utg000125l.47, AagrOXF_evm.TU.utg000001l.388, AagrOXF_evm.TU.utg000056l.83	Azfi_s0013.g013205, Azfi_s0021.g015766, Azfi_s0318.g064399, Azfi_s0079.g038347, Azfi_s0033.g025001, Azfi_s0002.g001577, Azfi_s0007.g011119, Azfi_s0076.g037772, Azfi_s0014.g013671, Azfi_s0111.g045710, Azfi_s3507.g115946	AT3G47180, AT5G07225, AT5G52150, AT5G52140, AT5G52155, AT3G63530, AT3G19910, AT3G55530, AT1G74410, AT5G66070, AT2G17730, AT4G35840	Bradi4g35710, Bradi1g49490, Bradi5g18810, Bradi1g73040, Bradi4g36320, Bradi3g42410, Bradi1g66761, Bradi1g43750, Bradi3g56170, Bradi3g56160, Bradi3g56150, Bradi3g56140, Bradi3g05840, Bradi3g59496, Bradi1g45060, Bradi1g30190, Bradi3g42280, Bradi1g28060, Bradi3g32470	CHBRA21g00890, CHBRA811g00160		Cre10.g442750_4532	CLOP_g171, CLOP_g17656	CLOM_g488	14190, 9476, 2198	Me1_v2_0149430, Me1_v2_0223630	Mp4g17160, Mp4g22920, Mp1g19680	14268, 23484, 23485	eugene.0100010160	LOC_Os09g35690, LOC_Os06g03580, LOC_Os04g48260, LOC_Os03g07790, LOC_Os09g36460, LOC_Os08g43480, LOC_Os03g16570, LOC_Os05g39940, LOC_Os06g16060, LOC_Os02g49710, LOC_Os02g08200, LOC_Os12g05130, LOC_Os02g50990, LOC_Os06g12560, LOC_Os06g50370, LOC_Os08g43670, LOC_Os07g29600, LOC_Os10g39770	PRCOL_00001304_RA	Pp6c5_9200V6, Pp6c9_1280V6, Pp6c15_1340V6, Pp6c14_12240V6, Pp6c22_7910V6, Pp6c19_7380V6	Solyc12T000454, Solyc03T000420, Solyc01T002408, Solyc11T001892, Solyc02T000105, Solyc12T000471, Solyc01T003572, Solyc03T002680, Solyc02T001024, Solyc02T002270, Solyc02T001980, Solyc03T000555, Solyc01T003772	19194, 270206, 98820, 417741	SM000053S17447, SM000160S02534, SM000091S24614	Zci1a_10548, Zci1a_13568, Zci1a_22176	Zci_06205	UTEX1559_00018, UTEX1559_05693, UTEX1559_08423	UTEX1560_09384, UTEX1560_02729, UTEX1560_16016	Zm00001eb319010, Zm00001eb378700, Zm00001eb269300, Zm00001eb073620, Zm00001eb005600, Zm00001eb402080, Zm00001eb319790, Zm00001eb103610, Zm00001eb202700, Zm00001eb012200, Zm00001eb397760, Zm00001eb280310, Zm00001eb253490, Zm00001eb238430, Zm00001eb233850, Zm00001eb206600, Zm00001eb195260, Zm00001eb194620, Zm00001eb254430, Zm00001eb279770, Zm00001eb228180, Zm00001eb039970, Zm00001eb202890, Zm00001e…
N0.HOG0000008	OG0000004	n778		Azfi_s0179.g056226		Bradi3g09407, Bradi3g09395, Bradi3g09390, Bradi3g09360, Bradi1g39040, Bradi2g26383, Bradi2g31670, Bradi1g39048, Bradi2g26393, Bradi1g38420, Bradi1g39044, Bradi2g26390, Bradi2g26403, Bradi2g53640, Bradi3g09416, Bradi3g09424, Bradi1g39010, Bradi2g26370, Bradi3g09410, Bradi2g26375, Bradi2g06850, Bradi2g32560, Bradi2g06860, Bradi4g13960, Bradi3g09430				CLOP_g24834, CLOP_g3718	CLOM_g166, CLOM_g11426						LOC_Os06g14650, LOC_Os06g14640, LOC_Os02g14990, LOC_Os06g34470, LOC_Os02g15010, LOC_Os02g15000, LOC_Os06g34530, LOC_Os06g34880, LOC_Os06g34560, LOC_Os06g34610, LOC_Os06g34870, LOC_Os06g34860, LOC_Os06g34620, LOC_Os05g15170, LOC_Os06g34640, LOC_Os06g34650, LOC_Os02g15100, LOC_Os02g15110, LOC_Os06g34400, LOC_Os02g15060, LOC_Os02g15020, LOC_Os06g34430, LOC_Os06g06150, LOC_Os01g11490, LOC_Os05g11860,…	PRCOL_00003813_RA		Solyc12T000317	59604						Zm00001eb238470, Zm00001eb238450, Zm00001eb383520, Zm00001eb277850, Zm00001eb347550, Zm00001eb383550, Zm00001eb383530, Zm00001eb383560, Zm00001eb238420, Zm00001eb204430, Zm00001eb238400, Zm00001eb383450, Zm00001eb383460, Zm00001eb238220, Zm00001eb238440, Zm00001eb383470, Zm00001eb115110, Zm00001eb199340, Zm00001eb204420, Zm00001eb238390, Zm00001eb332490, Zm00001eb091550
N0.HOG0000009	OG0000004	n864		Azfi_s0059.g034708		Bradi3g52050, Bradi5g19690									6996, 6995, 6997		LOC_Os02g46340, LOC_Os04g49700	PRCOL_00004454_RA									Zm00001eb251040, Zm00001eb072640, Zm00001eb428240
N0.HOG0000010	OG0000004	n875				Bradi4g01350, Bradi4g01330, Bradi3g27430, Bradi1g62970, Bradi4g02830, Bradi2g50200, Bradi4g21546, Bradi1g06330, Bradi1g57090, Bradi5g11880, Bradi1g31453, Bradi1g31502, Bradi1g31456, Bradi1g55913, Bradi1g55940, Bradi1g60390		Chrsp49S06124		CLOP_g25696, CLOP_g9147, CLOP_g10, CLOP_g11885	CLOM_g14729		Me1_v2_0122530	Mp4g20140, MpVg00785			LOC_Os12g42530, LOC_Os10g30310, LOC_Os03g44636, LOC_Os03g44642, LOC_Os12g40460, LOC_Os02g57460, LOC_Os01g55110, LOC_Os12g42540, LOC_Os07g06540, LOC_Os03g57410, LOC_Os07g06560, LOC_Os04g37740, LOC_Os02g36330, LOC_Os03g28080, LOC_Os07g42610	PRCOL_00005257_RA	Pp6c22_8940V6, Pp6c21_9460V6, Pp6c18_2590V6	Solyc06T000059	443606	SM000059S18711, SM000148S01013, SM000170S02672	Zci1a_35363, Zci1a_12659, Zci1a_42921, Zci1a_08817, Zci1a_28119	Zci_01888, Zci_11302, Zci_00305, Zci_00317, Zci_00319	UTEX1559_09226, UTEX1559_11973, UTEX1559_10144, UTEX1559_10157, UTEX1559_10159	UTEX1560_05521, UTEX1560_08080, UTEX1560_06767, UTEX1560_08394, UTEX1560_08396	Zm00001eb134620, Zm00001eb047430, Zm00001eb222700, Zm00001eb030780, Zm00001eb135320, Zm00001eb191210, Zm00001eb370730, Zm00001eb152830, Zm00001eb032050, Zm00001eb134610, Zm00001eb213300, Zm00001eb300290, Zm00001eb081320, Zm00001eb182770, Zm00001eb327570, Zm00001eb109400
N0.HOG0000011	OG0000004	n961				Bradi4g36360, Bradi4g09380, Bradi5g11220, Bradi3g50140, Bradi4g09390, Bradi4g09365, Bradi4g09360	CHBRA197g00160		Cre06.g288450_4532	CLOP_g20721, CLOP_g20721_	CLOM_g4157, CLOM_g4157_, CLOM_g7859, CLOM_g7859_		Me1_v2_0178430				LOC_Os09g36500, LOC_Os11g47690, LOC_Os02g43120				100003					UTEX1560_18478	Zm00001eb319810, Zm00001eb164700, Zm00001eb091480, Zm00001eb081980, Zm00001eb248760, Zm00001eb311690, Zm00001eb050250, Zm00001eb050260, Zm00001eb164690, Zm00001eb293380
N0.HOG0000012	OG0000004	n992			AT3G51325	Bradi3g46040, Bradi3g46030, Bradi3g09404	CHBRA232g00410		Cre01.g000700_4532, Cre11.g476250_4532, Cre07.g350867_4532, Cre01.g051700_4532, Cre16.g649833_4532, Cre07.g350450_4532	CLOP_g8198, CLOP_g8197	CLOM_g20119		Me1_v2_0198840, Me1_v2_0124830, Me1_v2_0057580		3264		LOC_Os02g35440, LOC_Os02g35347, LOC_Os02g35365, LOC_Os02g35329	PRCOL_00001595_RA				SM000014S00363, SM000016S01885, SM000038S14294, SM000107S14044, SM000056S17992, SM000003S11079, SM006970S20518, SM000018S03668, SM000146S00947, SM000072S21194					Zm00001eb016280, Zm00001eb243960, Zm00001eb182360
N0.HOG0000013	OG0000004	n1028				Bradi2g27937, Bradi1g62980, Bradi1g63000											LOC_Os01g20930, LOC_Os05g29710, LOC_Os05g29676, LOC_Os03g22110, LOC_Os03g22080, LOC_Os05g29150										Zm00001eb130430, Zm00001eb285770, Zm00001eb346460, Zm00001eb285790, Zm00001eb395020, Zm00001eb346450, Zm00001eb111410
N0.HOG0000014	OG0000004	n1045		Azfi_s0032.g024580														PRCOL_00006574_RA
N0.HOG0000015	OG0000004	n1046		Azfi_s0102.g044485					Cre01.g009101_4532					Mp4g20830	27472	e_gwEuk.10.493.1		PRCOL_00003863_RA	Pp6c12_3340V6, Pp6c1_130V6, Pp6c2_15600V6
N0.HOG0000016	OG0000004	n1057										6317	Me1_v2_0163420									SM000029S10525, SM000062S19882, SM000265S09778		Zci_01388, Zci_03205	UTEX1559_05872, UTEX1559_19039, UTEX1559_00899	UTEX1560_04543, UTEX1560_18216
N0.HOG0000017	OG0000005	n3	AagrOXF_evm.TU.utg000077l.434, AagrOXF_evm.TU.utg000083l.448	Azfi_s0145.g051658, Azfi_s0100.g044336	AT2G02820, AT1G14350	Bradi1g20586		Chrsp26S04210, Chrsp66S00574	Cre02.g103450_4532	CLOP_g40005	CLOM_g40005	12262, 13929	Me1_v2_0077220	Mp3g02770, Mp7g16300, Mp6g16170		e_gwEuk.17.213.1	LOC_Os07g43420	PRCOL_00001545_RA	Pp6c17_10450V6	Solyc04T000080, Solyc05T000215	72632	SM000012S25278, SM000108S14213, SM000230S07330	Zci1a_41766, Zci1a_03268	Zci_08666	UTEX1559_15813	UTEX1560_14416	Zm00001eb109820
N0.HOG0000018	OG0000005	n37			AT3G27785, AT5G40360, AT2G25230, AT5G40430, AT5G11050, AT5G58850, AT4G18770	Bradi2g55303, Bradi1g48525	CHBRA19g00010										LOC_Os01g63680, LOC_Os07g14110, LOC_Os07g12130, LOC_Os12g07610, LOC_Os06g06740	PRCOL_00005606_RA	Pp6c17_6260V6	Solyc06T002516, Solyc09T001280, Solyc03T002549, Solyc06T001992	29850						Zm00001eb415180, Zm00001eb050770, Zm00001eb060980
N0.HOG0000019	OG0000005	n61	AagrOXF_evm.TU.utg000049l.90	Azfi_s0061.g034930, Azfi_s0812.g087843, Azfi_s1025.g095454, Azfi_s0179.g056258, Azfi_s0173.g055749, Azfi_s0390.g067689	AT4G00540, AT1G43330, AT3G09370, AT2G13960, AT5G02320, AT5G11510, AT4G32730	Bradi2g23339, Bradi2g23320, Bradi2g23310, Bradi2g54640, Bradi2g07677, Bradi2g31887	CHBRA225g00030, g18982.t2, g18982.t3	Chrsp135S02138, Chrsp33S05002	Cre03.g197100_4532			2317	Me1_v2_0144990	Mp5g20280, Mp4g09860, Mp4g09880, Mp5g22280, MpUg00230, MpUg00253, MpUg00262, MpUg00270, Mp5g13060, Mp4g04750, Mp4g04760, Mp1g08640		e_gwEuk.9.410.1	LOC_Os05g38460, LOC_Os01g62410, LOC_Os01g12860, LOC_Os12g13570	PRCOL_00000546_RA	Pp6c14_7910V6, Pp6c10_5490V6	Solyc09T000489, Solyc08T001609, Solyc11T002395, Solyc08T002319	75978	SM000049S16756, SM000048S16518, SM000080S22924	Zci1a_25761, Zci1a_25759	Zci_05575	UTEX1559_02786	UTEX1560_02160	Zm00001eb367870, Zm00001eb148320, Zm00001eb119340, Zm00001eb284910
N0.HOG0000020	OG0000005	n124	AagrOXF_evm.TU.utg000139l.2	Azfi_s0130.g049054		Bradi3g10067, Bradi3g10075		Chrsp259S00284	Cre01.g034350_4532, Cre02.g108350_4532	CLOP_g11230, CLOP_g3696	CLOM_g18572, CLOM_g21626	14618, 2782, 1684	Me1_v2_0172260	Mp3g09350	13675, 10687	e_gwEuk.15.293.1, gwEuk.10.443.1, gwEuk.5.576.1	LOC_Os04g08590, LOC_Os02g17190	PRCOL_00001716_RA	Pp6c15_9440V6		100734	SM000103S09522, SM000250S08711		Zci_10164	UTEX1559_10046	UTEX1560_13582	Zm00001eb237460, Zm00001eb343060
N0.HOG0000021	OG0000005	n160	AagrOXF_evm.TU.utg000006l.456	Azfi_s0059.g034689		Bradi2g35463			Cre12.g522400_4532, Cre07.g345350_4532, Cre03.g144747_4532, Cre03.g149201_4532	CLOP_g23465	CLOM_g60, CLOM_g17083		Me1_v2_0206600	Mp1g24520	12594, 12595, 12596	gwEuk.5.591.1		PRCOL_00006522_RA	Pp6c13_4380V6				Zci1a_35020	Zci_12480	UTEX1559_03247	UTEX1560_10222
N0.HOG0000022	OG0000005	n181												Mp5g13030		estExt_GenewiseEukaryote.C_Chr_140435, e_gwEuk.14.429.1		PRCOL_00004467_RA
N0.HOG0000023	OG0000005	n184					CHBRA89g00300					13335, 2650, 2419, 8487, 11466
N0.HOG0000024	OG0000005	n190		Azfi_s0088.g042510		Bradi5g17601
N0.HOG0000025	OG0000005	n193							Cre16.g677382_4532, Cre14.g621050_4532																		Zm00001eb090750
N0.HOG0000026	OG0000005	n197	AagrOXF_evm.TU.utg000083l.175	Azfi_s0243.g059882, Azfi_s0125.g048539, Azfi_s0130.g049059, Azfi_s0103.g044681, Azfi_s0105.g044929, Azfi_s0001.g000218, Azfi_s0014.g013539	AT5G39700, AT1G69560, AT1G26780, AT5G17800, AT1G17950, AT1G73410	Bradi2g10340, Bradi3g36740, Bradi4g22730, Bradi1g10470	CHBRA37g00290					4063	Me1_v2_0199460, Me1_v2_0070060	Mp8g11870			LOC_Os01g16810, LOC_Os08g33800, LOC_Os11g10130, LOC_Os03g51110		Pp6c3_6170V6, Pp6c1_900V6, Pp6c2_19290V6, Pp6c4_7130V6, Pp6c18_390V6, Pp6c12_4960V6, Pp6c7_11410V6, Pp6c11_1450V6	Solyc05T000277, Solyc10T002519, Solyc04T002015, Solyc11T001748, Solyc03T002272, Solyc04T001457, Solyc04T001447	38644, 6091, 110042, 6282, 80553		Zci1a_33995, Zci1a_27296	Zci_13030	UTEX1559_15312	UTEX1560_03183	Zm00001eb128760, Zm00001eb128770, Zm00001eb041450, Zm00001eb138640, Zm00001eb168720, Zm00001eb055540, Zm00001eb216040, Zm00001eb212880
N0.HOG0000027	OG0000005	n260				Bradi1g68800					CLOM_g16214	11177				gwEuk.13.411.1	LOC_Os03g13310	PRCOL_00000598_RA
N0.HOG0000028	OG0000005	n265	AagrOXF_evm.TU.utg000059l.50, AagrOXF_evm.TU.utg000049l.552	Azfi_s0629.g080127, Azfi_s1083.g097159, Azfi_s0018.g014830, Azfi_s0179.g056264, Azfi_s0163.g054240, Azfi_s0007.g010866	AT2G39880, AT3G55730, AT3G09230, AT2G23290, AT4G37260, AT3G50060, AT5G67300	Bradi2g55040, Bradi3g06472, Bradi1g30252, Bradi4g08220	CHBRA841g00040	Chrsp80S07818, Chrsp293S00322, Chrsp31S04789		CLOP_g3451, CLOP_g4110	CLOM_g22557, CLOM_g11727	11179	Me1_v2_0186730, Me1_v2_0042120, Me1_v2_0110650	Mp5g14610, Mp3g02830			LOC_Os03g55300, LOC_Os01g63160, LOC_Os02g09480, LOC_Os06g43090, LOC_Os09g01960	PRCOL_00000657_RA	Pp6c23_2970V6, Pp6c20_5970V6, Pp6c5_1230V6, Pp6c6_13050V6	Solyc05T002403, Solyc04T002709, Solyc04T002620, Solyc02T002815, Solyc09T000591	99462, 77255, 39814, 39810	SM000013S26489, SM000004S15057, SM000045S16182	Zci1a_34816, Zci1a_11997, Zci1a_17553, Zci1a_04917, Zci1a_22630, Zci1a_35187, Zci1a_00271, Zci1a_44299, Zci1a_44298, Zci1a_05605, Zci1a_32289, Zci1a_05604, Zci1a_44297, Zci1a_01979, Zci1a_16148, Zci1a_21245, Zci1a_26805, Zci1a_26800, Zci1a_26799, Zci1a_26802, Zci1a_35193, Zci1a_19543, Zci1a_37013	Zci_01597, Zci_00583, Zci_01433, Zci_10358, Zci_09943	UTEX1559_16907, UTEX1559_05812, UTEX1559_16500, UTEX1559_04548	UTEX1560_11130, UTEX1560_07750, UTEX1560_13632, UTEX1560_15116, UTEX1560_02408, UTEX1560_18168, UTEX1560_10915	Zm00001eb367660, Zm00001eb234690, Zm00001eb387370, Zm00001eb275490, Zm00001eb307400, Zm00001eb095690
N0.HOG0000029	OG0000005	n363		Azfi_s3609.g116385		Bradi2g28910, Bradi3g37360	CHBRA111g00120								6812		LOC_Os01g74590, LOC_Os05g28320, LOC_Os08g34960					SM000228S07385, SM000169S02709, SM000276S10297					Zm00001eb139600, Zm00001eb286230, Zm00001eb286270, Zm00001eb286260, Zm00001eb340740
N0.HOG0000030	OG0000005	n378	AagrOXF_evm.TU.utg000100l.41__42, AagrOXF_evm.TU.utg000042l.366, AagrOXF_evm.TU.utg000010l.314, AagrOXF_evm.TU.utg000068l.11, AagrOXF_evm.TU.utg000001l.53, AagrOXF_evm.TU.utg000010l.568	Azfi_s0041.g026717, Azfi_s0003.g007581, Azfi_s0005.g009119, Azfi_s0217.g058506, Azfi_s0035.g025508, Azfi_s0006.g009830, Azfi_s0010.g012145, Azfi_s0041.g026722, Azfi_s0003.g007699, Azfi_s0008.g011612, Azfi_s0001.g000538, Azfi_s0078.g038139, Azfi_s0001.g000839, Azfi_s0016.g014344, Azfi_s0005.g009154, Azfi_s0008.g011623, Azfi_s0129.g048859, Azfi_s0014.g013584, Azfi_s0010.g012085, Azfi_s0007.g010874,…	AT2G26950, AT5G26660, AT4G01680, AT1G57560, AT1G09540, AT3G12720, AT3G13890, AT5G12870, AT3G08500, AT1G63910, AT3G48920, AT4G25560, AT5G52260, AT2G36890, AT3G49690, AT5G65790, AT5G57620, AT4G37780, AT5G23000, AT3G18100, AT1G56160, AT3G12820, AT1G79180, AT1G16490, AT2G31180, AT1G06180, AT3G23250, AT1G08810, AT3G28910, AT3G47600, AT5G62470, AT1G74650, AT3G61250, AT5G65230, AT5G10280, AT1G34670, AT4…	Bradi1g61397, Bradi1g20250, Bradi2g36730, Bradi2g11080, Bradi1g26920, Bradi2g47887, Bradi4g06317, Bradi2g40620, Bradi2g47590, Bradi2g17982, Bradi3g17165, Bradi4g24798, Bradi2g04252, Bradi3g01377, Bradi5g16672, Bradi3g49970, Bradi1g07260, Bradi4g30885, Bradi3g32170, Bradi3g30033, Bradi3g60220, Bradi3g18977, Bradi4g38965, Bradi5g03882, Bradi2g05740, Bradi2g48521, Bradi2g46770, Bradi2g17280, Bradi1g…	CHBRA474g00090, CHBRA15g00250, CHBRA110g00490, CHBRA207g00230, g17110.t2	Chrsp117S08655	Cre17.g714229_4532	CLOP_g20130, CLOP_g4133, CLOP_g2587	CLOM_g2936, CLOM_g2093	7658, 8709, 4440, 13856, 11613	Me1_v2_0189710, Me1_v2_0090040, Me1_v2_0146860	Mp2g22560, Mp4g21790, Mp6g04830, Mp1g09420, Mp3g23170, Mp3g07510, Mp5g19050, Mp2g11330, Mp3g05910, Mp1g13010			LOC_Os03g25550, LOC_Os07g44090, LOC_Os05g04820, LOC_Os01g18240, LOC_Os07g31470, LOC_Os01g51260, LOC_Os12g33070, LOC_Os01g07450, LOC_Os01g36460, LOC_Os01g50720, LOC_Os05g46610, LOC_Os08g05520, LOC_Os01g07430, LOC_Os02g02370, LOC_Os04g45020, LOC_Os02g42850, LOC_Os03g56090, LOC_Os09g26170, LOC_Os10g35660, LOC_Os02g54520, LOC_Os08g15020, LOC_Os01g09590, LOC_Os01g52410, LOC_Os01g49160, LOC_Os05g48010,…		Pp6c15_680V6, Pp6c9_5130V6, Pp6c15_4400V6, Pp6c26_950V6, Pp6c17_3640V6, Pp6c16_4600V6, Pp6c25_6890V6, Pp6c11_3060V6, Pp6c7_12570V6, Pp6c1_2690V6, Pp6c2_20450V6, Pp6c11_3070V6, Pp6c7_12550V6, Pp6c16_4630V6, Pp6c6_5470V6, Pp6c1_11080V6, Pp6c14_7020V6, Pp6c17_10340V6, Pp6c1_22490V6, Pp6c10_6610V6, Pp6c3_9980V6, Pp6c4_6400V6, Pp6c12_8410V6, Pp6c9_7840V6, Pp6c15_8040V6, Pp6c19_10580V6, Pp6c13_2690V6, …	Solyc01T002644, PRAM_15848, Solyc10T001073, Solyc02T001865, Solyc10T000026, Solyc03T003464, Solyc11T002042, Solyc01T002414, Solyc03T002497, Solyc06T002012, Solyc08T002402, Solyc03T000388, Solyc01T000392, Solyc02T002719, Solyc04T002526, Solyc07T000182, Solyc09T000225, Solyc11T002259, Solyc06T002345, Solyc08T001375, Solyc12T000278, Solyc03T003194, Solyc10T000058, Solyc06T002711, Solyc03T000056, Sol…	81360, 437219, 90153, 84608, 84195, 39509, 78303, 78848, 39139, 29750, 101484, 39499, 29437, 127390, 39481, 39516, 109587, 98669, 84369, 81112, 93784, 59725, 80215	SM000114S24170, SM000042S15280, SM000399S14701, SM016347S02405, SM016469S02513, SM000020S05964, SM000153S01607, SM000096S24846	Zci1a_13307, Zci1a_11687, Zci1a_18659, Zci1a_28453	Zci_10096, Zci_13776, Zci_09493, Zci_01038, Zci_09501	UTEX1559_15269, UTEX1559_03356, UTEX1559_15556, UTEX1559_15313, UTEX1559_14020, UTEX1559_07866, UTEX1559_15564	UTEX1560_15039, UTEX1560_11843, UTEX1560_09902, UTEX1560_05128, UTEX1560_04049, UTEX1560_06982	Zm00001eb018070, Zm00001eb328600, Zm00001eb354510, Zm00001eb417620, Zm00001eb129490, Zm00001eb332410, Zm00001eb321920, Zm00001eb155190, Zm00001eb410950, Zm00001eb123130, Zm00001eb162680, Zm00001eb361040, Zm00001eb155610, Zm00001eb342580, Zm00001eb294560, Zm00001eb416400, Zm00001eb093920, Zm00001eb336500, Zm00001eb229870, Zm00001eb185920, Zm00001eb248560, Zm00001eb095760, Zm00001eb058880, Zm00001e…
N0.HOG0000031	OG0000006	n1	AagrOXF_evm.TU.utg000083l.128, AagrOXF_evm.TU.utg000050l.403	Azfi_s0107.g045128, Azfi_s0035.g025685, Azfi_s0065.g035884	AT1G22985, AT1G71130, AT5G19790	Bradi1g04110, Bradi2g22505, Bradi4g03371, Bradi1g23756, Bradi1g38238, Bradi1g54450, Bradi4g35655		Chrsp52S06611, Chrsp187S08761, Chrsp187S02921, Chrsp35S05213	Cre07.g353500_4532, Cre16.g649433_4532, Cre08.g364400_4532, Cre16.g661650_4532, Cre06.g278181_4532, Cre16.g674890_4532	CLOP_g8077, CLOP_g17769, CLOP_g8961_, CLOP_g13753, CLOP_g18269, CLOP_g6751, CLOP_g18316, CLOP_g19311	CLOM_g20661, CLOM_g22714, CLOM_g10617, CLOM_g15147, CLOM_g10334_, CLOM_g129, CLOM_g433, CLOM_g5201		Me1_v2_0050210, Me1_v2_0131850, Me1_v2_0152410, Me1_v2_0185950, Me1_v2_0218810, Me1_v2_0078730, Me1_v2_0225250, Me1_v2_0061980, Me1_v2_0161350, Me1_v2_0196440	Mp2g12750, Mp6g18650		estExt_fgenesh1_pg.C_Chr_10369	LOC_Os03g41310, LOC_Os05g37640, LOC_Os03g60120, LOC_Os09g11480, LOC_Os05g39590, LOC_Os12g40960, LOC_Os04g28074, LOC_Os12g41060, LOC_Os03g08460, LOC_Os12g39330, LOC_Os07g38750, LOC_Os07g10410	PRCOL_00004702_RA	Pp6c3_5030V6, Pp6c25_6130V6	Solyc03T003276, Solyc10T001653, Solyc02T000975, Solyc02T002407, Solyc10T002452, Solyc01T000055, Solyc03T002709	73164, 72871, 17708, 73140, 409196		Zci1a_02753, Zci1a_18469, Zci1a_44085	Zci_06667, Zci_06095	UTEX1559_10628, UTEX1559_02549	UTEX1560_07760, UTEX1560_05326	Zm00001eb171050, Zm00001eb290290, Zm00001eb006160, Zm00001eb051660, Zm00001eb030240, Zm00001eb325260, Zm00001eb107500, Zm00001eb302890, Zm00001eb318920
N0.HOG0000032	OG0000006	n99		Azfi_s0070.g036745					Cre14.g620500_4532																		Zm00001eb040690
N0.HOG0000033	OG0000006	n104	AagrOXF_evm.TU.utg000050l.739	Azfi_s0016.g014331, Azfi_s0143.g051439, Azfi_s0367.g066980, Azfi_s0045.g029841, Azfi_s0154.g053565, Azfi_s0221.g058707	AT4G34410, AT2G33710, AT5G64750, AT5G50080, AT5G13330, AT5G61890, AT5G07310, AT1G43160	Bradi3g58015, Bradi3g38140, Bradi2g45530, Bradi2g07357, Bradi5g10107, Bradi4g41616, Bradi2g56145, Bradi2g24175, Bradi5g08380				CLOP_g4813, CLOP_g10790	CLOM_g14166		Me1_v2_0182480	Mp5g01050, Mp5g02590, Mp4g22280, Mp4g22290, Mp6g06870, Mp7g17020, Mp5g22160			LOC_Os02g52670, LOC_Os05g29810, LOC_Os09g28440, LOC_Os08g36920, LOC_Os01g46870, LOC_Os01g12440, LOC_Os11g06770, LOC_Os04g34970, LOC_Os02g34270, LOC_Os02g34260, LOC_Os01g64790, LOC_Os05g36100, LOC_Os02g32140, LOC_Os04g32620	PRCOL_00000318_RA	Pp6c2_18680V6, Pp6c4_1380V6, Pp6c6_14780V6, Pp6c5_510V6, Pp6c11_12740V6, Pp6c7_1420V6	Solyc01T004018, Solyc10T001655, Solyc10T001654, Solyc02T002610, Solyc02T002612, Solyc02T002613, Solyc04T000484, Solyc04T001642, Solyc06T001809, Solyc03T003103, Solyc12T001845, Solyc04T002151, Solyc12T002257	415574, 73136, 131245, 73854, 73177						Zm00001eb370870, Zm00001eb193670, Zm00001eb255860, Zm00001eb285760, Zm00001eb100800, Zm00001eb038070, Zm00001eb359500, Zm00001eb157950, Zm00001eb338940, Zm00001eb119540, Zm00001eb440680, Zm00001eb062200, Zm00001eb422470, Zm00001eb146650, Zm00001eb348560, Zm00001eb289170, Zm00001eb202570, Zm00001eb242090, Zm00001eb084820, Zm00001eb037040
N0.HOG0000034	OG0000006	n196	AagrOXF_evm.TU.utg000111l.23, AagrOXF_evm.TU.utg000033l.230, AagrOXF_evm.TU.utg000050l.239	Azfi_s0040.g026640, Azfi_s0190.g056913, Azfi_s0096.g043715, Azfi_s0078.g038131, Azfi_s0233.g059392	AT5G61590, AT5G07580, AT4G17490, AT5G47230, AT5G51190, AT5G61600, AT3G23240, AT2G31230, AT1G06160, AT4G17500, AT5G47220, AT3G23230, AT1G04370, AT5G43410, AT3G23220, AT4G18450, AT2G44840	Bradi3g50508, Bradi5g17490, Bradi2g31480, Bradi2g50035, Bradi3g15084, Bradi4g38932, Bradi3g12567, Bradi3g12566, Bradi1g00666, Bradi3g50490, Bradi5g17480, Bradi3g27690, Bradi1g75040, Bradi3g12565, Bradi4g38941								Mp7g09350			LOC_Os10g41330, LOC_Os02g43820, LOC_Os04g46240, LOC_Os04g46250, LOC_Os05g25260, LOC_Os01g54890, LOC_Os07g22770, LOC_Os07g22730, LOC_Os09g39850, LOC_Os03g64260, LOC_Os02g43790, LOC_Os04g46220, LOC_Os04g18650, LOC_Os03g05590, LOC_Os10g30840, LOC_Os08g44960, LOC_Os09g39810	PRCOL_00003873_RA	Pp6c4_7660V6, Pp6c26_7410V6, Pp6c26_8140V6, Pp6c3_6800V6, Pp6c13_11750V6, Pp6c1_4380V6, Pp6c7_10790V6, Pp6c4_12640V6, Pp6c4_16590V6, Pp6c4_14590V6, Pp6c3_4520V6, Pp6c7_10780V6, Pp6c1_4360V6	Solyc05T002323, Solyc08T002099, Solyc05T002324, Solyc03T001888, Solyc03T001886, Solyc03T001887, Solyc05T002225, Solyc11T000551, Solyc11T000552, Solyc10T001874, Solyc04T000540, Solyc05T002227, PRAM_106208, Solyc09T002525, Solyc03T000052, Solyc11T000101, Solyc02T001492, Solyc08T000225, Solyc03T001892, Solyc05T002325, Solyc03T000050, Solyc09T002523, Solyc08T002097, Solyc08T002098, Solyc02T001491, So…	80895, 68470			Zci_06828	UTEX1559_02205	UTEX1560_02912	Zm00001eb023680, Zm00001eb186380, Zm00001eb249320, Zm00001eb074900, Zm00001eb074910, Zm00001eb195490, Zm00001eb145420, Zm00001eb153470, Zm00001eb168540, Zm00001eb305780, Zm00001eb307550, Zm00001eb302750, Zm00001eb302740, Zm00001eb065180, Zm00001eb249290, Zm00001eb074930, Zm00001eb429870, Zm00001eb004020, Zm00001eb222470, Zm00001eb175740, Zm00001eb307600, Zm00001eb095780
N0.HOG0000035	OG0000006	n327	AagrOXF_evm.TU.utg000113l.179, AagrOXF_evm.TU.utg000002l.315, AagrOXF_evm.TU.utg000117l.133, AagrOXF_evm.TU.utg000020l.101, AagrOXF_evm.TU.utg000087l.34, AagrOXF_evm.TU.utg000002l.494	Azfi_s0205.g057738, Azfi_s0398.g068193, Azfi_s0193.g057138, Azfi_s0149.g053251, Azfi_s0308.g064012, Azfi_s0013.g013216, Azfi_s0003.g008023, Azfi_s0045.g029941, Azfi_s0050.g031139, Azfi_s0168.g054644, Azfi_s0019.g015147, Azfi_s0003.g008145, Azfi_s0234.g059449, Azfi_s0528.g075769, Azfi_s0449.g070711, Azfi_s0182.g056415, Azfi_s0013.g013243, Azfi_s0075.g037615, Azfi_s0011.g012465, Azfi_s0001.g000819,…	AT5G65130, AT2G22200, AT4G39780, AT1G78080, AT1G22190, AT1G36060, AT4G13620, AT1G64380, AT4G28140, AT2G20880, AT5G25190, AT1G15360, AT5G25390, AT5G11190, AT1G63030, AT1G12610, AT5G51990, AT4G25480, AT4G25470, AT4G25490, AT2G36450, AT5G52020, AT1G12630, AT2G44940, AT3G60490, AT2G35700, AT4G16750, AT3G16280, AT5G25810, AT5G11590, AT1G77200, AT2G25820, AT4G32800, AT1G71450, AT1G33760, AT1G01250, AT1…	Bradi1g45470, Bradi3g58980, Bradi3g24000, Bradi1g71740, Bradi4g29010, Bradi3g35560, Bradi2g15848, Bradi3g49810, Bradi5g16450, Bradi5g24700, Bradi5g24720, Bradi5g24710, Bradi1g47480, Bradi3g54160, Bradi3g07450, Bradi1g36590, Bradi3g51630, Bradi5g18850, Bradi3g51610, Bradi3g31600, Bradi5g17610, Bradi3g50620, Bradi3g50630, Bradi5g17640, Bradi5g17630, Bradi3g33355, Bradi3g50625, Bradi5g17620, Bradi2g…				CLOP_g12707, CLOP_g13436, CLOP_g7319, CLOP_g19498, CLOP_g14663, CLOP_g24287, CLOP_g1425, CLOP_g24112	CLOM_g14605, CLOM_g7242, CLOM_g13008, CLOM_g19370, CLOM_g10319, CLOM_g12024, CLOM_g21359, CLOM_g22839, CLOM_g14397, CLOM_g20565, CLOM_g3208, CLOM_g17207		Me1_v2_0135620, Me1_v2_0218430, Me1_v2_0143110	Mp7g13760, Mp6g08690, Mp6g04880, Mp7g00860			LOC_Os06g11860, LOC_Os02g51670, LOC_Os10g22600, LOC_Os03g09170, LOC_Os09g20350, LOC_Os08g31580, LOC_Os05g49700, LOC_Os02g42585, LOC_Os04g44670, LOC_Os04g56150, LOC_Os06g08340, LOC_Os02g55380, LOC_Os02g10760, LOC_Os06g40150, LOC_Os01g73770, LOC_Os04g48350, LOC_Os02g45450, LOC_Os02g45420, LOC_Os10g38000, LOC_Os04g46400, LOC_Os02g43940, LOC_Os02g43970, LOC_Os04g46440, LOC_Os10g41130, LOC_Os04g46410,…		Pp6c23_10500V6, Pp6c20_2990V6, Pp6c8_12510V6, Pp6c1_14330V6, Pp6c14_5510V6, Pp6c10_3740V6, Pp6c13_2210V6, Pp6c4_1470V6, Pp6c3_16570V6, Pp6c6_14740V6, Pp6c16_11310V6, Pp6c25_1540V6, Pp6c12_12670V6, Pp6c4_1460V6, Pp6c3_16580V6, Pp6c8_3900V6, Pp6c4_13250V6, Pp6c3_3560V6, Pp6c5_440V6, Pp6c16_11290V6, Pp6c5_430V6, Pp6c6_10450V6, Pp6c21_7010V6, Pp6c3_18010V6, Pp6c10_9570V6, Pp6c6_14730V6, Pp6c1_2730V6,…	Solyc04T002285, Solyc12T002307, Solyc09T002724, Solyc08T000340, Solyc08T002476, Solyc07T002138, Solyc12T000604, Solyc03T002989, Solyc06T001758, Solyc06T001607, Solyc03T002934, Solyc12T000360, Solyc06T001078, Solyc12T002235, Solyc08T000287, Solyc08T000288, Solyc09T000320, Solyc10T002639, Solyc08T000289, Solyc08T000290, Solyc06T000656, Solyc08T002290, Solyc01T002648, Solyc05T002183, Solyc08T002121,…	104980, 73160, 92334, 71661, 104978, 26594, 73148, 73157, 69413, 73146, 73155, 73232, 38502, 38500, 27203, 38494	SM010082S09149	Zci1a_39613, Zci1a_14950, Zci1a_14951, Zci1a_22558, Zci1a_22294, Zci1a_13057, Zci1a_02752	Zci_08929, Zci_08951, Zci_08956	UTEX1559_08259, UTEX1559_03905, UTEX1559_03900	UTEX1560_02963, UTEX1560_07648, UTEX1560_07653	Zm00001eb372660, Zm00001eb194220, Zm00001eb255160, Zm00001eb027780, Zm00001eb007000, Zm00001eb401290, Zm00001eb311180, Zm00001eb042240, Zm00001eb344200, Zm00001eb296430, Zm00001eb185680, Zm00001eb248380, Zm00001eb075900, Zm00001eb427130, Zm00001eb067800, Zm00001eb432460, Zm00001eb374830, Zm00001eb268180, Zm00001eb192320, Zm00001eb276700, Zm00001eb235640, Zm00001eb386280, Zm00001eb139970, Zm00001e…
N0.HOG0000036	OG0000006	n736	AagrOXF_evm.TU.utg000038l.238, AagrOXF_evm.TU.utg000002l.136, AagrOXF_evm.TU.utg000100l.286, AagrOXF_evm.TU.utg000117l.62	Azfi_s0001.g000091, Azfi_s0015.g014119, Azfi_s0016.g014420, Azfi_s0007.g011182, Azfi_s2254.g109997, Azfi_s0002.g001536, Azfi_s0263.g060857, Azfi_s0050.g031090, Azfi_s0368.g067039, Azfi_s0006.g009869, Azfi_s0022.g015981, Azfi_s0275.g061420, Azfi_s0078.g038117, Azfi_s0119.g046680	AT3G20310, AT1G50640, AT5G44210, AT1G28370, AT1G53170, AT3G15210, AT1G28360, AT1G03800, AT1G12980, AT1G12890, AT1G28160, AT5G18560, AT1G24590, AT5G13910, AT1G80580, AT1G72360, AT1G53910, AT3G14230, AT2G47520, AT3G16770, AT1G49120, AT4G23750, AT4G11140, AT4G27950, AT5G53290, AT1G25470, AT1G68550, AT3G25890, AT2G46310, AT3G61630	Bradi5g21250, Bradi5g25570, Bradi3g06562, Bradi1g33550, Bradi3g04410, Bradi2g21067, Bradi2g52380, Bradi2g52370, Bradi2g21060, Bradi3g18073, Bradi3g18070, Bradi3g47610, Bradi5g08471, Bradi3g44470, Bradi1g18580, Bradi2g27920, Bradi1g46690, Bradi3g60120, Bradi4g31040, Bradi2g11890, Bradi1g72449, Bradi1g72457, Bradi3g41543, Bradi2g16442, Bradi1g48625, Bradi4g27850	CHBRA104g00120		Cre06.g275500_4532					Mp1g20040, Mp5g06970, Mp4g00380, Mp2g11080, Mp5g12480, Mp4g17430, Mp6g11770	10729	gwEuk.4.617.1	LOC_Os06g06540, LOC_Os04g52090, LOC_Os04g57340, LOC_Os02g09650, LOC_Os06g47590, LOC_Os02g06330, LOC_Os05g41760, LOC_Os01g58420, LOC_Os05g41780, LOC_Os02g38090, LOC_Os04g32790, LOC_Os02g32040, LOC_Os07g47330, LOC_Os07g42510, LOC_Os06g09390, LOC_Os02g54160, LOC_Os09g26420, LOC_Os01g21120, LOC_Os09g11460, LOC_Os03g08490, LOC_Os03g08500, LOC_Os10g25170, LOC_Os03g08470, LOC_Os03g22170, LOC_Os07g47790,…	PRCOL_00003196_RA	Pp6c26_1250V6, Pp6c16_9020V6, Pp6c25_4550V6, Pp6c9_1040V6, Pp6c15_990V6, Pp6c17_5160V6, Pp6c13_4660V6, Pp6c26_5650V6, Pp6c25_2050V6, Pp6c16_9430V6, Pp6c6_11080V6, Pp6c5_11530V6, Pp6c25_7220V6, Pp6c5_2480V6, Pp6c2_8750V6, Pp6c2_8740V6, Pp6c1_14440V6, Pp6c2_4170V6, Pp6c1_14410V6, Pp6c2_4180V6, Pp6c10_3460V6, Pp6c14_1520V6, Pp6c14_1490V6, Pp6c10_10570V6	Solyc10T000113, Solyc07T001856, Solyc07T002094, Solyc03T000133, Solyc10T000426, Solyc01T000313, Solyc01T000314, Solyc01T000715, Solyc01T000705, Solyc01T000697, Solyc01T000700, Solyc01T000714, Solyc01T000698, Solyc05T000814, Solyc04T002225, Solyc11T001430, Solyc11T001431, Solyc01T001957, Solyc03T003000, Solyc07T000510, Solyc03T003545, Solyc06T001448, Solyc12T002105, Solyc09T002282, Solyc01T001787,…	19889, 49950, 72880, 402810, 73165, 17648, 49951, 412693, 428344, 73138, 73134, 19890	SM000060S19591, SM000114S24131, SM000216S06563	Zci1a_23685, Zci1a_35606, Zci1a_21924, Zci1a_13012	Zci_06530, Zci_02696, Zci_09057	UTEX1559_01351, UTEX1559_14317, UTEX1559_00991, UTEX1559_07475	UTEX1560_00271, UTEX1560_10653, UTEX1560_01607, UTEX1560_15374	Zm00001eb071190, Zm00001eb430640, Zm00001eb066890, Zm00001eb206360, Zm00001eb234870, Zm00001eb273390, Zm00001eb226070, Zm00001eb232560, Zm00001eb352570, Zm00001eb291720, Zm00001eb369550, Zm00001eb150830, Zm00001eb369560, Zm00001eb150840, Zm00001eb352580, Zm00001eb014230, Zm00001eb291730, Zm00001eb413930, Zm00001eb277630, Zm00001eb183620, Zm00001eb114940, Zm00001eb421530, Zm00001eb084720, Zm00001e…
N0.HOG0000037	OG0000007	n0																					Zci1a_14843, Zci1a_26344, Zci1a_17291, Zci1a_21290, Zci1a_13123, Zci1a_11348, Zci1a_34502, Zci1a_38841, Zci1a_01401, Zci1a_42623, Zci1a_44744, Zci1a_43794, Zci1a_04953, Zci1a_07565, Zci1a_08445, Zci1a_36480, Zci1a_06918, Zci1a_43599, Zci1a_25705, Zci1a_19395, Zci1a_30612, Zci1a_36483, Zci1a_03302, Zci1a_12290, Zci1a_24551, Zci1a_02648, Zci1a_44235, Zci1a_35591, Zci1a_12007, Zci1a_30946, Zci1a_094…
N0.HOG0000038	OG0000008	n0	AagrOXF_evm.TU.utg000079l.6, AagrOXF_evm.TU.utg000136l.2, AagrOXF_evm.TU.utg000058l.192, AagrOXF_evm.TU.utg000063l.109, AagrOXF_evm.TU.utg000065l.79, AagrOXF_evm.TU.utg000017l.13, AagrOXF_evm.TU.utg000001l.299, AagrOXF_evm.TU.utg000022l.73, AagrOXF_evm.TU.utg000003l.498, AagrOXF_evm.TU.utg000126l.126, AagrOXF_evm.TU.utg000040l.65, AagrOXF_evm.TU.utg000093l.8, AagrOXF_evm.TU.utg000093l.4, AagrOXF_…				CHBRA39g00580, CHBRA49g00360, CHBRA261g00310, CHBRA60g00290, CHBRA03g01350, CHBRA49g00480, CHBRA65g00580, CHBRA101g00410, CHBRA777g00140, CHBRA144g00430, CHBRA120g00640, CHBRA156g00020, CHBRA340g00280, CHBRA79g00670, CHBRA376g00100, CHBRA221g00090, CHBRA818g00100	Chrsp12S02057	Cre11.g801277_4532, Cre17.g802089_4532, Cre01.g800011_4532, Cre17.g802090_4532, Cre09.g398141_4532, Cre17.g802143_4532, Cre17.g802129_4532, Cre17.g802128_4532, Cre08.g800914_4532, Cre10.g801111_4532, Cre01.g800084_4532, Cre15.g801850_4532, Cre12.g801432_4532, Cre10.g801164_4532, Cre08.g358543_4532, Cre09.g404503_4532, Cre09.g801048_4532, Cre15.g801824_4532, Cre01.g800112_4532, Cre10.g423050_4532,…	CLOP_g10482_, CLOP_g22994, CLOP_g20120, CLOP_g1564, CLOP_g20892_, CLOP_g16418, CLOP_g9450, CLOP_g21139, CLOP_g15985, CLOP_g3646, CLOP_g2268_, CLOP_g11269, CLOP_g14759, CLOP_g25228_, CLOP_g14760_, CLOP_g25406_, CLOP_g17888, CLOP_g13989, CLOP_g13993_, CLOP_g8591, CLOP_g13992, CLOP_g13987, CLOP_g13991, CLOP_g23164_, CLOP_g8589, CLOP_g8792_, CLOP_g8039, CLOP_g25728, CLOP_g23592, CLOP_g11086, CLOP_g22…	CLOM_g5198, CLOM_g6227, CLOM_g18839, CLOM_g18839_, CLOM_g4868, CLOM_g790, CLOM_g10329_, CLOM_g12342, CLOM_g21689, CLOM_g13842, CLOM_g15817, CLOM_g4488_, CLOM_g13324, CLOM_g4495, CLOM_g4491, CLOM_g9011, CLOM_g4485, CLOM_g9013, CLOM_g4483_, CLOM_g4497, CLOM_g13274, CLOM_g15492_, CLOM_g9839, CLOM_g13132, CLOM_g12755, CLOM_g16433, CLOM_g14511, CLOM_g5674, CLOM_g14203, CLOM_g5632, CLOM_g20248, CLOM_g9…	15017, 15031, 11671, 15741, 3314, 14182, 14456, 12375, 5743, 4903, 5744, 13581, 13674, 14772, 10422, 11901, 15905, 15255, 15892, 14525, 10425, 10426, 14868, 15893, 15545, 14929, 15192, 2873, 15191, 15681, 15544, 15956, 14313, 5878, 14314, 12376, 12470, 1164, 16122, 14301, 3313	Me1_v2_0230490, Me1_v2_0077040, Me1_v2_0131250, Me1_v2_0226450, Me1_v2_0208190, Me1_v2_0156440, Me1_v2_0154860, Me1_v2_0077360, Me1_v2_0133330, Me1_v2_0143870, Me1_v2_0177230, Me1_v2_0085690, Me1_v2_0095510, Me1_v2_0182550, Me1_v2_0112240, Me1_v2_0107310, Me1_v2_0068480, Me1_v2_0227000, Me1_v2_0216650, Me1_v2_0148200, Me1_v2_0209590, Me1_v2_0149820, Me1_v2_0067950, Me1_v2_0108230, Me1_v2_0056960,…	Mp1g03880, Mp4g09470, Mp4g09475, Mp4g09480	13208, 22807			PRCOL_00000456_RA	Pp6c2_500V6				Zci1a_44624, Zci1a_33812, Zci1a_15423, Zci1a_42667, Zci1a_43759, Zci1a_00718, Zci1a_15587, Zci1a_06639, Zci1a_15588, Zci1a_16099, Zci1a_40758, Zci1a_11204, Zci1a_41589, Zci1a_41596, Zci1a_21756, Zci1a_01302, Zci1a_36519, Zci1a_39043, Zci1a_02654, Zci1a_15328, Zci1a_14916, Zci1a_33523, Zci1a_01303, Zci1a_06640, Zci1a_09524, Zci1a_24835, Zci1a_15924, Zci1a_41020, Zci1a_06999, Zci1a_01718, Zci1a_256…
N0.HOG0000039	OG0000009	n0	AagrOXF_evm.TU.utg000041l.95, AagrOXF_evm.TU.utg000116l.429, AagrOXF_evm.TU.utg000165l.1, AagrOXF_evm.TU.utg000109l.181, AagrOXF_evm.TU.utg000109l.180, AagrOXF_evm.TU.utg000113l.163, AagrOXF_evm.TU.utg000019l.105, AagrOXF_evm.TU.utg000006l.867, AagrOXF_evm.TU.utg000042l.227, AagrOXF_evm.TU.utg000084l.34, AagrOXF_evm.TU.utg000047l.36, AagrOXF_evm.TU.utg000058l.360, AagrOXF_evm.TU.utg000049l.340, A…					Chrsp104S01286, Chrsp57S06811, Chrsp23S03789, Chrsp112S08648, Chrsp33S00386, Chrsp107S00037, Chrsp31S00376, Chrsp12S00110, Chrsp107S00036, Chrsp29S08898, Chrsp51S06486, Chrsp57S06833	Cre01.g019500_4532	CLOP_g17427, CLOP_g11059, CLOP_g20802, CLOP_g25726, CLOP_g608, CLOP_g18537, CLOP_g25722_, CLOP_g1398, CLOP_g8507, CLOP_g21266, CLOP_g14592, CLOP_g11124, CLOP_g17145_	CLOM_g15024, CLOM_g23792, CLOM_g15330, CLOM_g24534, CLOM_g24533, CLOM_g11979_, CLOM_g17437_, CLOM_g16131, CLOM_g16307, CLOM_g3365, CLOM_g9851	14745, 16066, 14443, 7283, 14342, 14442, 15369	Me1_v2_0187690, Me1_v2_0203710, Me1_v2_0225290, Me1_v2_0209560, Me1_v2_0180430, Me1_v2_0185490, Me1_v2_0114180, Me1_v2_0080420, Me1_v2_0229320, Me1_v2_0180420, Me1_v2_0088060, Me1_v2_0232240, Me1_v2_0157650		223			PRCOL_00006251_RA				SM000032S12169, SM000294S10822, SM011081S18847, SM000150S01711	Zci1a_01505, Zci1a_18231, Zci1a_15463, Zci1a_26738, Zci1a_01176, Zci1a_35819, Zci1a_34713, Zci1a_21312, Zci1a_28527, Zci1a_19767, Zci1a_03152, Zci1a_41757, Zci1a_29968, Zci1a_05704, Zci1a_11564, Zci1a_28089, Zci1a_41758, Zci1a_08007, Zci1a_13458, Zci1a_10366, Zci1a_34539, Zci1a_03479, Zci1a_21339, Zci1a_35995, Zci1a_03918, Zci1a_44453, Zci1a_31006, Zci1a_34700, Zci1a_22094, Zci1a_12452, Zci1a_416…	Zci_04208	UTEX1559_12700, UTEX1559_06006, UTEX1559_11851, UTEX1559_18542, UTEX1559_04114, UTEX1559_17834, UTEX1559_18034, UTEX1559_17893, UTEX1559_08267, UTEX1559_18262, UTEX1559_04204, UTEX1559_14076, UTEX1559_04863, UTEX1559_05575, UTEX1559_11349, UTEX1559_03915, UTEX1559_15300, UTEX1559_09884, UTEX1559_11182, UTEX1559_15772, UTEX1559_00679, UTEX1559_16391, UTEX1559_09291, UTEX1559_01676, UTEX1559_09313,…	UTEX1560_09944, UTEX1560_06152, UTEX1560_19398, UTEX1560_06550, UTEX1560_19200, UTEX1560_19210, UTEX1560_17188, UTEX1560_08904, UTEX1560_05682, UTEX1560_18548, UTEX1560_19397, UTEX1560_10605, UTEX1560_02986, UTEX1560_11797, UTEX1560_12303, UTEX1560_15131, UTEX1560_16726, UTEX1560_09017, UTEX1560_09016, UTEX1560_17668, UTEX1560_13338, UTEX1560_03062, UTEX1560_03367, UTEX1560_03266, UTEX1560_17034,…
N0.HOG0000040	OG0000010	n0	AagrOXF_evm.TU.utg000033l.186, AagrOXF_evm.TU.utg000056l.60, AagrOXF_evm.TU.utg000083l.535, AagrOXF_evm.TU.utg000100l.28, AagrOXF_evm.TU.utg000050l.476, AagrOXF_evm.TU.utg000081l.262, AagrOXF_evm.TU.utg000018l.596, AagrOXF_evm.TU.utg000006l.1200, AagrOXF_evm.TU.utg000081l.275, AagrOXF_evm.TU.utg000083l.396, AagrOXF_evm.TU.utg000083l.393, AagrOXF_evm.TU.utg000103l.150, AagrOXF_evm.TU.utg000038l.11…	Azfi_s0065.g035959, Azfi_s0008.g011330, Azfi_s0074.g037528, Azfi_s0001.g000845, Azfi_s0005.g008905, Azfi_s0263.g060867, Azfi_s0091.g042885, Azfi_s0092.g042975, Azfi_s0304.g063870, Azfi_s0304.g063877, Azfi_s1123.g097779, Azfi_s0008.g011264, Azfi_s2701.g112752, Azfi_s0173.g055779, Azfi_s0173.g055782, Azfi_s0006.g010140, Azfi_s0078.g038246, Azfi_s0074.g037539, Azfi_s0076.g037944, Azfi_s0003.g008026,…	AT1G24110, AT4G17690, AT5G47000, AT3G28200, AT5G40150, AT2G34060, AT5G14130, AT4G37530, AT4G37520, AT3G49960, AT5G67400, AT2G18980, AT4G30170, AT1G71695, AT2G35380, AT4G16270, AT5G58400, AT5G58390, AT1G14550, AT1G14540, AT5G05340, AT1G44970, AT5G66390, AT3G50990, AT4G36430, AT2G18150, AT2G18140, AT5G19890, AT2G38390, AT2G38380, AT3G32980, AT4G08770, AT4G08780, AT3G49120, AT3G49110, AT5G06730, AT5…	Bradi5g12710, Bradi3g59660, Bradi2g46050, Bradi1g07790, Bradi3g41340, Bradi1g07780, Bradi1g58997, Bradi5g24650, Bradi1g33740, Bradi5g27130, Bradi2g09600, Bradi3g33940, Bradi4g27680, Bradi3g20130, Bradi1g17877, Bradi1g17860, Bradi1g17840, Bradi1g17850, Bradi1g17870, Bradi1g63060, Bradi1g57247, Bradi1g63067, Bradi5g24200, Bradi4g25660, Bradi4g44530, Bradi4g44510, Bradi1g41115, Bradi5g19857, Bradi3g…	CHBRA02g00060, CHBRA832g00090, CHBRA425g00180, CHBRA832g00040, CHBRA832g00060, CHBRA832g00050, CHBRA670g00100, CHBRA670g00230, CHBRA670g00010, CHBRA670g00180, CHBRA670g00080, CHBRA670g00030, CHBRA670g00050	Chrsp64S09153		CLOP_g24823, CLOP_g15962, CLOP_g24824, CLOP_g15963, CLOP_g3568	CLOM_g177, CLOM_g176, CLOM_g22824	5199, 2126, 259	Me1_v2_0067560	Mp3g05740, Mp3g20400, Mp7g05770, Mp2g03340, Mp8g01700, Mp8g01720, Mp5g14480, Mp8g16260, Mp7g19370, Mp7g19380, Mp3g15330, Mp7g19390, Mp5g10690, Mp5g10700, Mp1g09290, Mp7g02680, Mp7g07630, Mp7g07600, Mp7g17080, Mp7g13980, Mp7g13970, Mp8g07500, Mp7g15000, Mp7g15010, Mp7g11550, Mp2g14900, Mp7g14420, Mp6g13560, Mp6g03490, Mp6g03520, Mp6g13960, Mp6g13520, Mp6g13540, Mp6g13490, Mp6g13525, Mp6g13550, Mp6…			LOC_Os04g39100, LOC_Os02g50770, LOC_Os03g55410, LOC_Os08g42030, LOC_Os09g32964, LOC_Os03g55420, LOC_Os07g02440, LOC_Os04g56180, LOC_Os06g48030, LOC_Os04g59150, LOC_Os01g73220, LOC_Os01g73200, LOC_Os01g73170, LOC_Os01g73190, LOC_Os12g09460, LOC_Os08g20730, LOC_Os07g47990, LOC_Os07g48030, LOC_Os07g48020, LOC_Os07g48040, LOC_Os07g48050, LOC_Os07g48010, LOC_Os03g22010, LOC_Os03g32050, LOC_Os03g22020,…		Pp6c13_870V6, Pp6c3_580V6, Pp6c24_7810V6, Pp6c8_6800V6, Pp6c12_2520V6, Pp6c4_10690V6, Pp6c26_3780V6, Pp6c12_2870V6, Pp6c4_12310V6, Pp6c3_18320V6, Pp6c26_1870V6, Pp6c4_12370V6, Pp6c26_1860V6, Pp6c17_2770V6, Pp6c8_4240V6, Pp6c24_5110V6, Pp6c8_5610V6, Pp6c20_8600V6, Pp6c23_3290V6, Pp6c3_2850V6, Pp6c9_11590V6, Pp6c8_770V6, Pp6c2_15790V6, Pp6c19_8450V6, Pp6c1_9430V6, Pp6c1_9470V6, Pp6c4_600V6, Pp6c8_2…	Solyc05T000116, Solyc08T000215, Solyc02T002287, Solyc02T001486, Solyc02T002937, Solyc02T002779, Solyc03T000762, Solyc08T001669, Solyc07T000660, Solyc04T002160, Solyc10T002103, Solyc10T002104, Solyc10T002102, Solyc09T000926, Solyc10T002099, Solyc10T002101, Solyc09T000924, Solyc05T002189, Solyc05T002192, Solyc11T000931, Solyc11T000928, Solyc11T000932, Solyc11T000929, Solyc05T002354, Solyc06T000901,…	115533, 123452, 97331, 104905, 132875, 164271, 403769, 143155, 122262, 231472, 231875, 269862, 79034, 233332, 230656, 177321, 403410, 182303, 17470, 271350, 235372, 236822, 229828, 421525, 101253, 81737, 101384, 414521, 106421, 101258, 114366, 228326, 232269, 232270, 91394, 230146, 96952, 235371, 430498, 418626, 88102, 126833, 116945, 107369, 140930, 77725, 76459, 77259, 77662, 179387, 137067, 11…						Zm00001eb194740, Zm00001eb157370, Zm00001eb058250, Zm00001eb214260, Zm00001eb102470, Zm00001eb058260, Zm00001eb095550, Zm00001eb118090, Zm00001eb067730, Zm00001eb226380, Zm00001eb076170, Zm00001eb076180, Zm00001eb140290, Zm00001eb140320, Zm00001eb412240, Zm00001eb330530, Zm00001eb330550, Zm00001eb111420, Zm00001eb330540, Zm00001eb325930, Zm00001eb020790, Zm00001eb395060, Zm00001eb068210, Zm00001e…
N0.HOG0000041	OG0000011	n4											Me1_v2_0187210, Me1_v2_0100070, Me1_v2_0023690, Me1_v2_0123310, Me1_v2_0032930, Me1_v2_0129610, Me1_v2_0169570		11985, 11984, 11986
N0.HOG0000042	OG0000011	n15				Bradi1g13207				CLOP_g20346, CLOP_g19735							LOC_Os03g45450, LOC_Os05g45230	PRCOL_00005099_RA									Zm00001eb052670, Zm00001eb218170
N0.HOG0000043	OG0000011	n22								CLOP_g3303	CLOM_g7669, CLOM_g17008					eugene.1100010253		PRCOL_00006856_RA									Zm00001eb413920
N0.HOG0000044	OG0000011	n27				Bradi1g16120	CHBRA45g00440										LOC_Os03g33012										Zm00001eb020400, Zm00001eb393300, Zm00001eb020390, Zm00001eb430950
N0.HOG0000045	OG0000011	n33			AT4G30935															Solyc07T000064
N0.HOG0000046	OG0000011	n34	AagrOXF_evm.TU.utg000005l.143, AagrOXF_evm.TU.utg000010l.48, AagrOXF_evm.TU.utg000109l.67, AagrOXF_evm.TU.utg000018l.461, AagrOXF_evm.TU.utg000020l.23, AagrOXF_evm.TU.utg000111l.148	Azfi_s0090.g042637, Azfi_s0065.g035812, Azfi_s0019.g015016, Azfi_s0007.g010734, Azfi_s0007.g010967, Azfi_s0206.g057856, Azfi_s0156.g053706, Azfi_s0185.g056589, Azfi_s0049.g030729, Azfi_s0145.g051665, Azfi_s0012.g012906, Azfi_s0272.g061275, Azfi_s0250.g060244, Azfi_s0013.g013234, Azfi_s0028.g023846, Azfi_s1785.g106752, Azfi_s0075.g037711	AT3G32090, AT1G80840, AT2G25000, AT4G31800, AT1G68150, AT5G15130, AT1G18860, AT1G69810, AT4G01720, AT1G62300, AT4G22070, AT4G04450, AT1G80590, AT1G66600, AT1G66550, AT1G66560, AT5G01900, AT5G22570, AT2G40750, AT3G56400, AT5G24110, AT4G11070, AT4G23810, AT2G40740, AT2G30590, AT3G04670, AT5G28650, AT4G24240, AT2G23320, AT2G24570, AT4G31550, AT3G58710, AT1G29280, AT5G52830, AT4G01250, AT2G34830, AT1…	Bradi3g06070, Bradi1g30870, Bradi4g30360, Bradi4g30372, Bradi3g57710, Bradi2g05500, Bradi1g51030, Bradi2g11170, Bradi2g08620, Bradi2g16150, Bradi1g63910, Bradi4g25717, Bradi2g22230, Bradi2g53495, Bradi2g30695, Bradi2g44270, Bradi1g63220, Bradi1g17660, Bradi2g53520, Bradi2g22241, Bradi1g48770, Bradi2g45480, Bradi2g15872, Bradi2g15877, Bradi3g34850, Bradi4g28280, Bradi2g30800, Bradi2g54720, Bradi1g…				CLOP_g22843, CLOP_g24258, CLOP_g8010, CLOP_g8767	CLOM_g894	6901	Me1_v2_0209540, Me1_v2_0174270, Me1_v2_0066310, Me1_v2_0208900, Me1_v2_0086010, Me1_v2_0129600	Mp1g08890, Mp4g00200, Mp3g17660, Mp5g05560, Mp4g00180, Mp1g08960, Mp6g16800, Mp3g00010, Mp7g17200, Mp2g20960, Mp2g05160			LOC_Os02g08440, LOC_Os06g44010, LOC_Os09g25060, LOC_Os09g25070, LOC_Os01g40430, LOC_Os02g53100, LOC_Os01g09080, LOC_Os06g05380, LOC_Os05g04640, LOC_Os01g18584, LOC_Os01g14440, LOC_Os05g49210, LOC_Os08g23754, LOC_Os12g02440, LOC_Os11g02520, LOC_Os09g09630, LOC_Os03g20550, LOC_Os12g02420, LOC_Os11g02480, LOC_Os12g02400, LOC_Os11g02470, LOC_Os05g40070, LOC_Os10g18099, LOC_Os01g60520, LOC_Os05g25770,…	PRCOL_00002384_RA	Pp6c11_7800V6, Pp6c11_11400V6, Pp6c7_10190V6, Pp6c13_7540V6, Pp6c3_11190V6, Pp6c12_1700V6, Pp6c4_8130V6, Pp6c7_4840V6, Pp6c1_21120V6, Pp6c2_1450V6, Pp6c14_9380V6, Pp6c17_10460V6, Pp6c14_6280V6, Pp6c2_5420V6	Solyc03T001705, Solyc06T001768, Solyc03T002964, Solyc12T001884, Solyc08T001519, Solyc08T001520, Solyc01T003671, Solyc03T002572, Solyc06T001939, Solyc02T001000, Solyc05T000208, Solyc07T001901, Solyc02T000531, Solyc02T001752, Solyc10T002073, Solyc03T002016, Solyc09T000842, Solyc03T000241, Solyc01T002934, Solyc10T000472, Solyc08T000337, Solyc08T002465, Solyc06T000243, Solyc09T002040, Solyc04T002631,…	81371, 29146, 92733, 29703, 29692, 73225, 147026, 108669, 73221, 73220, 77979	SM000482S16489, SM000042S15275, SM000114S24156, SM000057S18399, SM000291S10854, SM000082S22869, SM000055S18217, SM000313S11960, SM000109S14155, SM000677S20274, SM000183S03966, SM000976S25178	Zci1a_18624, Zci1a_06058, Zci1a_30545, Zci1a_15235, Zci1a_36772, Zci1a_41794, Zci1a_19407, Zci1a_25976, Zci1a_25977	Zci_02198, Zci_07707, Zci_02871, Zci_15276	UTEX1559_10898, UTEX1559_06892, UTEX1559_06894, UTEX1559_03123, UTEX1559_12588	UTEX1560_00414, UTEX1560_18900, UTEX1560_14457, UTEX1560_05534, UTEX1560_15310	Zm00001eb234120, Zm00001eb206730, Zm00001eb388620, Zm00001eb275080, Zm00001eb312870, Zm00001eb312890, Zm00001eb357350, Zm00001eb256230, Zm00001eb337290, Zm00001eb121610, Zm00001eb377160, Zm00001eb417490, Zm00001eb332300, Zm00001eb129690, Zm00001eb118760, Zm00001eb343960, Zm00001eb296130, Zm00001eb406000, Zm00001eb163840, Zm00001eb195430, Zm00001eb406030, Zm00001eb163850, Zm00001eb015320, Zm00001e…
N0.HOG0000047	OG0000011	n400	AagrOXF_evm.TU.utg000091l.229	Azfi_s0505.g073943, Azfi_s1482.g103509, Azfi_s0095.g043567, Azfi_s0191.g056997, Azfi_s0314.g064268, Azfi_s0937.g093180, Azfi_s0007.g011077, Azfi_s0030.g024252, Azfi_s2368.g110994, Azfi_s0052.g031586, Azfi_s0065.g035963, Azfi_s0019.g015273, Azfi_s0442.g070360, Azfi_s0050.g031134, Azfi_s0111.g045617, Azfi_s0117.g046593, Azfi_s0115.g046297, Azfi_s0245.g059987, Azfi_s0006.g010012, Azfi_s3621.g116393,…	AT2G21900, AT5G64810, AT5G26170, AT1G29860, AT4G18170, AT5G46350, AT5G49520, AT2G47260, AT3G62340, AT1G69310, AT3G01970, AT5G13080, AT2G46130, AT1G64000, AT5G41570, AT4G39410, AT2G44745, AT5G43290, AT4G26640, AT2G37260, AT2G04880, AT2G03340, AT1G13960, AT3G01080, AT2G30250, AT5G07100, AT2G38470, AT4G26440, AT5G56270, AT1G55600	Bradi2g42023, Bradi2g05510, Bradi2g33540, Bradi2g48090, Bradi2g18530, Bradi2g45900, Bradi2g16357, Bradi2g44090, Bradi2g15360, Bradi1g08106, Bradi1g59180, Bradi4g19060, Bradi2g19070, Bradi2g49020, Bradi2g05234, Bradi5g17395, Bradi3g50360, Bradi2g62131, Bradi1g23340, Bradi1g47690, Bradi1g02327, Bradi4g45290, Bradi1g22680, Bradi4g06690, Bradi3g19640, Bradi4g01950, Bradi2g00280, Bradi2g53760, Bradi2g…			Cre04.g228400_4532	CLOP_g4535, CLOP_g2776, CLOP_g22002	CLOM_g5804, CLOM_g3655, CLOM_g13635	4411	Me1_v2_0206960, Me1_v2_0089720	Mp7g06550, Mp8g10640, Mp1g24950			LOC_Os01g40260, LOC_Os01g09100, LOC_Os05g09020, LOC_Os01g51690, LOC_Os05g46020, LOC_Os01g47560, LOC_Os05g49100, LOC_Os01g43650, LOC_Os05g50610, LOC_Os03g55080, LOC_Os07g02060, LOC_Os11g29870, LOC_Os01g53260, LOC_Os01g08710, LOC_Os04g46060, LOC_Os02g43560, LOC_Os01g74140, LOC_Os07g39480, LOC_Os12g01310, LOC_Os07g40570, LOC_Os12g32250, LOC_Os08g17400, LOC_Os05g27730, LOC_Os01g61080, LOC_Os05g39720,…	PRCOL_00000803_RA	Pp6c2_17900V6, Pp6c11_950V6, Pp6c21_6280V6, Pp6c19_1660V6, Pp6c11_980V6, Pp6c7_13180V6, Pp6c3_7560V6, Pp6c3_17350V6, Pp6c8_2790V6, Pp6c4_14050V6, Pp6c13_4940V6, Pp6c3_4230V6, Pp6c20_7330V6, Pp6c24_3650V6, Pp6c23_4690V6, Pp6c22_6570V6, Pp6c26_3000V6, Pp6c2_17890V6, Pp6c2_13120V6, Pp6c3_14870V6, Pp6c8_2540V6	Solyc04T002199, Solyc12T002282, Solyc12T002283, Solyc08T001252, Solyc04T001669, Solyc02T001278, Solyc07T002324, Solyc12T000532, Solyc01T001574, Solyc05T002458, Solyc01T002095, Solyc05T000700, Solyc02T002949, Solyc05T001069, Solyc08T002414, Solyc04T001658, Solyc01T002593, Solyc08T000338, Solyc09T000509, Solyc08T000336, Solyc07T002690, Solyc12T000720, Solyc10T002723, Solyc07T001796, Solyc12T000118,…	69423, 69431, 29247, 69405, 56793, 66769, 24407, 125080	SM000227S07468, SM000522S17637, SM004237S16070, SM004101S15577	Zci1a_34914, Zci1a_11935	Zci_04595, Zci_14275	UTEX1559_00270, UTEX1559_18514, UTEX1559_07256	UTEX1560_07113, UTEX1560_07114, UTEX1560_07112, UTEX1560_10421	Zm00001eb337270, Zm00001eb121600, Zm00001eb346880, Zm00001eb282840, Zm00001eb154960, Zm00001eb356430, Zm00001eb294180, Zm00001eb359740, Zm00001eb157490, Zm00001eb296020, Zm00001eb358740, Zm00001eb159340, Zm00001eb057820, Zm00001eb298580, Zm00001eb169460, Zm00001eb112840, Zm00001eb353670, Zm00001eb293420, Zm00001eb371340, Zm00001eb075170, Zm00001eb186280, Zm00001eb249120, Zm00001eb139800, Zm00001e…
N0.HOG0000048	OG0000012	n0	AagrOXF_evm.TU.utg000012l.499																Pp6c1_18350V6	Solyc05T001810			Zci1a_27140, Zci1a_33666, Zci1a_01469, Zci1a_01471, Zci1a_12591, Zci1a_10562, Zci1a_04714, Zci1a_03693, Zci1a_35523, Zci1a_24561, Zci1a_00285, Zci1a_37702, Zci1a_34599, Zci1a_17120, Zci1a_25085, Zci1a_19218, Zci1a_11335, Zci1a_29329, Zci1a_39975, Zci1a_02683, Zci1a_38389, Zci1a_27565, Zci1a_04290, Zci1a_20419, Zci1a_27210, Zci1a_03878, Zci1a_35232, Zci1a_19671, Zci1a_23099, Zci1a_05099, Zci1a_260…
N0.HOG0000049	OG0000013	n0	AagrOXF_evm.TU.utg000059l.289, AagrOXF_evm.TU.utg000101l.155, AagrOXF_evm.TU.utg000035l.429, AagrOXF_evm.TU.utg000101l.157, AagrOXF_evm.TU.utg000069l.70__71, AagrOXF_evm.TU.utg000019l.61, AagrOXF_evm.TU.utg000042l.203, AagrOXF_evm.TU.utg000061l.74, AagrOXF_evm.TU.utg000117l.123, AagrOXF_evm.TU.utg000050l.350, AagrOXF_evm.TU.utg000116l.135, AagrOXF_evm.TU.utg000041l.22, AagrOXF_evm.TU.utg000109l.1…		AT4G18520	Bradi1g47170															429215
N0.HOG0000050	OG0000014	n0	AagrOXF_evm.TU.utg000011l.6, AagrOXF_evm.TU.utg000057l.123, AagrOXF_evm.TU.utg000018l.95, AagrOXF_evm.TU.utg000018l.94, AagrOXF_evm.TU.utg000100l.383, AagrOXF_evm.TU.utg000008l.122, AagrOXF_evm.TU.utg000085l.93, AagrOXF_evm.TU.utg000094l.90, AagrOXF_evm.TU.utg000094l.92, AagrOXF_evm.TU.utg000094l.89, AagrOXF_evm.TU.utg000009l.219, AagrOXF_evm.TU.utg000045l.114, AagrOXF_evm.TU.utg000100l.323, Aagr…	Azfi_s0005.g009483, Azfi_s0448.g070698, Azfi_s0007.g011031, Azfi_s0006.g010119, Azfi_s0001.g000641, Azfi_s0128.g048755, Azfi_s3669.g116497, Azfi_s0019.g015045, Azfi_s0001.g000640, Azfi_s3669.g116500, Azfi_s0008.g011437, Azfi_s3669.g116501, Azfi_s0055.g033990, Azfi_s3568.g116280, Azfi_s3568.g116281, Azfi_s0007.g010614, Azfi_s0137.g050986, Azfi_s0011.g012649, Azfi_s0003.g007672, Azfi_s0144.g051592,…	AT2G19170, AT4G30020, AT1G62340, AT1G30600, AT4G20430, AT5G44530, AT5G59810, AT2G04160, AT5G45650, AT5G45640, AT4G21323, AT4G21326, AT5G11940, AT4G21650, AT4G21630, AT4G21640, AT1G66220, AT1G66210, AT4G10550, AT4G10540, AT4G10510, AT1G32940, AT1G32950, AT1G32960, AT4G10520, AT4G10530, AT1G32970, AT1G32980, AT4G26330, AT5G03620, AT4G00230, AT5G59190, AT4G15040, AT5G59130, AT5G59120, AT5G59090, AT5…	Bradi1g34087, Bradi5g17320, Bradi2g51130, Bradi3g04690, Bradi3g04671, Bradi3g07280, Bradi1g36242, Bradi4g33237, Bradi3g20580, Bradi2g48740, Bradi4g36000, Bradi5g23483, Bradi3g10030, Bradi3g10037, Bradi3g10058, Bradi3g10044, Bradi5g03790, Bradi5g03190, Bradi5g03778, Bradi1g74547, Bradi1g54830, Bradi1g53630, Bradi2g10727, Bradi1g07700, Bradi3g28617, Bradi1g68270, Bradi3g37457, Bradi5g18910, Bradi1g…			Cre02.g076950_4532	CLOP_g19131, CLOP_g19129, CLOP_g23174, CLOP_g13907, CLOP_g3304, CLOP_g3911, CLOP_g3864, CLOP_g1911, CLOP_g1910_, CLOP_g24456_, CLOP_g7824, CLOP_g7808, CLOP_g25181, CLOP_g17151, CLOP_g17151_, CLOP_g25183, CLOP_g16697, CLOP_g11118, CLOP_g24770, CLOP_g339, CLOP_g340, CLOP_g11152, CLOP_g11153, CLOP_g11142, CLOP_g11143, CLOP_g12914, CLOP_g11141, CLOP_g2734, CLOP_g4918, CLOP_g4931, CLOP_g4927, CLOP_g49…	CLOM_g19722, CLOM_g19724, CLOM_g9017, CLOM_g19743, CLOM_g23896_, CLOM_g4882, CLOM_g8027_, CLOM_g8027, CLOM_g13865, CLOM_g13344, CLOM_g13866_, CLOM_g22579, CLOM_g8358, CLOM_g8654, CLOM_g21265, CLOM_g24219, CLOM_g24219_, CLOM_g21264, CLOM_g8652, CLOM_g11985, CLOM_g13984, CLOM_g675, CLOM_g676, CLOM_g24013, CLOM_g24014, CLOM_g629, CLOM_g17027, CLOM_g17025, CLOM_g17029, CLOM_g2487, CLOM_g2474, CLOM_g2…		Me1_v2_0118540, Me1_v2_0060340, Me1_v2_0088490, Me1_v2_0140750, Me1_v2_0036880, Me1_v2_0140730, Me1_v2_0001280, Me1_v2_0055000, Me1_v2_0030470, Me1_v2_0109090, Me1_v2_0060230, Me1_v2_0084510, Me1_v2_0060330, Me1_v2_0060320, Me1_v2_0060370, Me1_v2_0032390, Me1_v2_0157960, Me1_v2_0233120, Me1_v2_0051270, Me1_v2_0182050, Me1_v2_0084440, Me1_v2_0137980, Me1_v2_0140740, Me1_v2_0088480, Me1_v2_0004770,…	Mp6g14210, Mp6g12310, Mp6g07860, Mp6g08100, Mp8g07080, Mp6g12710, Mp2g21550, Mp2g21570, Mp2g21580, Mp3g14980, Mp4g01740, Mp5g07150			LOC_Os06g48650, LOC_Os04g45960, LOC_Os01g56320, LOC_Os01g50680, LOC_Os02g10520, LOC_Os06g40700, LOC_Os09g30250, LOC_Os08g23740, LOC_Os01g52750, LOC_Os09g36110, LOC_Os04g03100, LOC_Os04g02980, LOC_Os04g03050, LOC_Os11g15520, LOC_Os01g58290, LOC_Os01g58280, LOC_Os01g58240, LOC_Os01g58270, LOC_Os02g17080, LOC_Os02g17060, LOC_Os02g17000, LOC_Os02g16940, LOC_Os02g17090, LOC_Os02g17150, LOC_Os04g03796,…	PRCOL_00004858_RA	Pp6c5_11390V6, Pp6c1_20740V6, Pp6c2_3240V6, Pp6c3_18990V6, Pp6c12_11450V6, Pp6c2_2800V6, Pp6c14_9700V6, Pp6c17_10930V6, Pp6c6_11200V6, Pp6c5_11400V6, Pp6c4_15350V6, Pp6c6_6300V6, Pp6c12_6870V6, Pp6c9_7740V6, Pp6c11_2550V6, Pp6c11_2510V6, Pp6c11_2500V6, Pp6c11_2490V6, Pp6c18_4430V6, Pp6c19_9700V6, Pp6c1_19260V6	Solyc07T000411, Solyc08T002065, Solyc03T001533, Solyc02T000332, Solyc02T001164, Solyc07T002315, Solyc12T000525, Solyc02T001317, Solyc12T001555, Solyc03T001650, Solyc03T001651, Solyc02T001081, Solyc09T000379, Solyc03T001608, Solyc01T003021, Solyc01T000134, Solyc04T002931, Solyc01T004309, Solyc02T000233, Solyc03T003541, Solyc03T000196, Solyc04T002598, Solyc03T000768, Solyc02T002786, Solyc02T002788,…	102404, 81707, 415166, 417354, 102824, 84191, 267609, 444992, 154795, 181997, 25123, 411167, 88921, 88278, 425830, 107394, 107351, 417801, 417795, 417799, 417793, 417798, 425831, 425828, 427594, 110805, 125066, 150329, 437460, 81842, 172478, 407350, 425835, 181325, 234928, 121107, 121213, 177291, 110049, 412516, 415194, 236400, 96495, 126868, 402550, 404186, 407291, 115574, 414628, 414627, 424725…	SM000355S13191, SM000100S09400, SM000266S09827, SM000361S13807, SM000204S05853, SM000257S08647	Zci1a_28355, Zci1a_33756, Zci1a_06141, Zci1a_13859, Zci1a_17825, Zci1a_06140, Zci1a_09147, Zci1a_09391, Zci1a_09149, Zci1a_05332, Zci1a_05334, Zci1a_35610, Zci1a_21068, Zci1a_31921, Zci1a_44266, Zci1a_27073, Zci1a_08857, Zci1a_24163, Zci1a_39407, Zci1a_08845, Zci1a_02929, Zci1a_02938, Zci1a_06144, Zci1a_41562, Zci1a_17393, Zci1a_38886, Zci1a_02985, Zci1a_27071, Zci1a_15833, Zci1a_10527, Zci1a_105…	Zci_15705, Zci_00741, Zci_00746, Zci_07910, Zci_03084	UTEX1559_00628, UTEX1559_15062, UTEX1559_13770, UTEX1559_13764, UTEX1559_00984, UTEX1559_09956, UTEX1559_02441, UTEX1559_13101, UTEX1559_17907	UTEX1560_11796, UTEX1560_12651, UTEX1560_06933, UTEX1560_01018, UTEX1560_01601, UTEX1560_10069, UTEX1560_18968, UTEX1560_10068, UTEX1560_14274, UTEX1560_07973, UTEX1560_15589	Zm00001eb272950, Zm00001eb046770, Zm00001eb226820, Zm00001eb075090, Zm00001eb419540, Zm00001eb370130, Zm00001eb152020, Zm00001eb155630, Zm00001eb235950, Zm00001eb388560, Zm00001eb316180, Zm00001eb065200, Zm00001eb154300, Zm00001eb361190, Zm00001eb319520, Zm00001eb103410, Zm00001eb283230, Zm00001eb150950, Zm00001eb150910, Zm00001eb114370, Zm00001eb112750, Zm00001eb004430, Zm00001eb275670, Zm00001e…
N0.HOG0000051	OG0000015	n1							Cre15.g801755_4532, Cre17.g802023_4532, Cre13.g801583_4532, Cre03.g800361_4532, Cre05.g800547_4532, Cre03.g800346_4532, Cre16.g673450_4532, Cre01.g800116_4532, Cre03.g186800_4532, Cre01.g045850_4532, Cre16.g801945_4532, Cre12.g801401_4532		CLOM_g23344	12313, 15931, 10293, 14600, 6109, 2376, 14834, 16008, 11225, 14889, 10952, 16030, 15549, 10951, 15848, 15118, 15643, 15696, 15891, 15654, 15890, 14981, 14771, 15265, 14715, 15861, 11253, 15860, 14864, 14942, 15655, 15948, 15862, 15863, 15583, 2608, 14865, 15686, 13760	Me1_v2_0064120, Me1_v2_0064130, Me1_v2_0008340
N0.HOG0000052	OG0000015	n55	AagrOXF_evm.TU.utg000011l.162, AagrOXF_evm.TU.utg000155l.4, AagrOXF_evm.TU.utg000019l.133, AagrOXF_evm.TU.utg000042l.283, AagrOXF_evm.TU.utg000038l.320, AagrOXF_evm.TU.utg000019l.89, AagrOXF_evm.TU.utg000023l.1		ATMG00820, ATMG00810, AT4G23160		CHBRA19533g00010		Cre07.g800762_4532, Cre01.g800141_4532, Cre07.g800761_4532	CLOP_g6634, CLOP_g3914, CLOP_g23104_, CLOP_g2401, CLOP_g16558_, CLOP_g22518, CLOP_g19111, CLOP_g25316_, CLOP_g2159_, CLOP_g2705, CLOP_g17787, CLOP_g8889, CLOP_g22587, CLOP_g1482, CLOP_g921_, CLOP_g13974, CLOP_g5701, CLOP_g837, CLOP_g12102, CLOP_g21332, CLOP_g19294_, CLOP_g12059, CLOP_g15587, CLOP_g6298_, CLOP_g11007, CLOP_g10919, CLOP_g16572, CLOP_g16824, CLOP_g8464_, CLOP_g5443, CLOP_g2121, CLOP…	CLOM_g24294, CLOM_g731, CLOM_g22408, CLOM_g14765, CLOM_g18871, CLOM_g3503_, CLOM_g748_, CLOM_g858_, CLOM_g14857_, CLOM_g857_, CLOM_g11077, CLOM_g17917, CLOM_g22734_, CLOM_g22265, CLOM_g11490, CLOM_g21250, CLOM_g10701_, CLOM_g13532, CLOM_g3510, CLOM_g7812, CLOM_g4138, CLOM_g10496, CLOM_g10310, CLOM_g10306, CLOM_g8475, CLOM_g4788, CLOM_g11650, CLOM_g21649, CLOM_g21667, CLOM_g10340, CLOM_g848, CLOM_…	14714, 15548	Me1_v2_0170350, Me1_v2_0077070, Me1_v2_0227750, Me1_v2_0174290, Me1_v2_0174370, Me1_v2_0217860, Me1_v2_0233470, Me1_v2_0078590, Me1_v2_0073480, Me1_v2_0174880, Me1_v2_0095370, Me1_v2_0232520, Me1_v2_0205150, Me1_v2_0231920, Me1_v2_0157470, Me1_v2_0186920, Me1_v2_0117380, Me1_v2_0065580, Me1_v2_0139280, Me1_v2_0227740, Me1_v2_0139300, Me1_v2_0163000, Me1_v2_0227650, Me1_v2_0181300, Me1_v2_0135860,…	MpVg00320	13852, 28068, 9485, 14093, 19999		LOC_Os04g15760, ChrUn.fgenesh.mRNA		Pp6c26_7770V6, Pp6c2_4790V6, Pp6c2_7390V6, Pp6c23_3190V6, Pp6c2_19020V6, Pp6c15_2460V6, Pp6c5_8940V6, Pp6c13_12000V6, Pp6c20_1240V6, Pp6c4_5330V6, Pp6c9_10270V6, Pp6c8_7490V6, Pp6c11_5140V6, Pp6c26_640V6, Pp6c2_7520V6, Pp6c3_16850V6, Pp6c4_16160V6, Pp6c18_2920V6, Pp6c7_8830V6, Pp6c12_6310V6, Pp6c4_3940V6, Pp6c19_6090V6, Pp6c1_7410V6, Pp6c18_1580V6, Pp6c23_640V6, Pp6c11_7170V6, Pp6c17_850V6	Solyc10T001086, Solyc07T000692, Solyc09T000865, Solyc12T002117, Solyc11T000512, Solyc02T000616, Solyc01T001212, Solyc11T000965, Solyc09T001745, Solyc04T001182, Solyc01T001792, Solyc03T000852, Solyc10T000314, Solyc09T000929, Solyc10T000707, Solyc12T001114, Solyc09T001556, Solyc09T001550, Solyc11T001684, Solyc07T001662, Solyc12T001764, Solyc11T000817, Solyc05T001653, Solyc01T001938, Solyc03T002315,…	419706		Zci1a_41047, Zci1a_23897, Zci1a_27490, Zci1a_28177, Zci1a_26083, Zci1a_33370, Zci1a_39745, Zci1a_43702, Zci1a_20851, Zci1a_00041, Zci1a_01933, Zci1a_38365, Zci1a_29188, Zci1a_37867, Zci1a_11832, Zci1a_39025, Zci1a_28302, Zci1a_06879, Zci1a_25651, Zci1a_26187, Zci1a_42163, Zci1a_22711, Zci1a_10524, Zci1a_16779, Zci1a_18748, Zci1a_01485, Zci1a_06950, Zci1a_22606, Zci1a_37227, Zci1a_00039, Zci1a_332…		UTEX1559_18001, UTEX1559_03661, UTEX1559_16175, UTEX1559_15783, UTEX1559_15580, UTEX1559_15965, UTEX1559_11592, UTEX1559_09758, UTEX1559_05036, UTEX1559_14579, UTEX1559_10701, UTEX1559_18296, UTEX1559_10689, UTEX1559_18676	UTEX1560_19531, UTEX1560_18092, UTEX1560_19342, UTEX1560_04943, UTEX1560_17593, UTEX1560_20027, UTEX1560_00560, UTEX1560_08875, UTEX1560_12709, UTEX1560_07641, UTEX1560_15227, UTEX1560_19577
N0.HOG0000053	OG0000016	n0	AagrOXF_evm.TU.utg000009l.515, AagrOXF_evm.TU.utg000018l.254, AagrOXF_evm.TU.utg000018l.275, AagrOXF_evm.TU.utg000006l.339, AagrOXF_evm.TU.utg000059l.157, AagrOXF_evm.TU.utg000028l.79, AagrOXF_evm.TU.utg000125l.195, AagrOXF_evm.TU.utg000124l.33, AagrOXF_evm.TU.utg000124l.30, AagrOXF_evm.TU.utg000124l.34, AagrOXF_evm.TU.utg000005l.204, AagrOXF_evm.TU.utg000111l.105, AagrOXF_evm.TU.utg000114l.15, A…	Azfi_s0355.g066730, Azfi_s0008.g011405, Azfi_s0061.g035024, Azfi_s0061.g035044, Azfi_s0061.g035028, Azfi_s0061.g035032, Azfi_s0079.g038391, Azfi_s0047.g030274, Azfi_s0003.g007497, Azfi_s2402.g111187, Azfi_s0011.g012479, Azfi_s0011.g012484, Azfi_s0233.g059352, Azfi_s0112.g045767, Azfi_s0472.g072931, Azfi_s0112.g045742, Azfi_s0112.g045752, Azfi_s0112.g045773, Azfi_s0033.g025139, Azfi_s0112.g045774,…	AT1G74540, AT1G74550, AT2G40890, AT4G12300, AT4G12320, AT4G12310, AT4G12334, AT4G22690, AT4G22710, AT4G12330, AT5G44620, AT3G61035, AT3G52970, AT1G33730, AT1G33720, AT2G45550, AT2G45560, AT2G45570, AT2G45580, AT3G61040, AT5G07990, AT5G25130, AT5G25120, AT5G25140, AT5G25180, AT2G24180, AT5G57260, AT2G02580, AT3G26320, AT3G26330, AT3G26290, AT3G26300, AT3G26310, AT3G48290, AT3G48310, AT3G48320, AT3…	Bradi2g21300, Bradi3g42230, Bradi3g42220, Bradi3g37820, Bradi1g68090, Bradi3g22560, Bradi2g11620, Bradi1g61577, Bradi1g24840, Bradi4g16560, Bradi1g17180, Bradi3g04750, Bradi4g39240, Bradi4g08997, Bradi5g21470, Bradi5g21420, Bradi5g21430, Bradi3g06340, Bradi3g06300, Bradi4g04940, Bradi3g06320, Bradi3g06330, Bradi5g10721, Bradi3g36680, Bradi1g15190, Bradi2g10294, Bradi1g36790, Bradi3g30590, Bradi1g…	CHBRA113g00040, CHBRA18g00060, CHBRA18g00100, CHBRA18g00080, CHBRA18g00090, CHBRA18g00220	Chrsp31S08934, Chrsp180S02882, Chrsp180S02881, Chrsp61S07011, Chrsp104S01282		CLOP_g24072, CLOP_g5400, CLOP_g11639, CLOP_g5401, CLOP_g9551	CLOM_g1229, CLOM_g17463, CLOM_g6249, CLOM_g17462, CLOM_g17244	2098, 12450, 2237, 7308		Mp3g11100, Mp5g12720, Mp3g22190, Mp3g22210, Mp3g03410, Mp3g03390, Mp3g02640, Mp3g20410, Mp4g10800, Mp3g14900, Mp5g21950, Mp7g08070, Mp7g08020, Mp7g08050, Mp7g08060, Mp3g09970, Mp3g14440, Mp4g13420, Mp3g14950, Mp2g17120, Mp7g19270, Mp2g26700, Mp4g05650, Mp5g10800, Mp3g18700, Mp1g19500, Mp2g17680, Mp2g04040, Mp5g08730	27764		LOC_Os10g12080, LOC_Os05g41440, LOC_Os01g50490, LOC_Os08g43440, LOC_Os08g39694, LOC_Os08g39640, LOC_Os08g39660, LOC_Os08g39730, LOC_Os02g36030, LOC_Os02g36280, LOC_Os01g38110, LOC_Os02g36110, LOC_Os02g36070, LOC_Os06g39780, LOC_Os12g09790, LOC_Os06g30640, LOC_Os08g36310, LOC_Os03g14400, LOC_Os03g14420, LOC_Os10g08540, LOC_Os10g08319, LOC_Os10g08474, LOC_Os03g25150, LOC_Os10g16974, LOC_Os10g17260,…		Pp6c22_10880V6, Pp6c23_2900V6, Pp6c3_13790V6, Pp6c16_7150V6, Pp6c6_10180V6, Pp6c25_2500V6, Pp6c25_2520V6, Pp6c7_9330V6, Pp6c11_7550V6, Pp6c1_1010V6, Pp6c2_16830V6, Pp6c11_3920V6, Pp6c2_13330V6, Pp6c15_10620V6, Pp6c21_10660V6, Pp6c25_170V6, Pp6c25_12320V6, Pp6c11_210V6, Pp6c18_40V6, Pp6c18_60V6, Pp6c18_80V6, Pp6c18_30V6, Pp6c18_10V6, Pp6c5_7570V6, Pp6c21_5350V6, Pp6c1_12510V6, Pp6c25_1870V6, Pp6c2…	Solyc01T000365, Solyc10T002218, Solyc01T003030, Solyc08T002210, Solyc08T002212, Solyc09T001269, Solyc10T002830, Solyc06T001651, Solyc03T002802, Solyc12T001712, Solyc09T000729, Solyc03T002456, Solyc03T002459, Solyc03T000448, Solyc03T002462, Solyc03T002457, Solyc03T002458, Solyc03T002461, Solyc03T002463, Solyc03T002464, Solyc02T002073, Solyc04T001940, Solyc04T001528, Solyc04T001749, Solyc04T001530,…	271465, 124545, 418271, 432094, 29565, 235879, 230667, 168443, 74166, 229947, 166299, 90567, 111331, 111377, 78680, 78910, 404307, 78293, 78844, 17683, 132063, 90326, 83018, 77761, 112052, 419692, 421431, 421437, 115634, 115322, 271116, 102826, 422266, 90651, 113134, 22308, 35341, 20611, 408377, 26356, 64553, 421782, 12447, 12450, 116184, 22371, 22372, 93924, 85436, 116301, 12440, 85404, 116408, …		Zci1a_27892, Zci1a_04356, Zci1a_07341, Zci1a_32228, Zci1a_28175, Zci1a_28179, Zci1a_04357, Zci1a_36798, Zci1a_07337, Zci1a_41008, Zci1a_28360, Zci1a_28369, Zci1a_17229, Zci1a_28371, Zci1a_28377, Zci1a_40217, Zci1a_09654, Zci1a_09655, Zci1a_30981, Zci1a_44982, Zci1a_40219, Zci1a_19481, Zci1a_28367	Zci_08583, Zci_08580, Zci_13763, Zci_08574, Zci_08579, Zci_03906	UTEX1559_05061, UTEX1559_05057, UTEX1559_17012, UTEX1559_17349, UTEX1559_05056, UTEX1559_04859	UTEX1560_08912, UTEX1560_12800, UTEX1560_14852, UTEX1560_16890, UTEX1560_12801, UTEX1560_16909	Zm00001eb150550, Zm00001eb291460, Zm00001eb123110, Zm00001eb031040, Zm00001eb331100, Zm00001eb010640, Zm00001eb026930, Zm00001eb220030, Zm00001eb394210, Zm00001eb394220, Zm00001eb351260, Zm00001eb183680, Zm00001eb183650, Zm00001eb245960, Zm00001eb164760, Zm00001eb408580, Zm00001eb387160, Zm00001eb234560, Zm00001eb172560, Zm00001eb219330, Zm00001eb181210, Zm00001eb310500, Zm00001eb165620, Zm00001e…
N0.HOG0000054	OG0000017	n0	AagrOXF_evm.TU.utg000124l.175, AagrOXF_evm.TU.utg000126l.292, AagrOXF_evm.TU.utg000106l.12, AagrOXF_evm.TU.utg000077l.350, AagrOXF_evm.TU.utg000035l.179, AagrOXF_evm.TU.utg000057l.16, AagrOXF_evm.TU.utg000049l.283, AagrOXF_evm.TU.utg000006l.792, AagrOXF_evm.TU.utg000058l.175, AagrOXF_evm.TU.utg000091l.110, AagrOXF_evm.TU.utg000018l.585	Azfi_s0087.g042304, Azfi_s0173.g055808, Azfi_s0093.g043373, Azfi_s0001.g000030, Azfi_s0191.g057013, Azfi_s0079.g038322, Azfi_s0104.g044857, Azfi_s0113.g045847, Azfi_s0043.g026959, Azfi_s2419.g111298, Azfi_s3394.g115537, Azfi_s0001.g000265, Azfi_s0056.g034172, Azfi_s2566.g112182, Azfi_s0003.g008186, Azfi_s3754.g116756, Azfi_s0197.g057308, Azfi_s0005.g008895, Azfi_s0075.g037605, Azfi_s0482.g073137,…	AT5G08130, AT1G69010, AT5G38860, AT1G10100, AT2G43010, AT3G59060, AT2G20180, AT4G28811, AT4G28815, AT4G28800, AT1G09530, AT2G46970, AT3G62090, AT4G36930, AT5G67110, AT1G02340, AT5G61270, AT4G00050, AT4G28790, AT5G50915, AT1G25330, AT1G73830, AT1G18400, AT3G23690, AT1G10120, AT3G07340, AT5G48560, AT2G18300, AT4G36540, AT4G34530, AT5G62610, AT1G59640, AT1G26260, AT1G68920, AT2G42300, AT3G57800, AT4…	Bradi3g56340, Bradi3g38970, Bradi4g32967, Bradi1g13980, Bradi1g06670, Bradi1g58230, Bradi5g21950, Bradi2g11100, Bradi2g36740, Bradi1g48400, Bradi3g54640, Bradi3g33170, Bradi4g02673, Bradi4g02670, Bradi3g41510, Bradi4g34870, Bradi2g39970, Bradi4g19577, Bradi3g40860, Bradi4g34350, Bradi2g58630, Bradi5g06620, Bradi3g52790, Bradi1g05037, Bradi1g54690, Bradi1g09960, Bradi1g69193, Bradi1g43650, Bradi3g…	CHBRA02g00340, CHBRA60g00470, CHBRA149g00020, CHBRA136g00230, CHBRA233g00280, g19472.t2, CHBRA71g00950, CHBRA70g00510	Chrsp99S08485, Chrsp308S04731, Chrsp6S07439	Cre14.g620850_4532	CLOP_g23542, CLOP_g8719, CLOP_g6199, CLOP_g12471, CLOP_g20901, CLOP_g3902, CLOP_g6875, CLOP_g24152, CLOP_g24151, CLOP_g21617_, CLOP_g3126	CLOM_g21465, CLOM_g9275, CLOM_g17860, CLOM_g21466, CLOM_g10353, CLOM_g21467, CLOM_g5715, CLOM_g12245, CLOM_g17342, CLOM_g287, CLOM_g20608, CLOM_g6852	9915, 4105, 830, 834, 839, 4106	Me1_v2_0078220, Me1_v2_0093930, Me1_v2_0119780, Me1_v2_0066970, Me1_v2_0050590, Me1_v2_0109540, Me1_v2_0063040, Me1_v2_0183590, Me1_v2_0064490, Me1_v2_0211410	Mp2g04190, Mp4g12420, Mp8g18080, Mp3g17350, Mp6g18480, Mp3g11900, Mp2g20695, Mp6g21470, Mp3g17930, Mp5g18910, Mp3g23300, Mp1g01110, Mp1g19210, Mp6g10690, Mp8g02290	14286, 22102		LOC_Os06g47980, LOC_Os02g49480, LOC_Os08g38210, LOC_Os09g29930, LOC_Os12g41650, LOC_Os03g43810, LOC_Os03g56950, LOC_Os07g05010, LOC_Os04g52770, LOC_Os05g04740, LOC_Os06g06900, LOC_Os02g56140, LOC_Os10g40740, LOC_Os12g40630, LOC_Os12g40590, LOC_Os08g42470, LOC_Os09g33580, LOC_Os05g01256, LOC_Os11g25560, LOC_Os08g41320, LOC_Os09g32510, LOC_Os01g68700, LOC_Os04g28280, LOC_Os02g47660, LOC_Os03g58830,…	PRCOL_00006112_RA	Pp6c21_6870V6, Pp6c13_11150V6, Pp6c9_170V6, Pp6c15_390V6, Pp6c1_20320V6, Pp6c2_4990V6, Pp6c14_13000V6, Pp6c17_11650V6, Pp6c3_9910V6, Pp6c10_8680V6, Pp6c2_380V6, Pp6c17_12300V6, Pp6c14_13300V6, Pp6c20_1050V6, Pp6c16_5860V6, Pp6c25_4900V6, Pp6c5_9610V6, Pp6c6_5180V6, Pp6c1_17450V6, Pp6c2_1600V6, Pp6c14_13270V6, Pp6c14_13310V6, Pp6c14_8910V6, Pp6c17_8720V6, Pp6c3_4110V6, Pp6c4_12820V6, Pp6c26_6160V6…	Solyc03T002742, Solyc06T001871, Solyc04T000031, Solyc03T000953, Solyc07T001655, Solyc06T000187, Solyc09T001825, Solyc02T002845, Solyc04T002647, Solyc04T000164, Solyc03T002826, Solyc06T001898, Solyc01T002671, Solyc10T000705, Solyc06T002102, Solyc03T002230, Solyc04T000150, Solyc03T003230, Solyc12T001506, Solyc04T002545, Solyc09T002823, Solyc12T002699, Solyc09T001452, Solyc06T002643, Solyc02T000753,…	118904, 114141, 439190, 93546, 72702, 425336, 24892, 128445, 444782, 419388, 404767, 413232, 409967, 418491, 405220, 403406, 445453, 402301, 443113	SM000010S04242, SM000044S16044, SM000106S13953, SM000081S22634, SM000125S26095, SM000103S09512, SM000250S08721, SM000008S22189, SM000008S22181, SM000035S13067, SM000010S04188, SM000162S02378	Zci1a_13478, Zci1a_09534, Zci1a_30719, Zci1a_07104, Zci1a_06951, Zci1a_33928, Zci1a_07991, Zci1a_35996	Zci_05723, Zci_01323, Zci_07935, Zci_02276, Zci_00184, Zci_14806, Zci_05935	UTEX1559_16660, UTEX1559_09333, UTEX1559_13133, UTEX1559_01254, UTEX1559_09778, UTEX1559_14485, UTEX1559_18539, UTEX1559_06642	UTEX1560_03504, UTEX1560_08342, UTEX1560_05633, UTEX1560_04948, UTEX1560_18414, UTEX1560_04802, UTEX1560_09765, UTEX1560_01878	Zm00001eb253350, Zm00001eb315910, Zm00001eb101410, Zm00001eb031560, Zm00001eb070520, Zm00001eb431080, Zm00001eb332400, Zm00001eb129520, Zm00001eb417610, Zm00001eb375660, Zm00001eb258240, Zm00001eb089910, Zm00001eb023350, Zm00001eb031010, Zm00001eb031020, Zm00001eb175540, Zm00001eb036990, Zm00001eb318020, Zm00001eb102580, Zm00001eb169340, Zm00001eb112680, Zm00001eb036040, Zm00001eb317460, Zm00001e…
N0.HOG0000055	OG0000018	n0																					Zci1a_36568, Zci1a_14283, Zci1a_25439, Zci1a_17081, Zci1a_11153, Zci1a_14777, Zci1a_20461, Zci1a_42207, Zci1a_21236, Zci1a_43403, Zci1a_08238, Zci1a_38384, Zci1a_32563, Zci1a_21732, Zci1a_34864, Zci1a_34687, Zci1a_43713, Zci1a_17118, Zci1a_21990, Zci1a_37062, Zci1a_38137, Zci1a_15492, Zci1a_04264, Zci1a_23133, Zci1a_23981, Zci1a_17169, Zci1a_03475, Zci1a_23359, Zci1a_35927, Zci1a_43102, Zci1a_070…
N0.HOG0000056	OG0000019	n0	AagrOXF_evm.TU.utg000042l.362, AagrOXF_evm.TU.utg000012l.139, AagrOXF_evm.TU.utg000005l.417, AagrOXF_evm.TU.utg000125l.43, AagrOXF_evm.TU.utg000058l.473, AagrOXF_evm.TU.utg000042l.451	Azfi_s0014.g013456, Azfi_s0078.g038245, Azfi_s0002.g001420, Azfi_s0061.g034871, Azfi_s0003.g008036, Azfi_s0108.g045179, Azfi_s0395.g067865, Azfi_s0111.g045700, Azfi_s0046.g030218, Azfi_s0105.g044977, Azfi_s0121.g046854, Azfi_s0027.g023519, Azfi_s0245.g059974, Azfi_s0006.g010175, Azfi_s0132.g049190, Azfi_s0242.g059826, Azfi_s0064.g035459, Azfi_s0220.g058643, Azfi_s1381.g102473, Azfi_s0056.g034184,…	AT1G70230, AT4G01080, AT1G01430, AT4G23790, AT4G11090, AT3G28150, AT5G40180, AT3G02440, AT5G15890, AT5G15900, AT4G25360, AT5G51640, AT2G37720, AT5G64020, AT5G20680, AT2G40320, AT3G11030, AT2G38320, AT5G01620, AT2G40160, AT2G40150, AT3G55990, AT1G73140, AT5G01360, AT3G54260, AT5G58600, AT2G30010, AT2G30900, AT1G78710, AT3G14850, AT2G34070, AT1G29050, AT2G42570, AT2G31110, AT3G62390, AT5G20590, AT1…	Bradi4g29271, Bradi1g44890, Bradi1g44900, Bradi2g32220, Bradi1g38400, Bradi5g12722, Bradi1g44920, Bradi1g39670, Bradi1g43730, Bradi2g45350, Bradi2g45360, Bradi1g43740, Bradi3g56217, Bradi3g56210, Bradi1g43717, Bradi2g58580, Bradi2g58570, Bradi3g47317, Bradi4g41440, Bradi4g05130, Bradi3g37610, Bradi2g43447, Bradi2g28100, Bradi1g03940, Bradi1g03947, Bradi1g03972, Bradi4g44860, Bradi4g44997, Bradi2g…	CHBRA13g00570, CHBRA216g00490, CHBRA209g00230, CHBRA03g00480, CHBRA03g00490, CHBRA03g00510, CHBRA222g00390			CLOP_g22656, CLOP_g18891, CLOP_g6115, CLOP_g25526, CLOP_g2668, CLOP_g18892, CLOP_g14100, CLOP_g4741, CLOP_g13125, CLOP_g23732, CLOP_g3299, CLOP_g13128, CLOP_g6245, CLOP_g19101, CLOP_g21712, CLOP_g5198, CLOP_g12831, CLOP_g5398, CLOP_g20635, CLOP_g20634, CLOP_g20633, CLOP_g15580, CLOP_g11946, CLOP_g24323, CLOP_g12693, CLOP_g13721, CLOP_g13721_, CLOP_g14844, CLOP_g16476, CLOP_g9214, CLOP_g24509, CLO…	CLOM_g18208, CLOM_g22497, CLOM_g23981, CLOM_g1472, CLOM_g6551, CLOM_g21432, CLOM_g1469, CLOM_g1473, CLOM_g14679, CLOM_g24143, CLOM_g3266, CLOM_g3872, CLOM_g18115, CLOM_g23482, CLOM_g20371, CLOM_g4967, CLOM_g13075, CLOM_g24152, CLOM_g11905, CLOM_g17465, CLOM_g15381, CLOM_g15380, CLOM_g15379, CLOM_g24305_, CLOM_g24305, CLOM_g15481, CLOM_g24329, CLOM_g17546, CLOM_g17544, CLOM_g16959, CLOM_g7153, CLO…	3163, 719	Me1_v2_0189510, Me1_v2_0074360, Me1_v2_0171370, Me1_v2_0171460, Me1_v2_0112200, Me1_v2_0021130, Me1_v2_0200980, Me1_v2_0201000, Me1_v2_0126900, Me1_v2_0200920, Me1_v2_0084240, Me1_v2_0231420, Me1_v2_0052450, Me1_v2_0035960, Me1_v2_0060270, Me1_v2_0025200, Me1_v2_0074500, Me1_v2_0154940, Me1_v2_0080470, Me1_v2_0154930, Me1_v2_0080480, Me1_v2_0086270	Mp5g00500, Mp8g08270, Mp1g28350, Mp4g16930, Mp2g11180, Mp2g21170, Mp3g20830			LOC_Os09g20850, LOC_Os06g12870, LOC_Os06g12850, LOC_Os06g12860, LOC_Os07g15230, LOC_Os07g15320, LOC_Os06g12840, LOC_Os06g12830, LOC_Os05g12380, LOC_Os06g33330, LOC_Os04g39130, LOC_Os06g12810, LOC_Os06g12800, LOC_Os06g12820, LOC_Os06g16170, LOC_Os06g16200, LOC_Os06g16240, LOC_Os01g46400, LOC_Os01g46410, LOC_Os11g37630, LOC_Os06g16150, LOC_Os06g16160, LOC_Os06g15560, LOC_Os02g49650, LOC_Os02g49660,…	PRCOL_00002503_RA	Pp6c2_20440V6, Pp6c7_12590V6, Pp6c5_12100V6, Pp6c5_13960V6, Pp6c16_4540V6, Pp6c25_6930V6, Pp6c16_8130V6, Pp6c1_21270V6, Pp6c24_9570V6, Pp6c20_3480V6, Pp6c7_1260V6, Pp6c16_1830V6, Pp6c25_11470V6, Pp6c5_14060V6, Pp6c6_180V6, Pp6c12_12160V6, Pp6c5_7290V6	Solyc01T000228, Solyc01T002932, Solyc10T000475, Solyc08T002458, Solyc02T002280, Solyc03T000919, Solyc03T000916, Solyc02T002510, Solyc02T002511, Solyc02T000933, Solyc02T002509, Solyc02T002512, Solyc03T000216, Solyc07T001200, Solyc07T000403, Solyc07T001494, Solyc12T000327, Solyc03T000920, Solyc07T002051, Solyc06T000954, Solyc05T002367, Solyc03T002025, Solyc02T001947, Solyc10T002126, Solyc09T000786,…	75504, 80675, 110577, 418889, 98686, 404468, 2086, 113525, 99678, 54250, 53072, 64159, 23173, 65030, 65031, 80669	SM000002S05613, SM000316S12301, SM000126S26326, SM000024S07802, SM000053S17401, SM000005S17346, SM000194S04808, SM000128S26193, SM000188S03834, SM000075S21920, SM000077S21566, SM000156S02141, SM000090S24322, SM000058S18560, SM000155S01632, SM000057S18363, SM000290S10896, SM000082S22852, SM000082S22866, SM000057S18375, SM000290S10889, SM000114S24154, SM000216S06569, SM000260S09935, SM000010S04285,…	Zci1a_37014, Zci1a_07442, Zci1a_30291, Zci1a_30297, Zci1a_22322, Zci1a_33072, Zci1a_05145, Zci1a_10456, Zci1a_33176, Zci1a_23682, Zci1a_01072, Zci1a_02371, Zci1a_01597	Zci_13490, Zci_06561, Zci_05282, Zci_06616, Zci_01430, Zci_13882, Zci_09536, Zci_12214, Zci_01969, Zci_07983	UTEX1559_17103, UTEX1559_08584, UTEX1559_01400, UTEX1559_13511, UTEX1559_13373, UTEX1559_05818, UTEX1559_09041, UTEX1559_02368, UTEX1559_02367, UTEX1559_02371, UTEX1559_18512, UTEX1559_17285, UTEX1559_10391, UTEX1559_10392, UTEX1559_15500	UTEX1560_07622, UTEX1560_01317, UTEX1560_00216, UTEX1560_09253, UTEX1560_12548, UTEX1560_01137, UTEX1560_07076, UTEX1560_18660, UTEX1560_08289, UTEX1560_15787	Zm00001eb098840, Zm00001eb164580, Zm00001eb279870, Zm00001eb279880, Zm00001eb371970, Zm00001eb350620, Zm00001eb382910, Zm00001eb279860, Zm00001eb380390, Zm00001eb158170, Zm00001eb158160, Zm00001eb047660, Zm00001eb380380, Zm00001eb253450, Zm00001eb253460, Zm00001eb380400, Zm00001eb364910, Zm00001eb312040, Zm00001eb177290, Zm00001eb109530, Zm00001eb358090, Zm00001eb062360, Zm00001eb441830, Zm00001e…
N0.HOG0000057	OG0000020	n0	AagrOXF_evm.TU.utg000057l.173, AagrOXF_evm.TU.utg000006l.524, AagrOXF_evm.TU.utg000006l.529, AagrOXF_evm.TU.utg000010l.191, AagrOXF_evm.TU.utg000006l.526, AagrOXF_evm.TU.utg000006l.522, AagrOXF_evm.TU.utg000006l.528, AagrOXF_evm.TU.utg000006l.523, AagrOXF_evm.TU.utg000087l.64, AagrOXF_evm.TU.utg000004l.125, AagrOXF_evm.TU.utg000083l.252, AagrOXF_evm.TU.utg000012l.123, AagrOXF_evm.TU.utg000012l.10…	Azfi_s0024.g020440, Azfi_s0041.g026744, Azfi_s0157.g053831, Azfi_s0004.g008550, Azfi_s0206.g057815, Azfi_s0578.g078256, Azfi_s0035.g025583, Azfi_s0959.g093909, Azfi_s0515.g074978, Azfi_s0076.g037864, Azfi_s0140.g051279, Azfi_s0685.g082067, Azfi_s0031.g024480, Azfi_s0004.g008552, Azfi_s0291.g063336, Azfi_s0117.g046537, Azfi_s1837.g107352, Azfi_s0112.g045819, Azfi_s0043.g027118, Azfi_s0048.g030644,…	AT2G20750, AT4G28250, AT3G60570, AT2G45110, AT1G65681, AT1G65680, AT1G12560, AT1G62980, AT5G39310, AT5G39260, AT5G39280, AT5G39300, AT5G39270, AT5G39290, AT3G03220, AT2G37640, AT5G02260, AT2G28950, AT2G39700, AT3G55500, AT3G29030, AT5G56320, AT2G03090, AT1G26770, AT1G69530, AT2G40610, AT5G05290, AT4G01630, AT3G15370, AT1G20190	Bradi3g49850, Bradi5g16497, Bradi3g32810, Bradi4g00360, Bradi2g35007, Bradi3g33140, Bradi3g33130, Bradi3g33120, Bradi3g33112, Bradi3g33106, Bradi3g33160, Bradi1g78350, Bradi3g33150, Bradi1g78340, Bradi5g17780, Bradi5g17770, Bradi3g50740, Bradi3g50750, Bradi5g17760, Bradi1g13787, Bradi3g50730, Bradi4g41110, Bradi4g41117, Bradi3g32070, Bradi3g13720, Bradi3g43080, Bradi5g19340, Bradi1g03640, Bradi2g…	CHBRA26g01100, CHBRA143g00390, CHBRA706g00050, CHBRA706g00080, CHBRA28g00330, CHBRA28g00250, CHBRA28g00230, CHBRA28g00240, CHBRA243g00300, CHBRA863g00060, CHBRA118g00100, CHBRA143g00360, CHBRA214g00290, CHBRA214g00200, CHBRA214g00360, CHBRA180g00390, CHBRA125g00020, CHBRA802g00080		Cre14.g631950_4532, Cre04.g226750_4532, Cre03.g153850_4532, Cre02.g076987_4532, Cre08.g381550_4532, Cre16.g686700_4532, Cre08.g381600_4532	CLOP_g8423, CLOP_g3043, CLOP_g15247, CLOP_g16064, CLOP_g23261, CLOP_g17249, CLOP_g20038, CLOP_g20185, CLOP_g475, CLOP_g6151, CLOP_g9315, CLOP_g20252, CLOP_g20247, CLOP_g4691	CLOM_g16190, CLOM_g15958_, CLOM_g15659, CLOM_g1580, CLOM_g7075, CLOM_g7706, CLOM_g2885, CLOM_g2915, CLOM_g17167, CLOM_g17162, CLOM_g10459	7974, 2157, 7478, 4316, 851, 13556, 14538, 7524, 14247, 12195, 6295, 3884, 3895	Me1_v2_0106300, Me1_v2_0097110, Me1_v2_0116130, Me1_v2_0148850, Me1_v2_0096680, Me1_v2_0098420, Me1_v2_0160040, Me1_v2_0038540	Mp1g28890, Mp1g24230, Mp3g08920, Mp3g10120, Mp4g22170, Mp4g22180, Mp8g18860, Mp3g06900, Mp2g18600, Mp2g18610, Mp1g26350, Mp3g09650, Mp3g24450, Mp3g22690, Mp3g24470, Mp1g22730, Mp1g22720, Mp1g22740, Mp3g09760, Mp3g09770, Mp3g09750, Mp3g10160, Mp5g01930, Mp3g03890, Mp4g06560, Mp1g22700, Mp3g03880, Mp3g03930, Mp3g03970, Mp5g20420, Mp5g20430, Mp1g26880, Mp1g14140			LOC_Os02g42650, LOC_Os04g44780, LOC_Os10g40090, LOC_Os03g01610, LOC_Os03g01650, LOC_Os10g40710, LOC_Os10g40700, LOC_Os10g40730, LOC_Os03g01260, LOC_Os10g40720, LOC_Os03g01270, LOC_Os04g46650, LOC_Os02g44108, LOC_Os04g46630, LOC_Os05g15690, LOC_Os03g44290, LOC_Os02g44106, LOC_Os10g39110, LOC_Os08g44790, LOC_Os04g49410, LOC_Os03g60720, LOC_Os03g21820, LOC_Os01g16770, LOC_Os02g51040, LOC_Os03g25990,…		Pp6c1_19910V6, Pp6c2_2090V6, Pp6c22_8950V6, Pp6c22_360V6, Pp6c17_6400V6, Pp6c7_14020V6, Pp6c17_6410V6, Pp6c17_2070V6, Pp6c8_7290V6, Pp6c14_9870V6, Pp6c14_9860V6, Pp6c14_10050V6, Pp6c14_10080V6, Pp6c14_9930V6, Pp6c14_9960V6, Pp6c14_10000V6, Pp6c14_9990V6, Pp6c14_9950V6, Pp6c14_9940V6, Pp6c3_8210V6, Pp6c17_2090V6, Pp6c7_13680V6, Pp6c7_7410V6, Pp6c7_7450V6, Pp6c11_6800V6, Pp6c7_7460V6, Pp6c8_6420V6,…	Solyc07T002133, Solyc10T000353, Solyc10T000704, Solyc05T002360, Solyc07T001862, Solyc01T002673, Solyc03T001870, Solyc08T000283, Solyc08T002268, Solyc03T002810, Solyc02T001780, Solyc03T000496, Solyc10T002933, Solyc09T000493, Solyc10T002760, Solyc06T001030, Solyc06T000052, Solyc06T002461, Solyc02T002386, Solyc01T000510, Solyc03T002868, Solyc05T000275, Solyc09T000866, Solyc05T002347, Solyc06T000863,…	171427, 234188, 36179, 75237, 78615, 236978, 90935, 91129, 231226, 419575, 410512, 230202, 102623, 179212, 95369, 90332, 409954, 174522, 143857	SM000171S03219, SM000219S06683, SM000428S16063, SM000003S11031, SM000003S10979, SM000072S21227, SM000072S21217, SM000003S11043, SM000003S10988	Zci1a_42777, Zci1a_44146, Zci1a_10489, Zci1a_33262, Zci1a_22974, Zci1a_32752, Zci1a_22351, Zci1a_00817, Zci1a_20727, Zci1a_22350, Zci1a_14087, Zci1a_01326, Zci1a_42778, Zci1a_42779, Zci1a_10490, Zci1a_37597, Zci1a_21003, Zci1a_17321, Zci1a_09846, Zci1a_21493, Zci1a_39178, Zci1a_27378, Zci1a_17882, Zci1a_34398, Zci1a_36521, Zci1a_29871, Zci1a_18373, Zci1a_18374, Zci1a_29735, Zci1a_29872, Zci1a_298…	Zci_12252, Zci_11758, Zci_11753, Zci_12192, Zci_12191, Zci_13710, Zci_15393, Zci_11776, Zci_11769, Zci_11372, Zci_15913, Zci_15911	UTEX1559_00737, UTEX1559_03793, UTEX1559_17715, UTEX1559_06350, UTEX1559_06349, UTEX1559_09743, UTEX1559_13681, UTEX1559_13188, UTEX1559_08954, UTEX1559_04948, UTEX1559_09972	UTEX1560_00792, UTEX1560_15671, UTEX1560_15443, UTEX1560_12938, UTEX1560_13032, UTEX1560_11845, UTEX1560_19799, UTEX1560_15163, UTEX1560_12240, UTEX1560_18990, UTEX1560_17330, UTEX1560_09711, UTEX1560_13203, UTEX1560_12767, UTEX1560_16689, UTEX1560_12041	Zm00001eb248500, Zm00001eb075810, Zm00001eb391800, Zm00001eb391880, Zm00001eb391840, Zm00001eb391870, Zm00001eb022790, Zm00001eb023430, Zm00001eb391370, Zm00001eb391410, Zm00001eb391400, Zm00001eb023460, Zm00001eb391450, Zm00001eb000370, Zm00001eb023420, Zm00001eb391360, Zm00001eb023400, Zm00001eb391350, Zm00001eb089960, Zm00001eb000380, Zm00001eb429670, Zm00001eb429650, Zm00001eb306350, Zm00001e…
N0.HOG0000058	OG0000021	n1							Cre19.g750597_4532, Cre07.g328900_4532, Cre02.g114750_4532, Cre17.g705000_4532, Cre01.g003524_4532, Cre01.g009500_4532							estExt_fgenesh1_pg.C_Chr_30268, estExt_Genewise_ext.C_Chr_60025		PRCOL_00002669_RA, PRCOL_00002678_RA
N0.HOG0000059	OG0000021	n10	AagrOXF_evm.TU.utg000029l.52, AagrOXF_evm.TU.utg000094l.94	Azfi_s0002.g001464, Azfi_s0361.g066902, Azfi_s0074.g037462, Azfi_s0048.g030669, Azfi_s0003.g007804, Azfi_s0005.g009378, Azfi_s0076.g037827, Azfi_s0029.g024197, Azfi_s1601.g104555, Azfi_s0013.g013130, Azfi_s0310.g064141, Azfi_s0015.g013994, Azfi_s0203.g057666, Azfi_s0003.g007585, Azfi_s0197.g057347, Azfi_s0029.g024077, Azfi_s0102.g044433, Azfi_s0466.g072807, Azfi_s0052.g031660, Azfi_s0170.g055605,…	AT1G12580, AT1G18890, AT1G74740, AT3G51850, AT5G19450, AT5G12480, AT2G41860, AT3G57530, AT2G31500, AT3G10660, AT5G04870, AT2G35890, AT2G38910, AT4G09570, AT1G35670, AT5G23580, AT2G17290, AT4G35310, AT4G38230, AT4G23650, AT5G12180, AT5G19360, AT1G76040, AT1G50700, AT3G20410, AT1G61950, AT4G04710, AT4G21940, AT4G04720, AT4G04740	Bradi1g49590, Bradi2g03905, Bradi4g39800, Bradi1g12150, Bradi2g54080, Bradi2g22750, Bradi1g24240, Bradi1g04440, Bradi4g39870, Bradi3g41770, Bradi4g35100, Bradi1g06300, Bradi4g07280, Bradi1g06270, Bradi1g56970, Bradi4g40300, Bradi4g24390, Bradi3g60750, Bradi5g19430, Bradi3g51970, Bradi3g32187, Bradi1g76560, Bradi2g43910, Bradi2g15520, Bradi2g52870, Bradi2g21390, Bradi4g43400, Bradi4g26317, Bradi5g…	CHBRA02g00470, CHBRA596g00170, CHBRA486g00030, g37930.t2, CHBRA91g00470, CHBRA340g00240, CHBRA731g00070	Chrsp22S03512	Cre03.g144484_4532, Cre13.g571700_4532, Cre06.g296200_4532, Cre12.g527000_4532, Cre01.g048650_4532, Cre07.g348450_4532	CLOP_g23112, CLOP_g17783, CLOP_g17014, CLOP_g5159, CLOP_g14713, CLOP_g7015, CLOP_g17699, CLOP_g22502, CLOP_g8870, CLOP_g9225, CLOP_g1094, CLOP_g10394, CLOP_g1095, CLOP_g22169, CLOP_g16521, CLOP_g16498, CLOP_g16500, CLOP_g1101, CLOP_g2421, CLOP_g2124, CLOP_g24618, CLOP_g7192, CLOP_g18916, CLOP_g11772, CLOP_g10249, CLOP_g9188, CLOP_g12732, CLOP_g18254, CLOP_g6395, CLOP_g15953, CLOP_g18272, CLOP_g19…	CLOM_g22730, CLOM_g16287, CLOM_g517_, CLOM_g18201, CLOM_g637, CLOM_g23204_, CLOM_g10416, CLOM_g21295, CLOM_g21228, CLOM_g7164, CLOM_g17987, CLOM_g324, CLOM_g17988, CLOM_g1157, CLOM_g17494, CLOM_g7837, CLOM_g1731, CLOM_g17522, CLOM_g7610, CLOM_g17519, CLOM_g7608, CLOM_g17994, CLOM_g23376, CLOM_g22811, CLOM_g24449, CLOM_g9768, CLOM_g1497, CLOM_g16016, CLOM_g1931, CLOM_g12128, CLOM_g4309, CLOM_g1793…	12332, 2172, 11069, 12333, 916	Me1_v2_0050810, Me1_v2_0154200, Me1_v2_0063070, Me1_v2_0152070, Me1_v2_0191910, Me1_v2_0199390, Me1_v2_0109630, Me1_v2_0149640, Me1_v2_0180850, Me1_v2_0138220, Me1_v2_0193120, Me1_v2_0109100, Me1_v2_0109310, Me1_v2_0165840, Me1_v2_0090180, Me1_v2_0090200, Me1_v2_0226980, Me1_v2_0199940, Me1_v2_0199220, Me1_v2_0054660, Me1_v2_0106850, Me1_v2_0115680, Me1_v2_0219280, Me1_v2_0219320, Me1_v2_0132640,…	MpVg01160, MpUg00110, Mp4g13490, Mp3g14560, Mp3g02440, Mp3g22080	21173, 27615		LOC_Os06g03682, LOC_Os03g48270, LOC_Os01g61590, LOC_Os05g39090, LOC_Os07g38120, LOC_Os03g59390, LOC_Os12g12860, LOC_Os08g42750, LOC_Os09g33910, LOC_Os03g57450, LOC_Os12g30150, LOC_Os03g57510, LOC_Os07g06740, LOC_Os12g07230, LOC_Os11g07040, LOC_Os02g58520, LOC_Os04g49510, LOC_Os02g46090, LOC_Os10g39420, LOC_Os03g03660, LOC_Os01g43410, LOC_Os05g50810, LOC_Os01g59360, LOC_Os05g41270, LOC_Os12g03970,…	PRCOL_00004202_RA	Pp6c23_9330V6, Pp6c20_3190V6, Pp6c11_3260V6, Pp6c11_3280V6, Pp6c7_12050V6, Pp6c7_13620V6, Pp6c11_2620V6, Pp6c7_11940V6, Pp6c20_7220V6, Pp6c11_14200V6, Pp6c6_120V6, Pp6c12_60V6, Pp6c17_1360V6, Pp6c23_9340V6, Pp6c23_9380V6, Pp6c20_3240V6, Pp6c9_10780V6, Pp6c3_20270V6, Pp6c8_270V6, Pp6c12_10630V6, Pp6c4_3920V6, Pp6c12_10600V6	Solyc03T000438, Solyc05T001275, Solyc03T002596, Solyc09T000048, Solyc01T000268, Solyc11T002021, Solyc10T002302, Solyc06T002187, Solyc04T000349, Solyc11T000134, Solyc01T000150, Solyc10T002561, Solyc10T002179, Solyc01T000140, Solyc10T002551, Solyc06T001566, Solyc11T000900, Solyc04T001303, Solyc05T002768, Solyc01T004394, Solyc10T002037, Solyc08T000323, Solyc12T002797, Solyc01T000298, Solyc11T001946,…	122526, 105846, 105020, 99178, 165073, 96034, 231127, 152133, 118877	SM000017S02839, SM000202S05874, SM000020S06095, SM000146S00965, SM000018S03681, SM000072S21173, SM000008S22322, SM000006S19473, SM000272S10269, SM000142S00557, SM000309S11865	Zci1a_42203, Zci1a_42239, Zci1a_27839, Zci1a_06582, Zci1a_09137, Zci1a_18099, Zci1a_28204, Zci1a_30964, Zci1a_36726, Zci1a_27351, Zci1a_42380, Zci1a_10625, Zci1a_28210, Zci1a_00185, Zci1a_22025, Zci1a_36072, Zci1a_00187, Zci1a_22023, Zci1a_31083, Zci1a_36728, Zci1a_29850, Zci1a_07501, Zci1a_30766, Zci1a_31827, Zci1a_14498, Zci1a_44907, Zci1a_10411, Zci1a_10413, Zci1a_31657, Zci1a_18390, Zci1a_261…	Zci_11741, Zci_09916, Zci_12942, Zci_12935, Zci_12959, Zci_12952, Zci_12940, Zci_02615, Zci_10340, Zci_12345, Zci_12156, Zci_11821, Zci_11792, Zci_00963, Zci_04127, Zci_11598, Zci_11720, Zci_11721, Zci_00648, Zci_12352, Zci_02277, Zci_01104, Zci_01106	UTEX1559_03775, UTEX1559_14558, UTEX1559_14651, UTEX1559_14634, UTEX1559_14639, UTEX1559_14674, UTEX1559_14666, UTEX1559_14647, UTEX1559_14648, UTEX1559_15744, UTEX1559_17694, UTEX1559_16853, UTEX1559_06302, UTEX1559_10829, UTEX1559_17593, UTEX1559_03329, UTEX1559_08022, UTEX1559_05423, UTEX1559_16339, UTEX1559_16261, UTEX1559_19034, UTEX1559_10022, UTEX1559_16862, UTEX1559_01253, UTEX1559_05523,…	UTEX1560_18573, UTEX1560_11591, UTEX1560_14188, UTEX1560_04847, UTEX1560_08641, UTEX1560_08644, UTEX1560_08379, UTEX1560_08371, UTEX1560_04843, UTEX1560_04845, UTEX1560_12316, UTEX1560_14504, UTEX1560_09409, UTEX1560_09123, UTEX1560_09929, UTEX1560_09269, UTEX1560_13954, UTEX1560_06837, UTEX1560_06836, UTEX1560_14731, UTEX1560_17055, UTEX1560_18104, UTEX1560_11873, UTEX1560_06419, UTEX1560_06418,…	Zm00001eb269440, Zm00001eb217170, Zm00001eb351760, Zm00001eb439810, Zm00001eb368360, Zm00001eb289970, Zm00001eb324690, Zm00001eb107190, Zm00001eb061860, Zm00001eb212430, Zm00001eb411450, Zm00001eb133780, Zm00001eb198360, Zm00001eb318330, Zm00001eb102690, Zm00001eb060110, Zm00001eb213280, Zm00001eb132720, Zm00001eb060140, Zm00001eb213240, Zm00001eb117300, Zm00001eb408020, Zm00001eb139060, Zm00001e…
N0.HOG0000060	OG0000022	n1					CHBRA383g00180			CLOP_g10053, CLOP_g637, CLOP_g21853, CLOP_g25344, CLOP_g6901, CLOP_g16924, CLOP_g14355, CLOP_g14361, CLOP_g5184, CLOP_g22899	CLOM_g21762, CLOM_g8173, CLOM_g13611, CLOM_g5397, CLOM_g5887, CLOM_g21816, CLOM_g21810, CLOM_g17632	14132	Me1_v2_0102110, Me1_v2_0159800, Me1_v2_0159820						Pp6c6_13930V6, Pp6c1_18430V6				Zci1a_31501, Zci1a_44604, Zci1a_04589, Zci1a_05207, Zci1a_41991, Zci1a_30834, Zci1a_03990, Zci1a_40600, Zci1a_21698, Zci1a_40599, Zci1a_40602	Zci_02337, Zci_02335, Zci_15801, Zci_06466, Zci_06506, Zci_15171, Zci_06521, Zci_06509, Zci_06491, Zci_06489	UTEX1559_01192, UTEX1559_01194, UTEX1559_18884, UTEX1559_01268, UTEX1559_01317, UTEX1559_08112, UTEX1559_01338, UTEX1559_11338, UTEX1559_01321, UTEX1559_01296, UTEX1559_01294	UTEX1560_19581, UTEX1560_18490, UTEX1560_07734, UTEX1560_11731, UTEX1560_14969, UTEX1560_01730, UTEX1560_01712, UTEX1560_08322, UTEX1560_19478
N0.HOG0000061	OG0000022	n61	AagrOXF_evm.TU.utg000032l.18, AagrOXF_evm.TU.utg000077l.263, AagrOXF_evm.TU.utg000033l.140, AagrOXF_evm.TU.utg000127l.11, AagrOXF_evm.TU.utg000033l.154, AagrOXF_evm.TU.utg000005l.307, AagrOXF_evm.TU.utg000006l.626, AagrOXF_evm.TU.utg000091l.548, AagrOXF_evm.TU.utg000042l.465, AagrOXF_evm.TU.utg000091l.549, AagrOXF_evm.TU.utg000091l.558, AagrOXF_evm.TU.utg000083l.390	Azfi_s0157.g053812, Azfi_s0157.g053813, Azfi_s0195.g057245, Azfi_s0005.g009486, Azfi_s0094.g043446, Azfi_s0094.g043448, Azfi_s0001.g000575, Azfi_s0001.g000415, Azfi_s0006.g009678, Azfi_s0129.g048942, Azfi_s0002.g001187, Azfi_s0179.g056245, Azfi_s0662.g081460, Azfi_s0001.g000153, Azfi_s0001.g000156, Azfi_s0095.g043666, Azfi_s0015.g013992, Azfi_s0054.g033738, Azfi_s0147.g053055, Azfi_s0043.g027055,…	AT5G55050, AT5G22810, AT5G03810, AT5G03820, AT3G53100, AT3G16370, AT5G45950, AT5G45960, AT2G40250, AT2G30310, AT2G30220, AT2G31550, AT2G31540, AT2G24560, AT1G58430, AT1G06990, AT1G20135, AT1G75930, AT1G75910, AT1G75920, AT1G73610, AT1G23500, AT5G63170, AT1G20120, AT1G20132, AT1G20130, AT1G75900, AT1G75880, AT1G75890, AT4G26790, AT2G04570, AT2G42990, AT4G10950, AT4G16233, AT1G71691, AT1G33811, AT4…	Bradi1g37880, Bradi1g15543, Bradi1g15547, Bradi1g30032, Bradi1g30026, Bradi3g39622, Bradi3g59722, Bradi3g59718, Bradi3g59714, Bradi5g02077, Bradi4g04327, Bradi3g51207, Bradi3g01797, Bradi3g51217, Bradi5g18307, Bradi1g12350, Bradi1g50897, Bradi1g50970, Bradi1g50927, Bradi1g52300, Bradi3g01100, Bradi2g53830, Bradi2g54060, Bradi2g22690, Bradi3g21127, Bradi3g00311, Bradi4g39160, Bradi1g00807, Bradi1g…						8486, 6924, 6925, 548, 549, 755, 7490, 1330, 5031, 8485, 9065	Me1_v2_0108630	Mp1g06340, Mp4g04130, Mp7g11420, Mp8g08020, Mp7g13040, Mp3g00450, Mp2g03980, Mp1g12740, Mp8g17480, Mp1g06380, Mp7g05750, Mp8g03750, Mp8g13940, Mp7g04220, Mp6g06530, Mp2g22360, Mp5g09480, Mp3g20230, Mp2g22380, Mp2g15020, Mp2g15030, Mp2g14770			LOC_Os06g36520, LOC_Os03g38470, LOC_Os03g38390, LOC_Os06g50940, LOC_Os06g50950, LOC_Os02g50690, LOC_Os12g37910, LOC_Os02g44860, LOC_Os02g44850, LOC_Os04g47390, LOC_Os03g47940, LOC_Os06g05630, LOC_Os06g05550, LOC_Os02g01980, LOC_Os01g61200, LOC_Os01g61570, LOC_Os05g39220, LOC_Os10g05088, LOC_Os02g01140, LOC_Os09g36880, LOC_Os03g64170, LOC_Os10g30290, LOC_Os06g24404, LOC_Os09g04710, LOC_Os09g07290,…		Pp6c5_8140V6, Pp6c8_720V6, Pp6c13_4570V6, Pp6c26_2050V6, Pp6c16_9920V6, Pp6c9_2550V6, Pp6c17_1490V6, Pp6c16_6410V6, Pp6c25_5500V6, Pp6c7_7400V6, Pp6c10_10180V6, Pp6c14_6240V6, Pp6c1_17730V6, Pp6c1_17740V6, Pp6c14_6250V6, Pp6c12_12760V6, Pp6c2_1810V6, Pp6c14_14140V6, Pp6c17_10110V6, Pp6c17_6170V6, Pp6c7_8320V6, Pp6c14_10630V6, Pp6c17_11530V6, Pp6c10_9650V6, Pp6c9_1550V6, Pp6c10_9700V6, Pp6c11_1426…	Solyc06T001581, Solyc11T000800, Solyc07T002636, Solyc01T004367, Solyc11T002128, Solyc09T000272, Solyc10T002861, Solyc03T003401, Solyc03T003402, Solyc02T001489, Solyc02T001490, Solyc10T000390, Solyc09T001161, Solyc04T000165, Solyc12T000461, Solyc06T000827, Solyc04T002930, Solyc12T002476, Solyc07T001850, Solyc07T001849, Solyc05T001918, Solyc05T001919, Solyc08T002501, Solyc11T001380, Solyc06T001518,…	438768, 426997, 267148, 89921, 79568, 118198, 65717, 77440, 402598, 77657, 80680, 419060, 80189, 80714, 98492, 98542, 46218, 408654, 24152, 113781, 113909, 34524, 45338, 413745, 73430, 100257, 80725, 129215, 89823, 16279, 232013, 174517, 128933, 232422, 403122, 231712, 76816, 65725, 83520, 80828, 93463, 79117, 78591, 75536	SM000035S13115, SM000304S11843, SM000106S13978					Zm00001eb384290, Zm00001eb049040, Zm00001eb228350, Zm00001eb228340, Zm00001eb228370, Zm00001eb228360, Zm00001eb357600, Zm00001eb388950, Zm00001eb309040, Zm00001eb254100, Zm00001eb411300, Zm00001eb187000, Zm00001eb186990, Zm00001eb074050, Zm00001eb429240, Zm00001eb429230, Zm00001eb053160, Zm00001eb270630, Zm00001eb361000, Zm00001eb268440, Zm00001eb368570, Zm00001eb351770, Zm00001eb289980, Zm00001e…
N0.HOG0000062	OG0000023	n0															LOC_Os05g18990, LOC_Os06g35350, LOC_Os12g13080, LOC_Os10g08650, LOC_Os09g01900, LOC_Os10g07562, LOC_Os12g33620, LOC_Os06g15050, LOC_Os02g25560, LOC_Os04g34820, LOC_Os01g21480, LOC_Os12g36580, LOC_Os11g42610, LOC_Os01g39750, LOC_Os04g07930, LOC_Os05g25030, LOC_Os08g24250, LOC_Os04g26320, LOC_Os12g31550, LOC_Os11g26070, LOC_Os06g44700, LOC_Os11g47443, LOC_Os03g42540, LOC_Os07g11850, LOC_Os09g09060,…										Zm00001eb262950
N0.HOG0000063	OG0000024	n0					CHBRA171g00160, CHBRA85g00520, CHBRA204g00240, CHBRA281g00210, CHBRA436g00080, CHBRA614g00100, CHBRA476g00170, CHBRA194g00650, CHBRA90g00160, CHBRA288g00120, CHBRA135g00020, CHBRA116g00530, CHBRA1150g00040, CHBRA945g00120, CHBRA154g00420, CHBRA301g00360, CHBRA358g00150, CHBRA681g00040, CHBRA5027g00010, CHBRA185g00210, CHBRA912g00090, CHBRA966g00010, CHBRA406g00230, CHBRA438g00060, CHBRA362g00350,…
N0.HOG0000064	OG0000025	n0					CHBRA382g00040, CHBRA07g01100, g54899.t2, CHBRA83g00070, CHBRA282g00110, CHBRA55g00160, CHBRA398g00050, CHBRA235g00310, CHBRA1088g00040, CHBRA393g00160, CHBRA300g00250, CHBRA88g00490, CHBRA432g00060, CHBRA158g00360, CHBRA375g00240, CHBRA09g00010, CHBRA53g00030, CHBRA473g00210, CHBRA422g00090, CHBRA827g00070, CHBRA12g01270, CHBRA96g00210, CHBRA273g00160, CHBRA34g00240, CHBRA195g00330, CHBRA98g0033…
N0.HOG0000065	OG0000026	n0					CHBRA204g00470, CHBRA162g00370, CHBRA149g00220, CHBRA3803g00010, CHBRA1282g00040, CHBRA110g00290, CHBRA37g00040, CHBRA760g00050, CHBRA850g00060, CHBRA246g00310, CHBRA1444g00020, CHBRA246g00500, CHBRA122g00230, CHBRA146g00220, CHBRA383g00140, CHBRA80g00890, CHBRA553g00170, CHBRA975g00030, CHBRA985g00060, CHBRA530g00210, CHBRA661g00040, CHBRA07g00270, CHBRA1011g00050, CHBRA290g00220, CHBRA553g00180…
N0.HOG0000066	OG0000027	n0	AagrOXF_evm.TU.utg000117l.43, AagrOXF_evm.TU.utg000003l.287, AagrOXF_evm.TU.utg000050l.38, AagrOXF_evm.TU.utg000003l.292	Azfi_s0006.g010242, Azfi_s0039.g026449, Azfi_s0048.g030491, Azfi_s0352.g066622, Azfi_s0008.g011270, Azfi_s0132.g049188, Azfi_s0116.g046415, Azfi_s0182.g056419, Azfi_s0617.g079539, Azfi_s0008.g011556, Azfi_s0019.g015256, Azfi_s0749.g085087, Azfi_s0030.g024257, Azfi_s0061.g034971, Azfi_s0114.g046106, Azfi_s0274.g061388, Azfi_s0001.g000074, Azfi_s0233.g059357, Azfi_s0267.g061013, Azfi_s0233.g059419,…	AT2G02450, AT2G17040, AT3G12910, AT2G43000, AT1G26870, AT5G39820, AT1G32870, AT3G10500, AT5G04410, AT5G09330, AT5G64060, AT1G32510, AT4G17980, AT5G46590, AT1G54330, AT3G17730, AT1G65910, AT3G03200, AT5G17260, AT2G33480, AT4G35580, AT1G33060, AT1G56010, AT3G12977, AT4G28530, AT2G24430, AT3G18400, AT5G53950, AT3G15170, AT1G76420, AT5G07680, AT5G61430, AT3G29035, AT5G39610, AT3G04060, AT5G18270, AT2…	Bradi3g13630, Bradi2g57297, Bradi2g25150, Bradi1g76207, Bradi1g29857, Bradi1g06970, Bradi1g58057, Bradi3g59380, Bradi4g30177, Bradi3g37067, Bradi4g22681, Bradi5g21010, Bradi2g24790, Bradi3g33957, Bradi4g37318, Bradi4g37327, Bradi1g77217, Bradi3g17287, Bradi1g32660, Bradi4g02060, Bradi3g54817, Bradi5g15587, Bradi4g34157, Bradi1g14467, Bradi1g41712, Bradi3g40085, Bradi2g03448, Bradi1g20801, Bradi1g…	CHBRA52g01030			CLOP_g16101, CLOP_g16100, CLOP_g16146, CLOP_g1811_, CLOP_g11584, CLOP_g18613	CLOM_g18454_, CLOM_g303, CLOM_g18455, CLOM_g304, CLOM_g18597, CLOM_g12074, CLOM_g12076, CLOM_g12075, CLOM_g10183, CLOM_g10185, CLOM_g10182_, CLOM_g22520		Me1_v2_0152660	Mp6g02670, Mp5g01530, Mp4g11910, Mp4g22890, Mp6g02590, Mp2g07720, Mp6g20920, Mp6g02620			LOC_Os05g43960, LOC_Os08g02160, LOC_Os01g66490, LOC_Os05g34600, LOC_Os04g41790, LOC_Os03g04070, LOC_Os06g51070, LOC_Os12g43530, LOC_Os03g56580, LOC_Os07g04560, LOC_Os08g33910, LOC_Os05g35170, LOC_Os10g42130, LOC_Os09g38000, LOC_Os09g38010, LOC_Os03g02800, LOC_Os08g10080, LOC_Os06g46270, LOC_Os12g41680, LOC_Os03g01870, LOC_Os02g56600, LOC_Os10g33760, LOC_Os04g43560, LOC_Os02g41450, LOC_Os09g32260,…		Pp6c16_930V6, Pp6c24_4030V6, Pp6c8_3300V6, Pp6c23_4070V6, Pp6c20_9930V6, Pp6c26_2720V6, Pp6c5_260V6, Pp6c6_14610V6, Pp6c16_13680V6, Pp6c25_640V6, Pp6c3_13530V6, Pp6c4_5910V6, Pp6c12_8880V6, Pp6c26_7750V6, Pp6c13_3230V6, Pp6c3_1410V6, Pp6c6_890V6, Pp6c13_10160V6, Pp6c3_6590V6, Pp6c4_10750V6, Pp6c12_7690V6, Pp6c5_380V6, Pp6c6_14720V6, Pp6c16_11210V6, Pp6c25_730V6, Pp6c13_4910V6, Pp6c3_4260V6, Pp6c5…	Solyc01T003485, Solyc02T000676, Solyc10T001976, Solyc02T001198, Solyc05T001366, Solyc07T001701, Solyc02T002363, Solyc05T000253, Solyc05T002666, Solyc11T000288, Solyc03T001524, Solyc11T000085, Solyc06T001374, Solyc08T001993, Solyc03T002265, Solyc02T000577, Solyc02T001785, Solyc06T002277, Solyc11T002233, Solyc07T002796, Solyc06T000219, Solyc06T002706, Solyc09T002084, Solyc05T000610, Solyc08T001701,…	74001, 71305, 71469, 25673, 67677, 71417, 68150, 104940, 77371, 71303, 89986, 71404, 36139, 74950, 105213, 147012, 69131, 71307, 47266	SM000016S01894, SM000038S14301, SM000175S03281, SM000063S20048, SM000201S05915, SM000033S12347, SM000033S12325	Zci1a_22939, Zci1a_18843	Zci_01116	UTEX1559_13047, UTEX1559_05544	UTEX1560_01972	Zm00001eb369060, Zm00001eb173960, Zm00001eb260790, Zm00001eb145340, Zm00001eb349120, Zm00001eb288270, Zm00001eb002660, Zm00001eb402580, Zm00001eb272040, Zm00001eb228520, Zm00001eb032650, Zm00001eb059350, Zm00001eb213710, Zm00001eb299720, Zm00001eb117730, Zm00001eb254560, Zm00001eb312500, Zm00001eb179740, Zm00001eb041350, Zm00001eb076630, Zm00001eb349010, Zm00001eb288420, Zm00001eb024300, Zm00001e…
N0.HOG0000067	OG0000028	n0																					Zci1a_42432, Zci1a_12411, Zci1a_18338, Zci1a_38736, Zci1a_04949, Zci1a_14036, Zci1a_27168, Zci1a_36507, Zci1a_09976, Zci1a_39634, Zci1a_14638, Zci1a_12624, Zci1a_14720, Zci1a_30077, Zci1a_18566, Zci1a_19466, Zci1a_40484, Zci1a_09296, Zci1a_19784, Zci1a_18162, Zci1a_21141, Zci1a_02260, Zci1a_04162, Zci1a_27437, Zci1a_34826, Zci1a_25319, Zci1a_13484, Zci1a_00087, Zci1a_00075, Zci1a_08419, Zci1a_392…
N0.HOG0000068	OG0000029	n0	AagrOXF_evm.TU.utg000083l.285, AagrOXF_evm.TU.utg000057l.220, AagrOXF_evm.TU.utg000126l.171, AagrOXF_evm.TU.utg000038l.400, AagrOXF_evm.TU.utg000077l.109, AagrOXF_evm.TU.utg000080l.136, AagrOXF_evm.TU.utg000042l.467, AagrOXF_evm.TU.utg000085l.155, AagrOXF_evm.TU.utg000033l.170, AagrOXF_evm.TU.utg000042l.445, AagrOXF_evm.TU.utg000113l.202, AagrOXF_evm.TU.utg000061l.35, AagrOXF_evm.TU.utg000011l.18…	Azfi_s0001.g000731, Azfi_s0201.g057596, Azfi_s0251.g060297, Azfi_s0003.g007651, Azfi_s0016.g014262, Azfi_s0191.g057023											22230		LOC_Os06g08650, LOC_Os12g15460				73641
N0.HOG0000069	OG0000030	n0					CHBRA203g00310, CHBRA21g00240, CHBRA430g00080, CHBRA75g00380, CHBRA195g00030, CHBRA1217g00020, CHBRA192g00320, CHBRA102g00340, CHBRA107g00540, CHBRA205g00660			CLOP_g21978	CLOM_g15620												Zci1a_18601, Zci1a_05628, Zci1a_19212, Zci1a_42522, Zci1a_00622, Zci1a_20953, Zci1a_40345, Zci1a_44442, Zci1a_10408, Zci1a_03528, Zci1a_28137, Zci1a_31560, Zci1a_35657, Zci1a_39231, Zci1a_31441, Zci1a_43441, Zci1a_40042, Zci1a_39834, Zci1a_24343, Zci1a_25952, Zci1a_42382, Zci1a_30739, Zci1a_40239, Zci1a_42881, Zci1a_26184, Zci1a_31329, Zci1a_40005, Zci1a_39060, Zci1a_29666, Zci1a_43828, Zci1a_438…
N0.HOG0000070	OG0000031	n0	AagrOXF_evm.TU.utg000006l.800, AagrOXF_evm.TU.utg000124l.14, AagrOXF_evm.TU.utg000010l.460, AagrOXF_evm.TU.utg000010l.459, AagrOXF_evm.TU.utg000049l.106, AagrOXF_evm.TU.utg000008l.63, AagrOXF_evm.TU.utg000049l.110, AagrOXF_evm.TU.utg000049l.114, AagrOXF_evm.TU.utg000009l.226, AagrOXF_evm.TU.utg000049l.113, AagrOXF_evm.TU.utg000011l.3, AagrOXF_evm.TU.utg000049l.105, AagrOXF_evm.TU.utg000038l.153, …	Azfi_s0007.g010957, Azfi_s0226.g058974, Azfi_s0308.g064037, Azfi_s0078.g038180, Azfi_s0099.g044102, Azfi_s0002.g001328, Azfi_s0074.g037473, Azfi_s0074.g037474, Azfi_s0228.g059072, Azfi_s0228.g059064, Azfi_s0228.g059066, Azfi_s0228.g059063, Azfi_s0228.g059053, Azfi_s0389.g067646	AT1G10460, AT1G02335, AT3G62020, AT1G09560, AT3G05930, AT5G26700, AT1G74820, AT1G18970, AT1G18980, AT4G14630, AT5G38950, AT5G38960, AT5G38910, AT5G38930, AT5G38940, AT5G39160, AT5G39130, AT5G39190, AT5G39100, AT5G39110, AT5G39120, AT5G39150, AT5G39180, AT3G04200, AT3G04190, AT3G04180, AT3G04170, AT3G04150, AT3G05950	Bradi4g38550, Bradi4g38560, Bradi4g38570, Bradi4g38575, Bradi2g00792, Bradi3g44300, Bradi2g11050, Bradi2g60860, Bradi2g60870, Bradi2g08790, Bradi4g06080, Bradi2g47690, Bradi2g47680, Bradi1g04907, Bradi1g11930, Bradi1g11920, Bradi2g33160, Bradi3g43650, Bradi3g43490, Bradi3g43660, Bradi5g21910, Bradi3g15230, Bradi3g15260, Bradi3g15250, Bradi3g15240, Bradi3g15200, Bradi3g15190, Bradi3g15210, Bradi3g…	CHBRA298g00360	Chrsp112S01630, Chrsp1S03224, Chrsp22S03506				11161, 5621, 191, 210, 190, 11829, 11828, 11830, 11831, 13223, 5620, 10526, 3756		Mp5g23420, Mp5g23500, Mp5g00740, Mp5g00730, Mp4g09250, Mp5g00710, Mp5g00720, Mp5g23430, Mp5g23510, Mp5g23490, Mp5g23410, Mp5g23460, Mp5g24310, Mp2g15610, Mp5g00890, Mp3g22660, Mp5g00870, Mp5g00860, Mp5g00960, Mp5g01000, Mp5g01010, Mp5g00940, Mp5g00920, Mp5g00990, Mp5g00900, Mp5g01070, Mp5g01040, Mp5g01080, Mp5g00880, Mp2g13190, Mp8g10470, Mp5g13860, Mp5g13870, MpVg01130, Mp5g02530, Mp2g24890, Mp2…			LOC_Os09g39510, LOC_Os09g39520, LOC_Os09g39530, LOC_Os03g08150, LOC_Os01g18170, LOC_Os01g72300, LOC_Os03g44880, LOC_Os01g14670, LOC_Os05g19670, LOC_Os01g50900, LOC_Os03g59010, LOC_Os03g58990, LOC_Os03g58980, LOC_Os03g48750, LOC_Os03g48780, LOC_Os03g48770, LOC_Os03g48760, LOC_Os02g29000, LOC_Os02g29020, LOC_Os04g52720, LOC_Os12g05860, LOC_Os12g05840, LOC_Os12g05870, LOC_Os12g05880, LOC_Os08g09080,…	PRCOL_00005102_RA	Pp6c11_640V6, Pp6c7_13480V6, Pp6c23_7010V6, Pp6c15_9000V6, Pp6c7_13530V6, Pp6c7_13520V6, Pp6c21_1730V6, Pp6c1_7620V6, Pp6c20_6200V6, Pp6c18_8550V6, Pp6c1_14610V6, Pp6c1_14640V6, Pp6c17_11190V6, Pp6c17_11270V6, Pp6c17_11290V6, Pp6c17_11200V6, Pp6c4_2030V6, Pp6c4_3350V6, Pp6c15_6040V6, Pp6c14_1190V6, Pp6c3_8320V6, Pp6c10_11300V6, Pp6c23_660V6, Pp6c23_820V6, Pp6c23_880V6, Pp6c23_860V6, Pp6c23_700V6,…	Solyc11T002219, Solyc11T000168, Solyc11T002217, Solyc11T002218, Solyc05T000143, Solyc11T000192, Solyc01T003456, Solyc03T002614, Solyc03T002615, Solyc01T003496, Solyc01T003498, Solyc01T003499, Solyc09T002528, Solyc01T002525, Solyc01T002526, Solyc09T002530	419052, 418837, 76283, 229747, 419049, 444186, 153258, 5342, 110641, 227294, 271728, 228015, 227249, 229376, 228582, 423673, 446428, 428138, 81725, 405674, 81894, 114245, 92705, 106525, 109767, 109968, 85109, 78485, 109813, 109995, 123774, 123769, 109970, 92738, 26830, 89841, 103051, 103237, 74641, 415459, 105500, 99342, 118954, 270502		Zci1a_31209, Zci1a_10262, Zci1a_31208	Zci_08460, Zci_15239	UTEX1559_00944, UTEX1559_04591	UTEX1560_15978, UTEX1560_12229	Zm00001eb095950, Zm00001eb005890, Zm00001eb332460, Zm00001eb129440, Zm00001eb287560, Zm00001eb362850, Zm00001eb140880, Zm00001eb301380, Zm00001eb155450, Zm00001eb061410, Zm00001eb053700, Zm00001eb232890, Zm00001eb202970, Zm00001eb070560, Zm00001eb171500, Zm00001eb171510, Zm00001eb171660, Zm00001eb171640, Zm00001eb171490, Zm00001eb171550, Zm00001eb171570, Zm00001eb171520, Zm00001eb171580, Zm00001e…
N0.HOG0000071	OG0000032	n0	AagrOXF_evm.TU.utg000020l.53, AagrOXF_evm.TU.utg000006l.272, AagrOXF_evm.TU.utg000029l.1, AagrOXF_evm.TU.utg000077l.419, AagrOXF_evm.TU.utg000077l.418, AagrOXF_evm.TU.utg000077l.412, AagrOXF_evm.TU.utg000077l.411, AagrOXF_evm.TU.utg000003l.15, AagrOXF_evm.TU.utg000014l.10, AagrOXF_evm.TU.utg000014l.11, AagrOXF_evm.TU.utg000014l.12, AagrOXF_evm.TU.utg000091l.537, AagrOXF_evm.TU.utg000012l.421, Aag…	Azfi_s0245.g060012, Azfi_s0591.g078739, Azfi_s0052.g031567, Azfi_s1874.g107634, Azfi_s0006.g010448, Azfi_s0006.g010449, Azfi_s0130.g049037, Azfi_s0103.g044644, Azfi_s0671.g081785, Azfi_s0003.g007706, Azfi_s0090.g042713, Azfi_s0017.g014510, Azfi_s0048.g030530, Azfi_s0155.g053665, Azfi_s0591.g078750, Azfi_s0015.g013871, Azfi_s0006.g009872, Azfi_s0090.g042771, Azfi_s0007.g010784, Azfi_s0017.g014507,…	AT3G54140, AT5G01180, AT2G02040, AT2G02020, AT1G62200, AT1G32450, AT4G21680, AT5G19640, AT5G13400, AT1G69860, AT1G68570, AT2G26690, AT1G12110, AT5G62730, AT2G40460, AT5G46050, AT5G46040, AT3G53960, AT1G72120, AT1G72125, AT1G22550, AT1G22570, AT1G22540, AT1G72140, AT1G72130, AT3G54450	Bradi2g02822, Bradi1g59840, Bradi2g57927, Bradi1g22087, Bradi5g20310, Bradi2g30437, Bradi2g43917, Bradi3g52427, Bradi3g34590, Bradi1g68837, Bradi1g68830, Bradi1g68860, Bradi1g68850, Bradi1g21010, Bradi5g01737, Bradi1g72910, Bradi3g39040, Bradi1g25460, Bradi1g34610, Bradi1g68820, Bradi4g17950, Bradi1g10490, Bradi3g52096, Bradi3g53380, Bradi2g03560, Bradi3g39990, Bradi1g43970, Bradi2g25417, Bradi2g…	CHBRA137g00520	Chrsp94S08340	Cre04.g224700_4532	CLOP_g23942, CLOP_g12853	CLOM_g6183	3009, 7878	Me1_v2_0073830	Mp6g04780, Mp8g05950, Mp3g13080, Mp8g09440, Mp7g01820, Mp6g01230, Mp6g10020, Mp3g13790, Mp3g16310, Mp3g09880, Mp3g13800, Mp4g16240, Mp3g12900, Mp3g13810, Mp3g13820, Mp8g06300, Mp8g15680, Mp3g08550, Mp3g07390, Mp5g08940, Mp1g21610, Mp3g03470, Mp3g03480, Mp2g04630, Mp2g20540, Mp3g09620, Mp5g04940, Mp2g22710, Mp3g09240, Mp5g04930, Mp5g04910, Mp6g01270	23822, 8660	estExt_Genewise_ext.C_Chr_110077	LOC_Os01g04950, LOC_Os07g01070, LOC_Os01g67630, LOC_Os01g67640, LOC_Os07g41250, LOC_Os04g50950, LOC_Os04g50940, LOC_Os02g47090, LOC_Os10g42870, LOC_Os03g13250, LOC_Os03g13240, LOC_Os10g02080, LOC_Os03g17770, LOC_Os10g02340, LOC_Os10g02210, LOC_Os10g22560, LOC_Os10g02220, LOC_Os10g02240, LOC_Os10g02260, LOC_Os06g49240, LOC_Os06g49220, LOC_Os06g49230, LOC_Os06g49250, LOC_Os03g13274, LOC_Os10g02100,…		Pp6c8_7590V6, Pp6c7_7850V6, Pp6c1_16270V6, Pp6c17_8790V6, Pp6c22_7350V6, Pp6c20_10190V6, Pp6c1_20150V6, Pp6c13_2520V6, Pp6c4_11290V6, Pp6c4_4140V6, Pp6c5_1050V6, Pp6c17_8340V6, Pp6c15_9380V6, Pp6c6_10020V6, Pp6c5_8600V6, Pp6c6_5900V6, Pp6c16_2080V6, Pp6c9_7190V6, Pp6c11_3230V6, Pp6c4_11390V6, Pp6c12_1570V6, Pp6c20_4690V6, Pp6c14_12930V6, Pp6c17_10820V6	Solyc06T002507, Solyc07T000371, Solyc09T000651, Solyc09T000037, Solyc02T000237, Solyc12T001850, Solyc12T001847, Solyc08T000206, Solyc08T001996, Solyc01T002244, Solyc10T000833, Solyc01T000116, Solyc01T002707, Solyc12T002463, Solyc05T001557, Solyc11T001427, Solyc12T000230, Solyc03T002600, Solyc05T000455, Solyc06T000005, Solyc08T001100, Solyc01T003047, Solyc07T001167, Solyc06T001319, Solyc08T000247,…	439656, 231062, 441824, 97812, 135536, 415640, 126973, 84173, 78769, 165561, 21315, 102834, 88337, 97655, 97590, 135528, 103849, 97069, 444106, 21531, 91845, 94418, 91962, 232069, 97239, 119745, 18018, 234606, 109515	SM005255S17642, SM004988S17362, SM000091S24643, SM000053S17427, SM000160S02518	Zci1a_19504, Zci1a_34117	Zci_10062, Zci_08992	UTEX1559_07664, UTEX1559_02009	UTEX1560_11063, UTEX1560_14478	Zm00001eb335710, Zm00001eb365540, Zm00001eb144350, Zm00001eb108840, Zm00001eb430150, Zm00001eb188080, Zm00001eb251540, Zm00001eb251550, Zm00001eb025420, Zm00001eb025410, Zm00001eb009990, Zm00001eb009980, Zm00001eb025890, Zm00001eb025880, Zm00001eb025900, Zm00001eb025870, Zm00001eb025860, Zm00001eb055470, Zm00001eb251130, Zm00001eb252750, Zm00001eb189000, Zm00001eb252740, Zm00001eb126980, Zm00001e…
N0.HOG0000072	OG0000033	n0	AagrOXF_evm.TU.utg000050l.785, AagrOXF_evm.TU.utg000112l.14, AagrOXF_evm.TU.utg000017l.151, AagrOXF_evm.TU.utg000076l.53, AagrOXF_evm.TU.utg000012l.557, AagrOXF_evm.TU.utg000012l.567, AagrOXF_evm.TU.utg000012l.568, AagrOXF_evm.TU.utg000028l.12, AagrOXF_evm.TU.utg000012l.570, AagrOXF_evm.TU.utg000012l.571, AagrOXF_evm.TU.utg000063l.191, AagrOXF_evm.TU.utg000045l.146, AagrOXF_evm.TU.utg000045l.89, …	Azfi_s0006.g010266, Azfi_s0006.g010145, Azfi_s0019.g015312, Azfi_s0004.g008528, Azfi_s0211.g058106, Azfi_s3770.g116828, Azfi_s0098.g043949, Azfi_s0217.g058558, Azfi_s2579.g112202, Azfi_s0034.g025428, Azfi_s0132.g049204, Azfi_s0051.g031230, Azfi_s0020.g015434, Azfi_s0049.g030880, Azfi_s0032.g024954, Azfi_s0045.g029932, Azfi_s0231.g059227, Azfi_s1386.g102493, Azfi_s0002.g001646, Azfi_s0254.g060434	AT2G32300, AT1G64640, AT4G28365, AT4G32490, AT4G27520, AT5G53870, AT3G20570, AT2G23990, AT4G30590, AT2G25060, AT4G31840, AT5G57920, AT5G25090, AT1G48940, AT3G18590, AT5G14345, AT1G79800, AT2G02850, AT3G17675, AT5G26330, AT2G26720, AT2G31050, AT4G01380, AT3G53330, AT1G72230, AT1G22480, AT2G44790, AT3G60270, AT3G60280, AT3G27200, AT5G20230, AT5G07475, AT1G17800, AT2G27035, AT3G01070, AT4G12880, AT5…	Bradi3g14570, Bradi4g05250, Bradi4g05260, Bradi4g05200, Bradi3g14580, Bradi3g14680, Bradi3g14662, Bradi3g14670, Bradi3g14690, Bradi3g14695, Bradi3g09240, Bradi3g09220, Bradi3g09230, Bradi2g52050, Bradi1g59510, Bradi1g25480, Bradi1g77560, Bradi2g49767, Bradi2g06290, Bradi2g52155, Bradi3g04777, Bradi3g04773, Bradi1g32840, Bradi3g19540, Bradi5g25890, Bradi2g10245, Bradi1g43451, Bradi3g56421, Bradi1g…		Chrsp369S05356, Chrsp1S08784, Chrsp99S08513	Cre14.g629050_4532			595		Mp3g23650, Mp5g00140, Mp3g10770, Mp3g21010, Mp3g17490, Mp3g17480, Mp3g14000, Mp3g10810, Mp3g06110, Mp5g02450, Mp3g10260, Mp3g10320, Mp3g10270, Mp3g10290, Mp3g10330, Mp3g14010, Mp3g10780, Mp3g10790, Mp2g14780, Mp2g14790, Mp3g12570, Mp3g14680, Mp2g12430, Mp2g14890, Mp1g07620, Mp2g21450, Mp2g21460, Mp2g05330, Mp3g09420, Mp2g02330, Mp3g05570, Mp2g20980, Mp6g07510, Mp4g15680, Mp7g00010	13947, 29550		LOC_Os08g04310, LOC_Os08g04350, LOC_Os08g04340, LOC_Os08g04360, LOC_Os08g04370, LOC_Os12g05470, LOC_Os09g39940, LOC_Os01g57690, LOC_Os07g01440, LOC_Os07g35860, LOC_Os03g02400, LOC_Os01g54430, LOC_Os01g10480, LOC_Os01g57880, LOC_Os02g06690, LOC_Os06g46740, LOC_Os08g17160, LOC_Os04g57750, LOC_Os01g16610, LOC_Os06g17730, LOC_Os02g49350, LOC_Os06g15600, LOC_Os09g36940, LOC_Os06g50420, LOC_Os06g50650,…		Pp6c5_2940V6, Pp6c3_13250V6, Pp6c4_5560V6, Pp6c12_9910V6, Pp6c15_4100V6, Pp6c23_10390V6, Pp6c25_11140V6, Pp6c11_12090V6, Pp6c7_4520V6, Pp6c4_9940V6, Pp6c4_10700V6, Pp6c12_2880V6, Pp6c26_3790V6, Pp6c24_2470V6, Pp6c8_4340V6, Pp6c16_1380V6, Pp6c25_11070V6, Pp6c6_1890V6, Pp6c5_12380V6, Pp6c23_4240V6, Pp6c20_9720V6, Pp6c1_4440V6, Pp6c7_10200V6	Solyc08T001453, Solyc07T002108, Solyc12T000046, Solyc10T000206, Solyc12T000630, Solyc07T002484, Solyc07T002586, Solyc12T000403, Solyc08T000173, Solyc11T002524, Solyc02T002882, Solyc10T000094, Solyc03T003372, Solyc01T003646, Solyc01T003643, Solyc01T003644, Solyc08T002249, Solyc12T002246, Solyc10T002540, Solyc07T001976, Solyc12T000067, Solyc09T002322, Solyc01T000648, Solyc01T000646, Solyc08T001071,…	27978, 72991, 24493, 409386, 405234, 69095, 19213, 37976, 29265, 76299, 19307, 39173, 19117, 27471, 422957, 405136, 443452, 69294						Zm00001eb416900, Zm00001eb307490, Zm00001eb307480, Zm00001eb298250, Zm00001eb323430, Zm00001eb006490, Zm00001eb000990, Zm00001eb153120, Zm00001eb120680, Zm00001eb369700, Zm00001eb151140, Zm00001eb207560, Zm00001eb207570, Zm00001eb232740, Zm00001eb225200, Zm00001eb433510, Zm00001eb184900, Zm00001eb128480, Zm00001eb129310, Zm00001eb280890, Zm00001eb189480, Zm00001eb253240, Zm00001eb380140, Zm00001e…
N0.HOG0000073	OG0000034	n0																				SM000101S09262	Zci1a_10874, Zci1a_24335, Zci1a_13492, Zci1a_21120, Zci1a_27562, Zci1a_36573, Zci1a_41591, Zci1a_29612, Zci1a_04977, Zci1a_25086, Zci1a_13126, Zci1a_00557, Zci1a_14214, Zci1a_34413, Zci1a_14653, Zci1a_15647, Zci1a_20450, Zci1a_31160, Zci1a_00481, Zci1a_39272, Zci1a_02577, Zci1a_00599, Zci1a_43483, Zci1a_14611, Zci1a_21656, Zci1a_21662, Zci1a_43444, Zci1a_19670, Zci1a_05320, Zci1a_26100, Zci1a_080…
N0.HOG0000074	OG0000035	n1	AagrOXF_evm.TU.utg000091l.556, AagrOXF_evm.TU.utg000091l.557, AagrOXF_evm.TU.utg000003l.653, AagrOXF_evm.TU.utg000091l.566, AagrOXF_evm.TU.utg000091l.578	Azfi_s0013.g013389, Azfi_s0099.g044189, Azfi_s0428.g069300, Azfi_s3544.g116071	AT3G06100, AT1G80760, AT4G10380, AT5G37810, AT5G37820, AT1G31885, AT2G34390, AT2G29870, AT4G18910, AT4G19030	Bradi3g10878, Bradi4g03330, Bradi3g17101, Bradi3g30540, Bradi2g32890, Bradi1g38160, Bradi3g08930, Bradi1g45200, Bradi3g59390						1284, 4873		Mp8g11200	15538		LOC_Os08g05580, LOC_Os08g05590, LOC_Os08g05600, LOC_Os12g10280, LOC_Os10g36924, LOC_Os01g10600, LOC_Os05g11560, LOC_Os06g35930, LOC_Os02g13870, LOC_Os06g12310, LOC_Os02g51110	PRCOL_00001785_RA, PRCOL_00000989_RA	Pp6c2_19140V6, Pp6c15_6550V6, Pp6c4_7750V6, Pp6c7_4930V6, Pp6c12_4870V6, Pp6c13_11610V6	Solyc01T002154, Solyc03T002980, Solyc08T000379, Solyc12T002317, Solyc05T000302, Solyc02T002670, Solyc02T000816, Solyc02T001351, Solyc03T000096, Solyc03T001460	92918, 410562, 80238, 439677, 105221, 99369, 173700, 165578, 14944		Zci1a_23223, Zci1a_01314, Zci1a_12887, Zci1a_44468, Zci1a_01315, Zci1a_34800, Zci1a_43928	Zci_13075, Zci_15813	UTEX1559_15805, UTEX1559_15806, UTEX1559_04240, UTEX1559_18253	UTEX1560_13051, UTEX1560_17587, UTEX1560_15114	Zm00001eb416440, Zm00001eb172850, Zm00001eb043650, Zm00001eb283960, Zm00001eb384800, Zm00001eb384790, Zm00001eb239170, Zm00001eb372380, Zm00001eb279660, Zm00001eb206160, Zm00001eb194530, Zm00001eb254540
N0.HOG0000075	OG0000035	n98	AagrOXF_evm.TU.utg000003l.102, AagrOXF_evm.TU.utg000017l.183, AagrOXF_evm.TU.utg000049l.391, AagrOXF_evm.TU.utg000091l.316, AagrOXF_evm.TU.utg000091l.46, AagrOXF_evm.TU.utg000044l.28	Azfi_s0587.g078546, Azfi_s0215.g058404, Azfi_s0187.g056724, Azfi_s0368.g067009, Azfi_s0922.g092744, Azfi_s0009.g011900, Azfi_s0007.g011084, Azfi_s0431.g069343, Azfi_s0020.g015473, Azfi_s0509.g074699, Azfi_s0032.g024745	AT3G47440, AT4G17340, AT5G47450, AT3G16240, AT1G52180, AT4G01470, AT2G36830, AT3G26520, AT1G73190, AT1G17810, AT2G25810, AT4G23400, AT4G00430, AT2G45960, AT3G61430, AT1G01620, AT4G35100, AT2G16850, AT2G39010, AT3G54820, AT5G60660, AT3G53420, AT2G37170, AT2G37180	Bradi5g17680, Bradi5g17690, Bradi3g50690, Bradi1g75290, Bradi2g62520, Bradi5g16370, Bradi3g29780, Bradi2g07810, Bradi2g31800, Bradi2g07830, Bradi5g18170, Bradi3g56020, Bradi3g51387, Bradi4g36601, Bradi4g36610, Bradi1g00552, Bradi3g18460, Bradi1g28760, Bradi1g28780, Bradi5g15970, Bradi3g49360	CHBRA22g00870, CHBRA22g00830, CHBRA22g00850, CHBRA1085g00040, CHBRA153g00200	Chrsp35S05281	Cre12.g549300_4532, Cre17.g711250_4532	CLOP_g1863, CLOP_g22967, CLOP_g1866, CLOP_g1864, CLOP_g1858, CLOP_g23304	CLOM_g24556, CLOM_g14279, CLOM_g24551, CLOM_g14529, CLOM_g24555, CLOM_g14278, CLOM_g24561	4170, 12205, 2474, 8336, 8337, 2978, 14884, 12721, 16047, 3453, 3455, 3291	Me1_v2_0066340, Me1_v2_0185120, Me1_v2_0008200, Me1_v2_0128670, Me1_v2_0227850	Mp1g04190, Mp1g04200, Mp1g20890, Mp6g11800, Mp6g11777, Mp6g11750, Mp6g11790, Mp6g11780, Mp6g11730, Mp6g11720, Mp6g11740, Mp8g14930, Mp5g09360, Mp1g29040, Mp4g03020, Mp4g04450, Mp4g04740, Mp4g05930, Mp4g04470, MpUg00240, MpUg00252, MpUg00250, MpUg00251, MpUg00258, MpUg00269, Mp4g05940, Mp4g04460, Mp4g04440, Mp2g13930, Mp4g17210	3561, 5391	estExt_fgenesh1_pg.C_Chr_120034	LOC_Os04g46490, LOC_Os02g44080, LOC_Os06g22960, LOC_Os03g05290, LOC_Os01g74450, LOC_Os04g44570, LOC_Os10g35050, LOC_Os01g13120, LOC_Os05g14240, LOC_Os01g13130, LOC_Os04g47220, LOC_Os02g57720, LOC_Os02g44630, LOC_Os04g16450, LOC_Os09g36930, LOC_Os10g34000, LOC_Os03g64330, LOC_Os07g26690, LOC_Os07g26660, LOC_Os07g26640, LOC_Os07g26630, LOC_Os04g44060, LOC_Os02g41860	PRCOL_00001670_RA	Pp6c20_8400V6, Pp6c23_7700V6, Pp6c24_9450V6, Pp6c8_6720V6, Pp6c8_9580V6, Pp6c4_15770V6, Pp6c3_1890V6, Pp6c13_9210V6, Pp6c12_10980V6, Pp6c12_10960V6, Pp6c8_4030V6, Pp6c4_270V6, Pp6c3_16840V6, Pp6c18_1130V6, Pp6c10_11430V6	Solyc03T001854, Solyc06T001335, Solyc06T001682, Solyc12T001978, Solyc06T002339, Solyc06T002408, Solyc10T002669, Solyc03T002343, Solyc06T002058, Solyc08T001464, Solyc01T002848, Solyc08T000311, Solyc08T002370, Solyc03T002075, Solyc05T002711, Solyc01T004334, Solyc10T001961, Solyc02T001990, Solyc06T000393, Solyc11T002300, Solyc10T002692, Solyc09T000177, Solyc09T000178	165030, 165035, 266713, 7799, 87985, 98603, 271415, 270916	SM004309S15688, SM004806S16623, SM004508S16472, SM004806S16624, SM000022S07242, SM000090S24350, SM000200S05842, SM000050S17069, SM000298S10941, SM000007S20799, SM000021S06406, SM000037S13523	Zci1a_04460, Zci1a_17908, Zci1a_05106	Zci_01556, Zci_01557, Zci_14282, Zci_08331	UTEX1559_11537, UTEX1559_11536, UTEX1559_13695, UTEX1559_14893, UTEX1559_02590	UTEX1560_01363, UTEX1560_01362, UTEX1560_19547, UTEX1560_08768, UTEX1560_12253, UTEX1560_17715	Zm00001eb429760, Zm00001eb074660, Zm00001eb429750, Zm00001eb186570, Zm00001eb003730, Zm00001eb362170, Zm00001eb076690, Zm00001eb404170, Zm00001eb044880, Zm00001eb221090, Zm00001eb119200, Zm00001eb284350, Zm00001eb315230, Zm00001eb234140, Zm00001eb307120, Zm00001eb123230, Zm00001eb249940, Zm00001eb186900, Zm00001eb074210, Zm00001eb331830, Zm00001eb223910, Zm00001eb306380, Zm00001eb096680, Zm00001e…
N0.HOG0000076	OG0000036	n3	AagrOXF_evm.TU.utg000004l.2, AagrOXF_evm.TU.utg000017l.205, AagrOXF_evm.TU.utg000017l.202	Azfi_s0059.g034621			CHBRA33g00240, CHBRA352g00210		Cre02.g097800_4532, Cre17.g734612_4532, Cre07.g325761_4532, Cre08.g369720_4532, Cre08.g369850_4532	CLOP_g16639, CLOP_g16557, CLOP_g25713, CLOP_g24635, CLOP_g12180_, CLOP_g12179_	CLOM_g12271, CLOM_g6324, CLOM_g11849, CLOM_g20712_, CLOM_g20713		Me1_v2_0003540, Me1_v2_0125520, Me1_v2_0216340, Me1_v2_0066400, Me1_v2_0225770, Me1_v2_0036290	Mp5g06790	995, 19562, 1930, 15736, 15735			PRCOL_00004075_RA	Pp6c16_5130V6		417771, 417772, 124919, 107555, 94	SM000020S06025, SM000068S20575, SM000096S24895	Zci1a_38029, Zci1a_01640, Zci1a_29518, Zci1a_40080	Zci_02015, Zci_00869, Zci_00436	UTEX1559_18951, UTEX1559_01873, UTEX1559_04445, UTEX1559_07319	UTEX1560_15698, UTEX1560_04704, UTEX1560_03963, UTEX1560_03964, UTEX1560_14369, UTEX1560_09669, UTEX1560_13719
N0.HOG0000077	OG0000036	n64										9634						PRCOL_00005193_RA, PRCOL_00007105_RA
N0.HOG0000078	OG0000036	n66	AagrOXF_evm.TU.utg000005l.269, AagrOXF_evm.TU.utg000001l.35, AagrOXF_evm.TU.utg000001l.34, AagrOXF_evm.TU.utg000095l.62, AagrOXF_evm.TU.utg000095l.61, AagrOXF_evm.TU.utg000095l.59, AagrOXF_evm.TU.utg000083l.284, AagrOXF_evm.TU.utg000017l.175, AagrOXF_evm.TU.utg000002l.262, AagrOXF_evm.TU.utg000103l.108, AagrOXF_evm.TU.utg000103l.107, AagrOXF_evm.TU.utg000057l.53	Azfi_s0013.g013359, Azfi_s0099.g044209, Azfi_s0043.g027023, Azfi_s0591.g078753, Azfi_s0003.g007991, Azfi_s0007.g010848, Azfi_s0011.g012714, Azfi_s0356.g066756, Azfi_s0007.g010546, Azfi_s0469.g072876, Azfi_s2811.g113152, Azfi_s0153.g053472, Azfi_s1829.g107237, Azfi_s0130.g049017	AT1G04120, AT3G60970, AT3G60160, AT3G13100, AT3G13090, AT1G71330, AT3G13080, AT3G21250, AT3G59140, AT2G47800, AT3G62700, AT2G07680	Bradi1g75590, Bradi5g19787, Bradi2g04577, Bradi2g54830, Bradi4g39172, Bradi2g00417, Bradi2g57900, Bradi2g33210, Bradi1g37852, Bradi1g37826, Bradi1g37840, Bradi1g37846, Bradi3g00540, Bradi1g48670, Bradi1g48708, Bradi1g48697, Bradi2g12727, Bradi5g03460, Bradi5g03477, Bradi1g47277	CHBRA165g00290, CHBRA165g00300, CHBRA428g00280, g34650.t2, CHBRA302g00340	Chrsp49S06158, Chrsp17S02516	Cre03.g174050_4532, Cre08.g369740_4532	CLOP_g9369, CLOP_g8861, CLOP_g22972, CLOP_g1871, CLOP_g22381, CLOP_g22650_, CLOP_g22649_, CLOP_g1254_, CLOP_g22382, CLOP_g15118, CLOP_g23970	CLOM_g21286, CLOM_g24546, CLOM_g22863_, CLOM_g10665_, CLOM_g10664_, CLOM_g15908, CLOM_g13850, CLOM_g8620	9721, 4113, 9169	Me1_v2_0226000, Me1_v2_0006370, Me1_v2_0216330, Me1_v2_0153980, Me1_v2_0150340	Mp1g23430, Mp7g13400, Mp4g11930, Mp4g11950, Mp4g15590, Mp1g25480, Mp2g22040, Mp5g13190, Mp5g02230, Mp5g13220, Mp5g13230, Mp4g11790	18103, 5971, 6322, 10646, 10645, 10647		LOC_Os03g04920, LOC_Os04g49900, LOC_Os04g49890, LOC_Os01g07870, LOC_Os02g18670, LOC_Os02g18700, LOC_Os01g67580, LOC_Os05g10730, LOC_Os06g36650, LOC_Os12g37580, LOC_Os06g06440, LOC_Os11g05700, LOC_Os01g25386, LOC_Os04g13210, LOC_Os04g13220, LOC_Os06g08560		Pp6c13_9000V6, Pp6c21_3810V6, Pp6c21_10610V6, Pp6c13_9740V6, Pp6c18_6110V6, Pp6c1_10480V6, Pp6c1_14490V6, Pp6c10_3440V6, Pp6c7_1550V6, Pp6c8_9710V6, Pp6c17_5370V6, Pp6c22_5280V6	Solyc09T001866, Solyc10T000808, Solyc10T000827, Solyc07T002696, Solyc05T000904, Solyc12T002044, Solyc08T002440, Solyc11T002026, Solyc11T002027, Solyc03T000261, Solyc06T000745, Solyc01T002225, Solyc09T002245, Solyc03T003029	267271, 106184, 402326, 163776, 163772, 144775, 145432, 99030, 165716, 90238, 267218, 93699, 147933, 230611	SM000050S17004, SM000073S21454, SM000113S24057, SM000005S17101, SM000060S19694, SM000112S24007, SM000001S04457, SM000023S07670, SM000034S12707	Zci1a_43655, Zci1a_07088, Zci1a_36846, Zci1a_36845, Zci1a_32932, Zci1a_38030, Zci1a_29087	Zci_00407, Zci_11622, Zci_15599, Zci_00558	UTEX1559_07292, UTEX1559_07291, UTEX1559_09274, UTEX1559_02122, UTEX1559_03751, UTEX1559_17722, UTEX1559_02158	UTEX1560_12024, UTEX1560_04466, UTEX1560_17786, UTEX1560_19493, UTEX1560_04332, UTEX1560_17485, UTEX1560_16639	Zm00001eb003490, Zm00001eb428300, Zm00001eb072510, Zm00001eb428310, Zm00001eb402410, Zm00001eb336810, Zm00001eb314470, Zm00001eb314440, Zm00001eb314450, Zm00001eb034990, Zm00001eb376160, Zm00001eb376380, Zm00001eb341220, Zm00001eb088090, Zm00001eb419770, Zm00001eb374580
N0.HOG0000079	OG0000036	n283	AagrOXF_evm.TU.utg000091l.432, AagrOXF_evm.TU.utg000100l.360	Azfi_s0035.g025598, Azfi_s0245.g059970, Azfi_s0003.g007630	AT1G30420, AT1G30410, AT2G34660, AT1G30400	Bradi5g22077	CHBRA471g00060, CHBRA114g00790, CHBRA71g00020	Chrsp127S01927, Chrsp59S06974	Cre04.g228650_4532, Cre02.g103250_4532, Cre13.g564900_4532	CLOP_g4860, CLOP_g7507	CLOM_g2552, CLOM_g21124	28, 4065	Me1_v2_0060040, Me1_v2_0155960, Me1_v2_0063890, Me1_v2_0177270, Me1_v2_0069970, Me1_v2_0026010, Me1_v2_0070050	Mp7g13860, Mp5g03360	13510, 28440, 28441, 6905, 6903, 6904, 5162, 5163	e_gwEuk.7.8.1, gwEuk.3.770.1	LOC_Os04g52900	PRCOL_00002679_RA	Pp6c15_9890V6, Pp6c4_5300V6, Pp6c12_6020V6	Solyc12T001454, Solyc08T000184	81581	SM000031S11636, SM015453S01576, SM003376S12987, SM000085S23208, SM000015S01312, SM000128S26205	Zci1a_14917, Zci1a_17068, Zci1a_05600, Zci1a_43950	Zci_05161, Zci_05171, Zci_06289, Zci_13042	UTEX1559_09856, UTEX1559_09870, UTEX1559_03399, UTEX1559_15325	UTEX1560_11515, UTEX1560_02499, UTEX1560_15650, UTEX1560_15649	Zm00001eb070400
N0.HOG0000080	OG0000037	n0													14458, 17236, 27030, 4913, 849, 4754, 2754, 3463, 9329, 235, 12897, 13238, 14441, 6595, 7832, 16286, 28853, 11470, 4142, 10080, 15131, 17109, 19065, 2728, 8951, 9607, 17717, 1748, 21448, 7831, 15950, 14273, 1750, 11349, 4734, 21447, 6247, 4311, 4318, 17535, 1682, 2620, 29172, 1430, 13560, 6248, 28397, 7626, 15928, 17920, 12276, 11352, 28796, 11734, 13242, 18922, 17302, 15927, 17110, 27146, 11630,…
N0.HOG0000081	OG0000038	n0	AagrOXF_evm.TU.utg000032l.27, AagrOXF_evm.TU.utg000027l.242, AagrOXF_evm.TU.utg000049l.575, AagrOXF_evm.TU.utg000146l.52, AagrOXF_evm.TU.utg000081l.261, AagrOXF_evm.TU.utg000050l.537, AagrOXF_evm.TU.utg000003l.421, AagrOXF_evm.TU.utg000003l.709, AagrOXF_evm.TU.utg000003l.69, AagrOXF_evm.TU.utg000091l.254, AagrOXF_evm.TU.utg000091l.255, AagrOXF_evm.TU.utg000012l.159, AagrOXF_evm.TU.utg000077l.33, …	Azfi_s0032.g024959, Azfi_s0006.g010287, Azfi_s0219.g058609, Azfi_s0123.g048435, Azfi_s0350.g066563, Azfi_s0087.g042243, Azfi_s0292.g063397, Azfi_s0018.g014952, Azfi_s0120.g046797, Azfi_s0021.g015666, Azfi_s0070.g036749, Azfi_s0003.g008057, Azfi_s0275.g061397, Azfi_s0570.g077848, Azfi_s0003.g007879, Azfi_s0099.g044068, Azfi_s0003.g007375, Azfi_s0109.g045314, Azfi_s0412.g068554, Azfi_s0237.g059586,…	AT2G36670, AT5G22850, AT1G08210, AT3G42550, AT3G02740, AT1G65240, AT5G36260, AT1G05840, AT3G20015, AT1G25510, AT3G18490, AT1G01300, AT3G61820, AT5G10760, AT5G10770, AT1G79720, AT2G42980, AT3G59080, AT3G25700, AT3G12700, AT2G03200, AT1G64830, AT5G33340, AT2G35615, AT1G31450	Bradi5g18560, Bradi2g51630, Bradi2g20040, Bradi3g42090, Bradi3g43390, Bradi5g26130, Bradi2g02660, Bradi2g24998, Bradi2g48400, Bradi2g42650, Bradi3g56660, Bradi1g42930, Bradi1g42920, Bradi1g42905, Bradi1g42830, Bradi3g56700, Bradi3g53620, Bradi3g53610, Bradi1g36160, Bradi4g33410, Bradi4g30587, Bradi3g19360, Bradi3g11050, Bradi2g17030, Bradi2g46560, Bradi3g58850, Bradi3g58860, Bradi3g58865, Bradi1g…	CHBRA50g00470, CHBRA158g00050, CHBRA61g00150, CHBRA68g00620			CLOP_g17080, CLOP_g18902, CLOP_g23115, CLOP_g8202	CLOM_g1483, CLOM_g22349, CLOM_g19777	6069, 2400, 8537	Me1_v2_0188190, Me1_v2_0180920, Me1_v2_0180940, Me1_v2_0134550, Me1_v2_0005510, Me1_v2_0134270, Me1_v2_0183200, Me1_v2_0183140	Mp3g22800, Mp2g26790, Mp7g01250, Mp2g20870, Mp7g12400, Mp7g10610, Mp7g10640, Mp3g03000, Mp3g18040, Mp3g18050, Mp3g25320, Mp5g16410, Mp5g16390, Mp5g12090, Mp5g12100, Mp5g16420, Mp5g16430, Mp2g18420, Mp2g15980, Mp1g05070, Mp5g16350, Mp3g03540, Mp4g12020, Mp6g05980, Mp6g08230, Mp6g08240, Mp3g12890, Mp3g20930, Mp6g06010, Mp3g05040, Mp3g04550, Mp3g04570, Mp3g04565, Mp3g04580, Mp3g04530			LOC_Os11g08180, LOC_Os01g56930, LOC_Os04g26834, LOC_Os02g27360, LOC_Os06g43730, LOC_Os04g58070, LOC_Os01g04710, LOC_Os01g52190, LOC_Os05g51220, LOC_Os01g41550, LOC_Os02g48900, LOC_Os06g20040, LOC_Os06g20140, LOC_Os06g20120, LOC_Os06g20190, LOC_Os09g20730, LOC_Os01g42320, LOC_Os02g48870, LOC_Os02g48860, LOC_Os06g40818, LOC_Os09g30414, LOC_Os09g25570, LOC_Os08g16660, LOC_Os02g21040, LOC_Os05g48330,…		Pp6c2_12180V6, Pp6c24_2920V6, Pp6c8_5530V6, Pp6c25_5260V6, Pp6c14_8160V6, Pp6c17_2900V6, Pp6c5_6260V6, Pp6c9_4950V6, Pp6c1_3490V6, Pp6c11_3700V6, Pp6c7_12440V6, Pp6c3_15070V6, Pp6c10_2580V6, Pp6c26_5470V6, Pp6c18_1670V6, Pp6c22_9550V6, Pp6c19_6020V6, Pp6c18_2510V6, Pp6c3_5520V6, Pp6c13_6540V6, Pp6c3_9010V6	Solyc10T002864, Solyc09T000263, Solyc11T002120, Solyc05T002694, Solyc04T001920, Solyc03T001109, Solyc05T002509, Solyc09T002864, Solyc04T000286, Solyc05T000478, Solyc03T003262, Solyc06T001855, Solyc01T002968, Solyc10T000456, Solyc08T001654, Solyc08T001495, Solyc03T003046, Solyc06T001777, Solyc05T001114, Solyc07T001709, Solyc05T000500, Solyc05T002754, Solyc01T002285, Solyc01T002287, Solyc08T001763,…	403622, 413603, 76765, 118648, 83230, 53966, 64135, 93504, 64161, 105896, 441822, 418789, 426333, 121417, 96804, 78156, 78458, 406966, 75184, 64201, 96575, 27319, 54030, 403844	SM000061S19298, SM000204S05847, SM002347S08053, SM003130S12259, SM000257S08645, SM000231S07487, SM000184S03787	Zci1a_05862, Zci1a_38191, Zci1a_33116, Zci1a_33117	Zci_11050, Zci_15321, Zci_15454	UTEX1559_16412, UTEX1559_12703, UTEX1559_03945	UTEX1560_07942, UTEX1560_02057, UTEX1560_18075, UTEX1560_12813	Zm00001eb369940, Zm00001eb198440, Zm00001eb160500, Zm00001eb180490, Zm00001eb240970, Zm00001eb190800, Zm00001eb066220, Zm00001eb066250, Zm00001eb154620, Zm00001eb161290, Zm00001eb252990, Zm00001eb253030, Zm00001eb381210, Zm00001eb381270, Zm00001eb281170, Zm00001eb381170, Zm00001eb281190, Zm00001eb381330, Zm00001eb381280, Zm00001eb189470, Zm00001eb189450, Zm00001eb252950, Zm00001eb253000, Zm00001e…
N0.HOG0000082	OG0000039	n2														estExt_GenewiseEukaryote.C_Chr_120109, gwEuk.1.299.1		PRCOL_00002072_RA		Solyc01T001219						UTEX1560_17923
N0.HOG0000083	OG0000039	n7							Cre14.g610750_4532, Cre01.g007901_4532						13974, 13973, 13975	eugene.1600010023		PRCOL_00003963_RA
N0.HOG0000084	OG0000039	n13				Bradi4g09301			Cre12.g523250_4532, Cre14.g625350_4532, Cre10.g445850_4532							gwEuk.4.216.1		PRCOL_00001478_RA
N0.HOG0000085	OG0000039	n18	AagrOXF_evm.TU.utg000038l.254, AagrOXF_evm.TU.utg000119l.119, AagrOXF_evm.TU.utg000042l.295, AagrOXF_evm.TU.utg000084l.169, AagrOXF_evm.TU.utg000008l.302, AagrOXF_evm.TU.utg000050l.763, AagrOXF_evm.TU.utg000008l.308, AagrOXF_evm.TU.utg000009l.297, AagrOXF_evm.TU.utg000009l.282	Azfi_s0193.g057128, Azfi_s0017.g014533, Azfi_s0036.g025796, Azfi_s0038.g026295, Azfi_s0003.g008207, Azfi_s0014.g013450, Azfi_s0043.g027010, Azfi_s0051.g031327, Azfi_s2269.g110099, Azfi_s0002.g001600	AT5G49130, AT1G71870, AT1G58340, AT5G52050, AT4G23030, AT4G29140, AT5G19700, AT2G38510, AT4G22790, AT3G23560, AT3G23550, AT1G73700, AT2G34360, AT5G52450, AT1G71140, AT1G15160, AT1G15150, AT1G15170, AT1G15180, AT2G04100, AT2G04090, AT2G04040, AT2G04050, AT2G04080, AT2G04070, AT1G66760, AT1G64820, AT1G66780, AT1G12950, AT3G26590, AT5G38030, AT1G23300, AT1G47530, AT3G59030, AT3G21690, AT1G11670, AT1…	Bradi1g02370, Bradi1g69120, Bradi3g51590, Bradi5g18830, Bradi3g31580, Bradi4g35660, Bradi1g37947, Bradi1g00780, Bradi1g26800, Bradi1g26810, Bradi1g34656, Bradi4g07594, Bradi5g07160, Bradi5g07146, Bradi5g07152, Bradi1g66270, Bradi1g42390, Bradi1g42410, Bradi2g16887, Bradi3g22880, Bradi4g39390, Bradi4g07598, Bradi2g53227, Bradi2g12080, Bradi2g16223, Bradi2g17260, Bradi2g46750, Bradi3g38450, Bradi2g…	CHBRA527g00180, CHBRA431g00130, CHBRA431g00240, CHBRA431g00150, CHBRA431g00340, CHBRA601g00180, CHBRA1207g00010, CHBRA1088g00010, CHBRA1088g00030, CHBRA23g00630, CHBRA23g00950, CHBRA23g00980, CHBRA50g00610, CHBRA1109g00010		Cre03.g205850_4532, Cre01.g027764_4532, Cre12.g499700_4532, Cre10.g444900_4532, Cre01.g014150_4532, Cre01.g051211_4532	CLOP_g16270, CLOP_g16654, CLOP_g11425	CLOM_g17300, CLOM_g17578, CLOM_g21191_	4014, 1366, 791, 11482, 11381, 12673, 13230, 6504, 6510, 1224, 9778, 4426, 7690, 1891, 14375, 2603, 11484, 7817, 12080, 8308, 2465	Me1_v2_0053980, Me1_v2_0129620	Mp1g16390, Mp3g04300, Mp6g11640, Mp2g22500, Mp5g00270, Mp6g02120, Mp1g11450, Mp6g21080, Mp1g28440, Mp3g05110, Mp4g18440, Mp4g18470, Mp7g12320			LOC_Os12g36660, LOC_Os03g62270, LOC_Os03g12790, LOC_Os02g45380, LOC_Os04g48290, LOC_Os10g37920, LOC_Os08g43250, LOC_Os09g35600, LOC_Os06g36330, LOC_Os03g64150, LOC_Os07g31884, LOC_Os07g01750, LOC_Os06g49310, LOC_Os10g11354, LOC_Os04g30490, LOC_Os06g29844, LOC_Os06g29950, LOC_Os06g29994, LOC_Os10g20390, LOC_Os10g20380, LOC_Os10g20350, LOC_Os10g20450, LOC_Os10g20470, LOC_Os06g29900, LOC_Os01g31980,…		Pp6c5_11380V6, Pp6c6_6290V6, Pp6c14_12720V6, Pp6c10_5600V6, Pp6c10_9340V6, Pp6c12_7930V6, Pp6c1_19750V6, Pp6c17_11750V6, Pp6c1_19770V6, Pp6c2_6840V6, Pp6c14_9780V6, Pp6c4_8770V6, Pp6c10_8280V6	Solyc01T001862, Solyc11T000818, Solyc04T002498, Solyc03T000428, Solyc06T000657, Solyc08T000291, Solyc08T002292, Solyc09T000869, Solyc08T002244, Solyc10T000208, Solyc10T000210, Solyc10T000211, Solyc10T000243, Solyc10T000244, Solyc10T000245, Solyc03T002484, Solyc04T000170, Solyc07T000180, Solyc07T000179, Solyc07T000257, Solyc03T003188, PRAM_36926, Solyc05T000351, Solyc05T000352, Solyc02T000811, Sol…	111626, 63250, 109192, 115401, 148678, 409411, 140023, 402904, 407976, 270709, 122312, 424404, 268118, 425773, 233004, 118985, 234895, 121241	SM000140S00587, SM000013S26546, SM000157S02096, SM001662S02987, SM003180S12002	Zci1a_01876, Zci1a_19828, Zci1a_19827, Zci1a_07137, Zci1a_37423, Zci1a_37424, Zci1a_20081, Zci1a_04128, Zci1a_20082, Zci1a_20438, Zci1a_05612	Zci_04073, Zci_01455, Zci_11584, Zci_08059, Zci_13148	UTEX1559_05483, UTEX1559_15179, UTEX1559_14907, UTEX1559_13599, UTEX1559_18206	UTEX1560_02458, UTEX1560_05108, UTEX1560_02658, UTEX1560_02659, UTEX1560_16878	Zm00001eb211050, Zm00001eb009600, Zm00001eb250520, Zm00001eb073590, Zm00001eb428630, Zm00001eb021430, Zm00001eb037550, Zm00001eb318940, Zm00001eb103130, Zm00001eb384570, Zm00001eb065100, Zm00001eb322180, Zm00001eb298420, Zm00001eb272720, Zm00001eb237110, Zm00001eb237100, Zm00001eb086100, Zm00001eb382100, Zm00001eb048130, Zm00001eb285960, Zm00001eb285970, Zm00001eb006140, Zm00001eb343090, Zm00001e…
N0.HOG0000086	OG0000040	n0																				SM006562S20119					Zm00001eb439520, Zm00001eb263420, Zm00001eb262120, Zm00001eb263780, Zm00001eb263620, Zm00001eb263550, Zm00001eb262360, Zm00001eb438530, Zm00001eb263530, Zm00001eb441640, Zm00001eb441660, Zm00001eb441650, Zm00001eb441620, Zm00001eb441630, Zm00001eb443020, Zm00001eb443010, Zm00001eb442330, Zm00001eb442320, Zm00001eb441060, Zm00001eb441070, Zm00001eb441100, Zm00001eb441090, Zm00001eb441080, Zm00001e…
N0.HOG0000087	OG0000041	n0	AagrOXF_evm.TU.utg000043l.55										Me1_v2_0231700									SM000026S08863, SM000129S26163	Zci1a_07775, Zci1a_14152, Zci1a_41272, Zci1a_32025, Zci1a_44910, Zci1a_15855, Zci1a_35246, Zci1a_35223, Zci1a_36034, Zci1a_26054, Zci1a_28151, Zci1a_08890, Zci1a_26638, Zci1a_43797, Zci1a_03242, Zci1a_18295, Zci1a_38562, Zci1a_06018, Zci1a_25263, Zci1a_19051, Zci1a_18296, Zci1a_27239, Zci1a_28823, Zci1a_14865, Zci1a_35358, Zci1a_30511, Zci1a_25805, Zci1a_39138, Zci1a_15604, Zci1a_15607, Zci1a_156…
N0.HOG0000088	OG0000042	n0	AagrOXF_evm.TU.utg000008l.129, AagrOXF_evm.TU.utg000002l.284, AagrOXF_evm.TU.utg000002l.283, AagrOXF_evm.TU.utg000008l.26, AagrOXF_evm.TU.utg000063l.165, AagrOXF_evm.TU.utg000042l.177, AagrOXF_evm.TU.utg000042l.358	Azfi_s0227.g059030, Azfi_s0022.g016006, Azfi_s0052.g031670, Azfi_s0008.g011653, Azfi_s1721.g106129, Azfi_s0111.g045698, Azfi_s0152.g053398, Azfi_s0152.g053403, Azfi_s0308.g064034, Azfi_s0236.g059548, Azfi_s0117.g046486, Azfi_s0195.g057231, Azfi_s0136.g050962, Azfi_s0029.g024169, Azfi_s1559.g104330, Azfi_s0213.g058263, Azfi_s0065.g035845, Azfi_s0157.g053811, Azfi_s0682.g082030, Azfi_s0064.g035498	AT3G57270, AT3G57260, AT3G57240, AT4G16260, AT5G20560, AT5G20390, AT1G33220, AT5G20340, AT5G20330, AT1G77780, AT1G77790, AT3G07320, AT4G14080, AT3G23770, AT3G61810, AT5G24318, AT3G46570, AT2G39640, AT3G55430, AT5G42720, AT2G16230, AT4G34480, AT3G15800, AT2G26600, AT4G18340, AT1G30080, AT5G42100, AT1G32860, AT2G27500, AT4G29360, AT5G56590, AT3G13560, AT2G01630, AT1G66250, AT1G11820, AT2G05790, AT4…	Bradi2g22222, Bradi2g22226, Bradi2g22224, Bradi1g15295, Bradi2g22228, Bradi2g27140, Bradi2g60497, Bradi2g60536, Bradi2g60535, Bradi2g60541, Bradi2g60542, Bradi2g60441, Bradi2g60557, Bradi2g60490, Bradi2g43056, Bradi2g52566, Bradi2g21142, Bradi5g12137, Bradi4g34390, Bradi3g40907, Bradi5g26467, Bradi4g09230, Bradi3g33254, Bradi1g53590, Bradi1g12810, Bradi1g10347, Bradi1g69020, Bradi1g36460, Bradi3g…	CHBRA550g00030, CHBRA550g00020, CHBRA550g00010, CHBRA152g00750, CHBRA117g00540, CHBRA460g00340			CLOP_g21532, CLOP_g21651, CLOP_g13735	CLOM_g9411, CLOM_g14575, CLOM_g13794	11204, 14608, 15694	Me1_v2_0144030	Mp2g04000, Mp2g08760, Mp6g09930, Mp7g13160, Mp7g13110, Mp7g13080, Mp7g13090, Mp7g13180, Mp7g13070, Mp7g13150, Mp7g13130, Mp7g13175, Mp2g14550, Mp2g14715, Mp2g12240, Mp2g12210, Mp2g14740, Mp2g14720, Mp7g03930, Mp3g20680, Mp6g00360, Mp7g03940, Mp6g13240, Mp1g11180, Mp4g09090, Mp7g16830			LOC_Os05g31140, LOC_Os01g71474, LOC_Os03g22530, LOC_Os01g71410, LOC_Os01g71350, LOC_Os01g51570, LOC_Os01g71680, LOC_Os01g71830, LOC_Os01g71820, LOC_Os01g71810, LOC_Os01g71860, LOC_Os01g71670, LOC_Os01g71380, LOC_Os01g71340, LOC_Os01g71650, LOC_Os01g71400, LOC_Os01g71930, LOC_Os01g58730, LOC_Os05g41610, LOC_Os03g62860, LOC_Os09g32550, LOC_Os08g41410, LOC_Os08g14390, LOC_Os11g47820, LOC_Os07g13580,…		Pp6c24_280V6, Pp6c20_10780V6, Pp6c26_4620V6, Pp6c3_9760V6, Pp6c10_8330V6, Pp6c2_1710V6, Pp6c4_5020V6, Pp6c12_6620V6, Pp6c16_12760V6, Pp6c6_13850V6, Pp6c5_10750V6, Pp6c6_4790V6, Pp6c4_6060V6, Pp6c20_1210V6, Pp6c20_1370V6, Pp6c17_2270V6, Pp6c17_2260V6, Pp6c11_2240V6, Pp6c11_2250V6, Pp6c25_4780V6, Pp6c26_5580V6, Pp6c14_2720V6, Pp6c10_2880V6, Pp6c21_9710V6, Pp6c11_14400V6, Pp6c17_6930V6, Pp6c2_20420V…	Solyc11T001983, Solyc11T001981, Solyc11T001984, PRAM_26273, Solyc01T000286, Solyc01T000287, Solyc04T000727, Solyc10T002380, Solyc01T001657, Solyc01T001655, Solyc01T001658, Solyc01T001656, Solyc03T000367, Solyc03T000368, Solyc09T001445, Solyc12T002693, Solyc12T001805, Solyc03T001716, Solyc06T002452, Solyc05T002560, Solyc01T004141, Solyc04T002791, Solyc06T002231, Solyc11T002416, Solyc07T000321, Sol…	230318, 85067, 437767, 96745, 413735, 233178, 409900, 82448, 102512, 403265, 121433, 156981, 94863, 437861, 73476, 163389, 440863, 66564, 34417, 76182, 105037, 438073, 34456, 79527, 76256, 79013, 402967, 442025, 75479, 84311		Zci1a_14165	Zci_07720, Zci_07721	UTEX1559_06875	UTEX1560_04265	Zm00001eb346270, Zm00001eb286760, Zm00001eb286780, Zm00001eb397970, Zm00001eb141490, Zm00001eb363180, Zm00001eb141500, Zm00001eb206580, Zm00001eb141540, Zm00001eb369410, Zm00001eb291640, Zm00001eb352540, Zm00001eb091430, Zm00001eb317500, Zm00001eb036160, Zm00001eb065810, Zm00001eb091470, Zm00001eb303980, Zm00001eb217630, Zm00001eb215900, Zm00001eb319040, Zm00001eb009780, Zm00001eb386520, Zm00001e…
N0.HOG0000089	OG0000043	n0	AagrOXF_evm.TU.utg000022l.24, AagrOXF_evm.TU.utg000124l.57, AagrOXF_evm.TU.utg000083l.24	Azfi_s0016.g014238, Azfi_s0124.g048483, Azfi_s0485.g073384, Azfi_s0899.g091749, Azfi_s0045.g029972, Azfi_s0005.g009458, Azfi_s0401.g068282, Azfi_s0089.g042590, Azfi_s0008.g011579, Azfi_s0173.g055847, Azfi_s0114.g046051, Azfi_s0092.g042967, Azfi_s0015.g013719, Azfi_s0208.g057980, Azfi_s0003.g007457, Azfi_s0005.g009061, Azfi_s0002.g001571, Azfi_s0093.g043264, Azfi_s0319.g064433, Azfi_s0064.g035511,…	AT2G02060, AT1G14600, AT4G04555, AT4G04580, AT4G04605, AT2G40260, AT2G38300, AT2G42660, AT5G42630, AT5G16560, AT4G17695, AT1G32240, AT2G06020, AT2G03500, AT1G25550, AT1G68670, AT1G13300, AT3G25790, AT4G37180, AT1G49560, AT5G06800, AT3G04450, AT5G29000, AT4G28610, AT2G20400, AT4G13640, AT3G24120, AT3G12730, AT1G79430, AT3G04030, AT5G18240, AT1G69580, AT3G13040, AT5G45580, AT2G01060	Bradi4g26802, Bradi4g44930, Bradi3g32241, Bradi1g71910, Bradi5g18590, Bradi3g51409, Bradi1g32370, Bradi4g29700, Bradi3g36260, Bradi3g16340, Bradi3g52320, Bradi3g00550, Bradi1g07511, Bradi1g14480, Bradi2g04810, Bradi3g10730, Bradi4g03160, Bradi1g07630, Bradi1g58830, Bradi5g25320, Bradi1g28920, Bradi1g63530, Bradi3g22297, Bradi4g27607, Bradi3g05500, Bradi1g31837, Bradi2g21880, Bradi1g63690, Bradi1g…	CHBRA130g00390, g4445.t2, CHBRA119g00580	Chrsp76S07637, Chrsp290S04350	Cre12.g495100_4532	CLOP_g20446_, CLOP_g24371	CLOM_g21314, CLOM_g11204	8393, 10123, 1874	Me1_v2_0157640, Me1_v2_0090940, Me1_v2_0053400	Mp4g08700, Mp3g04970, Mp4g15170, Mp4g01560, Mp7g11330, Mp4g07330	13691, 525, 526	eugene.1200010277	LOC_Os12g01490, LOC_Os11g01480, LOC_Os10g39550, LOC_Os03g03760, LOC_Os04g47890, LOC_Os02g45080, LOC_Os02g07170, LOC_Os06g45890, LOC_Os09g23200, LOC_Os08g33050, LOC_Os08g06370, LOC_Os02g46940, LOC_Os03g55760, LOC_Os01g08160, LOC_Os02g22020, LOC_Os12g39640, LOC_Os03g55590, LOC_Os07g02800, LOC_Os04g56990, LOC_Os07g25710, LOC_Os03g21240, LOC_Os08g25799, LOC_Os09g12750, LOC_Os02g07770, LOC_Os06g45410,…	PRCOL_00004447_RA	Pp6c23_4920V6, Pp6c24_3780V6, Pp6c23_1510V6, Pp6c20_7180V6, Pp6c3_16140V6, Pp6c8_4450V6, Pp6c7_11200V6, Pp6c1_21820V6, Pp6c2_640V6, Pp6c23_4930V6, Pp6c24_3790V6, Pp6c8_8620V6, Pp6c23_9740V6, Pp6c20_4820V6, Pp6c20_7060V6, Pp6c9_4410V6, Pp6c15_2380V6, Pp6c3_18480V6, Pp6c4_12200V6, Pp6c26_2280V6, Pp6c26_2040V6, Pp6c13_4490V6, Pp6c3_5440V6, Pp6c4_3600V6, Pp6c12_5460V6, Pp6c21_1550V6, Pp6c18_9550V6, P…	Solyc04T000248, Solyc06T000971, Solyc09T000004, Solyc10T002134, Solyc02T001426, Solyc03T000117, Solyc07T001699, Solyc12T000131, Solyc04T002725, Solyc05T002207, Solyc11T000554, Solyc08T001920, Solyc06T001661, Solyc08T000028, Solyc12T000187, Solyc05T000485, Solyc01T004025, Solyc02T002567, Solyc10T002266, Solyc10T002432, Solyc06T000202, Solyc09T002130, Solyc09T002717, Solyc12T002676, Solyc04T000617,…	417021, 438636, 414222, 423935, 47303, 405704, 441930, 66160, 402040, 405683, 270428, 417629, 35907, 149357, 405399, 442062, 57477, 423505, 438638	SM000376S13703, SM000030S11411, SM000076S21741	Zci1a_38867, Zci1a_23729	Zci_01161, Zci_07432, Zci_09809	UTEX1559_05592, UTEX1559_08510, UTEX1559_11212	UTEX1560_03830, UTEX1560_06349, UTEX1560_06740	Zm00001eb179690, Zm00001eb077410, Zm00001eb094230, Zm00001eb002310, Zm00001eb403500, Zm00001eb073790, Zm00001eb428890, Zm00001eb250280, Zm00001eb390020, Zm00001eb274260, Zm00001eb311960, Zm00001eb179290, Zm00001eb041890, Zm00001eb172240, Zm00001eb415640, Zm00001eb187880, Zm00001eb251390, Zm00001eb058610, Zm00001eb214030, Zm00001eb135200, Zm00001eb051310, Zm00001eb122550, Zm00001eb030400, Zm00001e…
N0.HOG0000090	OG0000044	n0	AagrOXF_evm.TU.utg000002l.287, AagrOXF_evm.TU.utg000002l.286	Azfi_s0145.g051696, Azfi_s0145.g051698, Azfi_s0145.g051653, Azfi_s0081.g038589, Azfi_s0149.g053136, Azfi_s0345.g065799, Azfi_s0019.g015088, Azfi_s0390.g067684, Azfi_s0068.g036411, Azfi_s0075.g037646, Azfi_s0035.g025650, Azfi_s0121.g046866, Azfi_s0006.g009542, Azfi_s0544.g076402	AT3G48580, AT3G25050, AT4G13090, AT4G13080, AT4G37800, AT5G65730, AT1G11545, AT2G06850, AT5G13870, AT4G03210, AT4G28850, AT2G18800, AT5G57550, AT4G25810, AT5G57560, AT4G30270, AT5G48070, AT4G30290, AT4G30280, AT1G65310, AT4G25820, AT5G57530, AT5G57540, AT4G14130, AT3G23730, AT2G14620, AT1G10550, AT2G01850, AT1G14720, AT4G18990, AT1G32170, AT2G36870, AT3G44990	Bradi1g71937, Bradi1g44777, Bradi1g25847, Bradi4g16990, Bradi5g22907, Bradi1g33817, Bradi3g31767, Bradi3g10290, Bradi3g10310, Bradi5g20742, Bradi3g18607, Bradi5g20734, Bradi3g18690, Bradi1g33827, Bradi1g33810, Bradi1g33840, Bradi5g20718, Bradi5g20726, Bradi3g18600, Bradi3g18590, Bradi1g09690, Bradi1g09700, Bradi4g29707, Bradi1g68590, Bradi3g21341, Bradi3g02700, Bradi3g52307, Bradi1g01150, Bradi3g…				CLOP_g5836, CLOP_g4737, CLOP_g5710, CLOP_g5712, CLOP_g3402, CLOP_g25580, CLOP_g25579, CLOP_g3401, CLOP_g18768_, CLOP_g863, CLOP_g2682, CLOP_g9809, CLOP_g5786, CLOP_g1338, CLOP_g11589, CLOP_g13053	CLOM_g4829, CLOM_g24139, CLOM_g3517, CLOM_g3519, CLOM_g12048, CLOM_g21996_, CLOM_g12049, CLOM_g3575, CLOM_g11168, CLOM_g21404, CLOM_g13209, CLOM_g16703		Me1_v2_0164270, Me1_v2_0201110, Me1_v2_0223600	Mp2g18350, Mp2g18360, Mp2g21490, Mp2g22860, Mp2g21520, Mp4g01200, Mp5g15280, Mp4g00670, Mp4g00660, Mp4g00680, Mp4g00700, Mp5g08900, Mp5g16860, Mp5g15260, Mp5g15270, Mp5g15250, Mp3g20380, Mp3g20390, Mp6g11760, Mp3g20360, Mp3g20370, Mp3g22120, Mp3g10390, Mp3g10400, Mp3g10410, Mp3g10430, Mp3g10480, Mp3g10490, Mp3g10440, Mp1g29530, Mp3g10420, Mp2g22660, Mp4g10000, Mp8g10370, Mp2g02370, Mp2g17810, Mp2…			LOC_Os06g13040, LOC_Os07g34580, LOC_Os11g33270, LOC_Os06g48170, LOC_Os06g22919, LOC_Os02g17880, LOC_Os02g17900, LOC_Os04g51460, LOC_Os08g13980, LOC_Os04g51510, LOC_Os04g51450, LOC_Os08g14210, LOC_Os08g14200, LOC_Os06g48180, LOC_Os06g48160, LOC_Os06g48200, LOC_Os04g51520, LOC_Os08g13920, LOC_Os09g23220, LOC_Os03g13570, LOC_Os10g02770, LOC_Os02g03550, LOC_Os02g46910, LOC_Os03g63760, LOC_Os10g42670,…		Pp6c25_10130V6, Pp6c6_410V6, Pp6c16_1940V6, Pp6c25_10050V6, Pp6c17_2420V6, Pp6c16_1920V6, Pp6c6_400V6, Pp6c9_2090V6, Pp6c23_7180V6, Pp6c23_7200V6, Pp6c24_6940V6, Pp6c8_10150V6, Pp6c6_450V6, Pp6c6_430V6, Pp6c10_7060V6, Pp6c16_2220V6, Pp6c25_7170V6, Pp6c25_7180V6, Pp6c17_1580V6, Pp6c9_3900V6, Pp6c15_3890V6, Pp6c9_8900V6, Pp6c18_3650V6, Pp6c6_470V6, Pp6c19_6280V6, Pp6c11_8320V6, Pp6c6_7730V6, Pp6c13…	Solyc06T002664, Solyc11T000880, Solyc05T002489, Solyc02T002713, Solyc02T001707, Solyc03T000491, Solyc10T000038, Solyc01T003283, Solyc11T002010, Solyc11T001701, Solyc07T002008, Solyc12T000233, Solyc05T002027, Solyc07T000194, Solyc07T000193, Solyc03T001837, Solyc03T001840, Solyc03T001841, Solyc07T000453, Solyc12T000512, Solyc12T000513, Solyc07T002293, Solyc12T000789, Solyc09T002787, Solyc12T002697,…	403283, 75136, 267868, 426178, 233454, 118035, 97913, 413363, 98674, 98543, 119243, 422922, 14595, 140273, 413384, 110418, 115266, 416664, 232041, 56616	SM000049S16722, SM000039S14552, SM000136S00194, SM000034S12713, SM000023S07660, SM000154S01394	Zci1a_28031, Zci1a_24803, Zci1a_28471, Zci1a_28472, Zci1a_23750, Zci1a_29471, Zci1a_29469, Zci1a_29470, Zci1a_16250, Zci1a_20445, Zci1a_44627	Zci_00649, Zci_00582, Zci_00667, Zci_06026, Zci_06808	UTEX1559_07782, UTEX1559_16906, UTEX1559_14299, UTEX1559_14224, UTEX1559_02232	UTEX1560_13951, UTEX1560_13634, UTEX1560_11506, UTEX1560_07248, UTEX1560_11385	Zm00001eb371910, Zm00001eb371920, Zm00001eb197870, Zm00001eb382500, Zm00001eb237240, Zm00001eb203620, Zm00001eb071650, Zm00001eb430410, Zm00001eb414330, Zm00001eb071640, Zm00001eb430420, Zm00001eb071660, Zm00001eb414450, Zm00001eb178230, Zm00001eb226470, Zm00001eb341630, Zm00001eb226450, Zm00001eb226490, Zm00001eb411910, Zm00001eb414340, Zm00001eb414360, Zm00001eb414390, Zm00001eb312000, Zm00001e…
N0.HOG0000091	OG0000045	n1	AagrOXF_evm.TU.utg000008l.171, AagrOXF_evm.TU.utg000038l.130, AagrOXF_evm.TU.utg000006l.1137, AagrOXF_evm.TU.utg000024l.25	Azfi_s0288.g063259, Azfi_s0076.g037929, Azfi_s0162.g054149, Azfi_s0005.g009437, Azfi_s2565.g112179, Azfi_s0006.g009575, Azfi_s0579.g078276, Azfi_s0375.g067244, Azfi_s0003.g007619, Azfi_s0060.g034769, Azfi_s0001.g000295, Azfi_s0110.g045492, Azfi_s0292.g063403	AT3G54790, AT2G23140, AT5G67340, AT4G21350, AT5G42340, AT3G46510, AT2G28830, AT3G54850, AT1G23030, AT1G71020, AT3G07360, AT5G18320, AT5G18340, AT5G18330, AT5G01830, AT1G29340	Bradi1g20170, Bradi3g17252, Bradi3g14658, Bradi3g38610, Bradi1g29870, Bradi4g04270, Bradi1g66610, Bradi1g52390, Bradi3g56960, Bradi3g43540, Bradi5g05967, Bradi2g53650, Bradi2g22320, Bradi3g09000	CHBRA134g00590, CHBRA597g00210, CHBRA63g00150, CHBRA811g00080, CHBRA382g00490, CHBRA382g00410, CHBRA382g00380	Chrsp88S08083, Chrsp259S03928, Chrsp92S08203, Chrsp6S07443, Chrsp175S02402, Chrsp92S08193	Cre08.g383550_4532, Cre12.g507200_4532, Cre16.g689250_4532, Cre10.g443950_4532, Cre10.g444100_4532, Cre03.g178550_4532, Cre16.g654800_4532, Cre13.g574750_4532, Cre12.g549250_4532, Cre03.g185750_4532, Cre01.g016800_4532, Cre13.g576550_4532, Cre10.g801142_4532, Cre14.g612850_4532, Cre17.g705450_4532, Cre15.g635750_4532	CLOP_g19962, CLOP_g8473, CLOP_g12504, CLOP_g24843	CLOM_g24623, CLOM_g4221, CLOM_g10295, CLOM_g537, CLOM_g157, CLOM_g1888	4607, 2928, 202, 1376, 2251, 10215, 10166, 13496	Me1_v2_0206250, Me1_v2_0206670, Me1_v2_0124700, Me1_v2_0152770	Mp4g07620, Mp5g12550, Mp5g12555, Mp5g12560	13177, 1194, 26248	gwEuk.9.573.1, eugene.0500010012	LOC_Os03g16840, LOC_Os08g01900, LOC_Os01g66130, LOC_Os08g04470, LOC_Os08g37570, LOC_Os06g51130, LOC_Os12g38210, LOC_Os03g16824, LOC_Os06g01304, LOC_Os02g49950, LOC_Os02g28720, LOC_Os04g28100, LOC_Os10g08790, LOC_Os01g60860, LOC_Os05g39930, LOC_Os02g13960, LOC_Os09g07490, LOC_Os01g57735	PRCOL_00004013_RA	Pp6c24_8590V6, Pp6c5_6430V6, Pp6c6_7920V6, Pp6c17_370V6, Pp6c23_7630V6, Pp6c20_5420V6, Pp6c9_8290V6, Pp6c13_8160V6, Pp6c10_2410V6, Pp6c24_2180V6, Pp6c23_3710V6, Pp6c20_9140V6	Solyc09T002086, Solyc01T000663, Solyc12T002816, Solyc02T001678, Solyc04T002986, Solyc12T002503, Solyc06T002441, Solyc11T002062, Solyc11T000327, Solyc04T000182, Solyc05T000320, Solyc09T001420, Solyc04T001556, Solyc04T001557, Solyc09T000887, Solyc02T001366, Solyc06T000973	61948, 447942, 410663, 420513, 427905, 113592, 92304, 231208, 181353, 84320, 99101, 75609, 415326	SM000009S23562, SM000084S23166, SM000051S17573	Zci1a_20695, Zci1a_08285, Zci1a_14144, Zci1a_07401, Zci1a_24607, Zci1a_43788	Zci_15691, Zci_02943, Zci_06072, Zci_06066, Zci_13935	UTEX1559_03618, UTEX1559_03028, UTEX1559_10477, UTEX1559_10472, UTEX1559_09099	UTEX1560_15160, UTEX1560_04202, UTEX1560_12117, UTEX1560_19890, UTEX1560_19053	Zm00001eb174100, Zm00001eb260470, Zm00001eb145570, Zm00001eb046930, Zm00001eb416740, Zm00001eb046940, Zm00001eb033520, Zm00001eb228550, Zm00001eb029250, Zm00001eb136450, Zm00001eb012430, Zm00001eb011860, Zm00001eb379620, Zm00001eb190130, Zm00001eb241150, Zm00001eb368740, Zm00001eb149420, Zm00001eb290550, Zm00001eb204890, Zm00001eb239050
N0.HOG0000092	OG0000045	n209	AagrOXF_evm.TU.utg000097l.29, AagrOXF_evm.TU.utg000044l.23, AagrOXF_evm.TU.utg000050l.665	Azfi_s0096.g043747, Azfi_s0084.g038964	AT3G49810, AT5G65920, AT3G11840, AT2G35930, AT3G52450, AT3G02840, AT1G66160, AT5G37490, AT1G49780, AT3G19380, AT5G09800, AT5G64660, AT3G18710	Bradi5g27660, Bradi5g10650, Bradi1g69240, Bradi4g41951, Bradi2g10920, Bradi2g55970, Bradi3g45200, Bradi5g09720, Bradi3g52120, Bradi5g19850, Bradi1g44390, Bradi3g59830, Bradi1g68530, Bradi3g45380, Bradi2g24050, Bradi5g09777, Bradi3g45250						1042		Mp3g01700, Mp3g22740, Mp3g22750, Mp7g11020, Mp2g06090, Mp7g11000, Mp3g11730			LOC_Os03g29280, LOC_Os04g35680, LOC_Os03g13010, LOC_Os12g06410, LOC_Os04g58920, LOC_Os01g64570, LOC_Os04g34030, LOC_Os02g46500, LOC_Os04g49970, LOC_Os02g12410, LOC_Os06g13870, LOC_Os02g50460, LOC_Os03g13740, LOC_Os10g03440, LOC_Os06g30330, LOC_Os02g34410, LOC_Os05g36360, LOC_Os04g34140, LOC_Os02g33680	PRCOL_00006798_RA	Pp6c4_10950V6, Pp6c3_12780V6, Pp6c10_10900V6, Pp6c4_3380V6, Pp6c8_1770V6, Pp6c3_17160V6, Pp6c19_2160V6	Solyc05T002761, Solyc01T000362, Solyc11T002248, Solyc01T000361, Solyc11T002250, Solyc06T002274, Solyc01T000168, Solyc01T000169, Solyc01T002249, Solyc11T000099, Solyc01T003985, Solyc04T002081, Solyc04T001444, Solyc11T000065	403954, 414754, 172230, 426053, 416356, 105050, 104879, 44944, 231257						Zm00001eb082390, Zm00001eb399480, Zm00001eb009460, Zm00001eb407250, Zm00001eb065620, Zm00001eb146830, Zm00001eb243070, Zm00001eb083490, Zm00001eb251170, Zm00001eb072440, Zm00001eb428320, Zm00001eb371590, Zm00001eb253960, Zm00001eb010210, Zm00001eb026100, Zm00001eb243330, Zm00001eb181840, Zm00001eb288830, Zm00001eb422170, Zm00001eb181650, Zm00001eb243190, Zm00001eb238130
N0.HOG0000093	OG0000046	n0	AagrOXF_evm.TU.utg000027l.356, AagrOXF_evm.TU.utg000081l.327, AagrOXF_evm.TU.utg000068l.45, AagrOXF_evm.TU.utg000006l.614, AagrOXF_evm.TU.utg000049l.510, AagrOXF_evm.TU.utg000117l.95, AagrOXF_evm.TU.utg000059l.186, AagrOXF_evm.TU.utg000059l.187, AagrOXF_evm.TU.utg000019l.17, AagrOXF_evm.TU.utg000141l.16, AagrOXF_evm.TU.utg000009l.418, AagrOXF_evm.TU.utg000141l.7, AagrOXF_evm.TU.utg000006l.613, Aa…	Azfi_s0007.g010730, Azfi_s0005.g009237, Azfi_s0114.g046088, Azfi_s0003.g007606, Azfi_s0121.g046850, Azfi_s0121.g046871, Azfi_s0019.g015012, Azfi_s0257.g060578, Azfi_s0446.g070657, Azfi_s0421.g069183, Azfi_s0971.g094112, Azfi_s0446.g070658, Azfi_s0446.g070663, Azfi_s0971.g094113, Azfi_s0003.g008067, Azfi_s0003.g007525, Azfi_s0405.g068381, Azfi_s0017.g014603, Azfi_s1473.g103487, Azfi_s0043.g026951,…	AT1G06460, AT5G37670, AT2G19310, AT2G29500, AT1G07400, AT1G59860, AT5G59720, AT1G53540, AT3G46230, AT4G10250, AT1G54050, AT5G12020, AT5G12030, AT4G27670, AT1G52560	Bradi1g44230, Bradi1g67080, Bradi1g53850, Bradi1g67040, Bradi2g02350, Bradi2g12990, Bradi2g02410, Bradi2g02400, Bradi5g11110, Bradi4g21070, Bradi3g02710, Bradi3g60100, Bradi2g05374, Bradi1g68440	CHBRA420g00200, CHBRA952g00110, CHBRA729g00230, CHBRA1491g00010, CHBRA1491g00030, CHBRA752g00160, CHBRA752g00190, CHBRA752g00210, CHBRA752g00200, CHBRA6523g00010, CHBRA729g00280, CHBRA2690g00030, CHBRA729g00250, CHBRA729g00270, CHBRA2690g00010, CHBRA13863g00010, CHBRA729g00260, CHBRA2690g00020, CHBRA148g00550, CHBRA35g00110, CHBRA35g00140, CHBRA784g00130, CHBRA784g00100, CHBRA784g00110	Chrsp158S02293, Chrsp64S07104, Chrsp64S09156, Chrsp64S07110, Chrsp64S07099, Chrsp64S07105, Chrsp64S07160, Chrsp64S00559, Chrsp64S09155, Chrsp35S05240, Chrsp35S05250, Chrsp158S02307, Chrsp8S08100	Cre07.g318600_4532, Cre07.g318800_4532, Cre07.g318850_4532	CLOP_g18347, CLOP_g23083, CLOP_g9448, CLOP_g5419, CLOP_g19473, CLOP_g22725, CLOP_g24278	CLOM_g12955, CLOM_g18984, CLOM_g20618, CLOM_g4038, CLOM_g18773, CLOM_g22584, CLOM_g9910, CLOM_g24399, CLOM_g9587, CLOM_g16316, CLOM_g16251	1083, 1979, 1137, 12700, 6888, 10595, 6454, 4364	Me1_v2_0149710, Me1_v2_0111960, Me1_v2_0112210, Me1_v2_0082440	Mp2g17070, Mp4g11080, Mp7g16750, Mp2g02650, Mp7g02030, Mp7g07910, Mp7g10940, Mp7g07870, Mp7g06480, Mp7g07890, Mp7g07880, Mp7g07900, Mp7g10930, Mp7g02080, Mp6g15170, Mp2g22630, Mp3g04180, Mp6g19790, Mp6g18600, Mp6g19800, Mp6g20360, Mp5g23110, Mp5g23120, Mp5g23140, Mp5g23150, Mp6g20700, Mp6g19170	4960, 18508, 3854, 10872, 25954, 29627, 18509, 21142, 26322	eugene.1500010099, eugene.1700010205, estExt_fgenesh1_pg.C_Chr_160056	LOC_Os02g48140, LOC_Os01g15330, LOC_Os06g14240, LOC_Os03g15960, LOC_Os03g16030, LOC_Os03g16020, LOC_Os03g16040, LOC_Os01g04350, LOC_Os01g04340, LOC_Os01g04370, LOC_Os01g04380, LOC_Os01g04360, LOC_Os04g36750, LOC_Os11g13980, LOC_Os02g03570, LOC_Os02g54140, LOC_Os02g12610, LOC_Os01g08860, LOC_Os03g14180, LOC_Os05g23140, LOC_Os03g61940	PRCOL_00005183_RA	Pp6c2_13240V6, Pp6c19_11180V6, Pp6c25_11780V6, Pp6c25_9450V6, Pp6c19_7540V6, Pp6c5_6860V6, Pp6c16_7750V6, Pp6c16_6250V6, Pp6c17_5380V6, Pp6c21_10230V6, Pp6c12_12110V6, Pp6c8_3650V6, Pp6c8_4480V6, Pp6c8_4630V6, Pp6c8_4580V6, Pp6c8_4400V6, Pp6c2_14170V6, Pp6c11_8030V6, Pp6c18_7670V6, Pp6c21_3330V6, Pp6c21_3310V6, Pp6c13_3100V6, Pp6c1_3860V6, Pp6c7_13810V6	Solyc07T002267, Solyc04T000533, Solyc09T000580, Solyc10T002951, Solyc06T002490, Solyc06T002493, Solyc06T002491, Solyc09T001525, Solyc09T000744, Solyc01T003506, Solyc03T002653, Solyc04T002217, Solyc03T003549, Solyc08T001243, Solyc08T001249, Solyc03T001667, Solyc05T000894	441564, 406773, 92031, 81204, 74961, 80181, 76462, 73459, 27623, 79678, 405022	SM000001S04647, SM000026S08980, SM000018S03573, SM000001S04646, SM000018S03577, SM000026S08983, SM000149S01337, SM000074S21658, SM000269S09896, SM000120S25687, SM000240S08621	Zci1a_11743, Zci1a_17140, Zci1a_17142, Zci1a_20249, Zci1a_44229, Zci1a_03566, Zci1a_30493, Zci1a_12335, Zci1a_21651	Zci_12148, Zci_07019, Zci_06996, Zci_10764, Zci_03145, Zci_03144	UTEX1559_15376, UTEX1559_10191, UTEX1559_10200, UTEX1559_00358, UTEX1559_08781, UTEX1559_11277, UTEX1559_11278	UTEX1560_03497, UTEX1560_05951, UTEX1560_07286, UTEX1560_11364, UTEX1560_04010, UTEX1560_05564, UTEX1560_03672, UTEX1560_03671, UTEX1560_03673	Zm00001eb252460, Zm00001eb371530, Zm00001eb011900, Zm00001eb011880, Zm00001eb397940, Zm00001eb011930, Zm00001eb125010, Zm00001eb125030, Zm00001eb124950, Zm00001eb124960, Zm00001eb335430, Zm00001eb124940, Zm00001eb081770, Zm00001eb423300, Zm00001eb112330, Zm00001eb208810, Zm00001eb311990, Zm00001eb257130, Zm00001eb121900, Zm00001eb337690, Zm00001eb395360, Zm00001eb395370, Zm00001eb395330, Zm00001e…
N0.HOG0000094	OG0000047	n0	AagrOXF_evm.TU.utg000101l.15, AagrOXF_evm.TU.utg000100l.321, AagrOXF_evm.TU.utg000100l.318, AagrOXF_evm.TU.utg000109l.40, AagrOXF_evm.TU.utg000006l.703, AagrOXF_evm.TU.utg000002l.464, AagrOXF_evm.TU.utg000116l.65, AagrOXF_evm.TU.utg000063l.291	Azfi_s0009.g011735, Azfi_s0009.g011788, Azfi_s0009.g011725, Azfi_s0009.g011722, Azfi_s0009.g011751, Azfi_s0043.g027077, Azfi_s0001.g000595, Azfi_s0073.g037211, Azfi_s0038.g026346, Azfi_s0684.g082058, Azfi_s0242.g059800, Azfi_s0003.g007732, Azfi_s0034.g025359, Azfi_s0704.g082655, Azfi_s0062.g035272, Azfi_s0003.g007710, Azfi_s0038.g026344, Azfi_s0016.g014286, Azfi_s0078.g038112, Azfi_s0016.g014288,…	AT2G26320, AT1G18750, AT4G37435, AT1G77950, AT1G77980, AT1G22130, AT2G24840, AT2G34440, AT3G66656, AT5G23260, AT5G20240, AT2G22630, AT4G37940, AT3G57230, AT2G14210, AT5G10140, AT3G30260, AT5G60910, AT1G26310, AT1G69120, AT2G45650, AT3G61120, AT1G24260, AT3G02310, AT5G15800, AT2G03710, AT5G13790, AT3G57390, AT2G22540, AT4G24540, AT4G09960, AT4G18960, AT2G42830, AT3G58780, AT4G11880, AT4G22950, AT2…	Bradi4g11101, Bradi3g39177, Bradi4g11094, Bradi2g62515, Bradi4g39415, Bradi4g39420, Bradi1g20090, Bradi2g26318, Bradi2g38695, Bradi3g04880, Bradi3g18670, Bradi3g05260, Bradi5g21700, Bradi2g24940, Bradi2g57000, Bradi2g31084, Bradi3g57017, Bradi3g46920, Bradi5g12438, Bradi4g06867, Bradi1g21980, Bradi1g59250, Bradi1g08340, Bradi3g51800, Bradi4g34680, Bradi3g41260, Bradi1g08326, Bradi1g69890, Bradi1g…	CHBRA253g00030, CHBRA470g00100, CHBRA444g00220	Chrsp86S07989, Chrsp149S00119	Cre11.g467577_4532	CLOP_g22995	CLOM_g3814	12214		Mp4g12490, Mp4g11760	29, 30	eugene.0100010534	LOC_Os11g43740, LOC_Os06g11970, LOC_Os08g38590, LOC_Os01g74440, LOC_Os09g02830, LOC_Os09g02780, LOC_Os02g06860, LOC_Os06g22760, LOC_Os05g23780, LOC_Os06g45650, LOC_Os02g07430, LOC_Os04g52410, LOC_Os05g34940, LOC_Os01g66030, LOC_Os02g49840, LOC_Os02g36924, LOC_Os04g38770, LOC_Os04g23910, LOC_Os06g23950, LOC_Os08g33488, LOC_Os12g31748, LOC_Os07g41370, LOC_Os07g01820, LOC_Os03g54160, LOC_Os04g49150,…	PRCOL_00003417_RA	Pp6c17_12770V6, Pp6c3_17720V6, Pp6c3_17730V6, Pp6c3_16740V6, Pp6c8_3720V6, Pp6c12_11200V6, Pp6c4_2060V6, Pp6c1_20810V6, Pp6c14_12170V6, Pp6c17_6480V6, Pp6c9_610V6, Pp6c1_20800V6, Pp6c3_16760V6, Pp6c8_3710V6, Pp6c14_12190V6, Pp6c16_2430V6, Pp6c25_8590V6, Pp6c12_10950V6, Pp6c4_280V6, Pp6c3_16860V6, Pp6c1_15880V6, Pp6c14_8350V6, Pp6c17_2690V6	Solyc03T002870, Solyc04T002611, Solyc05T002305, Solyc04T002270, Solyc05T001052, Solyc01T002880, Solyc04T002047, Solyc06T001258, Solyc08T001510, Solyc04T002467, Solyc12T002361, Solyc01T003818, Solyc02T002681, Solyc10T001106, Solyc03T001475, Solyc03T002756, Solyc06T001879, Solyc02T000945, Solyc02T002470, Solyc05T000644, Solyc01T002785, Solyc05T001056, Solyc02T002468, Solyc03T002757, Solyc12T001653,…	69980, 79393, 113962, 437868, 5960, 5961, 101522, 9595, 9596, 9597, 235487, 93174, 85851, 121275, 4727	SM000010S04327, SM000060S19692, SM000213S06824, SM000358S13184	Zci1a_07294	Zci_13806	UTEX1559_16803	UTEX1560_14358	Zm00001eb165510, Zm00001eb372610, Zm00001eb279440, Zm00001eb344240, Zm00001eb296470, Zm00001eb286420, Zm00001eb414410, Zm00001eb303660, Zm00001eb303670, Zm00001eb274330, Zm00001eb233110, Zm00001eb054620, Zm00001eb438150, Zm00001eb259760, Zm00001eb397040, Zm00001eb303440, Zm00001eb036340, Zm00001eb349060, Zm00001eb349070, Zm00001eb145660, Zm00001eb041650, Zm00001eb253580, Zm00001eb183200, Zm00001e…
N0.HOG0000095	OG0000048	n1		Azfi_s0005.g009170, Azfi_s0019.g015212, Azfi_s0111.g045602, Azfi_s0111.g045605, Azfi_s0004.g008681, Azfi_s0004.g008672, Azfi_s0004.g008679, Azfi_s0004.g008684, Azfi_s0004.g008683, Azfi_s0004.g008685, Azfi_s0004.g008707, Azfi_s0013.g013111, Azfi_s0222.g058768, Azfi_s0134.g049417, Azfi_s0001.g000047, Azfi_s0001.g000027, Azfi_s0001.g000045, Azfi_s0254.g060450, Azfi_s0001.g000012, Azfi_s0254.g060447,…	AT3G02100, AT2G36970, AT2G28080, AT4G14090, AT4G15550, AT1G05560, AT1G05530, AT2G23260, AT2G23210, AT2G23250, AT4G15480, AT3G21560, AT4G15500, AT4G15490, AT1G24100, AT2G31750, AT2G31790, AT1G05675, AT1G05680, AT2G43820, AT2G43840, AT1G78270, AT1G22380, AT1G22340, AT1G22360, AT1G22370, AT1G22400	Bradi3g17476, Bradi4g15800, Bradi1g08145, Bradi1g08140, Bradi1g08150, Bradi1g08190, Bradi1g08157, Bradi1g08177, Bradi1g08183, Bradi3g27610, Bradi1g37030, Bradi2g12347, Bradi1g37050, Bradi2g33940, Bradi2g05042, Bradi2g05050, Bradi3g07558, Bradi3g07570, Bradi3g06487, Bradi2g17320, Bradi2g46820, Bradi1g11940, Bradi4g35356, Bradi4g35342, Bradi4g35350, Bradi5g02780, Bradi5g03300, Bradi5g03390, Bradi5g…											LOC_Os10g18510, LOC_Os10g18490, LOC_Os10g18530, LOC_Os10g18480, LOC_Os10g17489, LOC_Os03g55040, LOC_Os03g55050, LOC_Os03g55020, LOC_Os03g55010, LOC_Os03g55030, LOC_Os10g30560, LOC_Os11g03260, LOC_Os07g26240, LOC_Os03g55034, LOC_Os06g39330, LOC_Os06g39270, LOC_Os11g25990, LOC_Os05g08750, LOC_Os01g08440, LOC_Os02g10880, LOC_Os02g09510, LOC_Os05g47950, LOC_Os01g49230, LOC_Os01g49240, LOC_Os03g48740,…		Pp6c16_2000V6, Pp6c26_5460V6	Solyc02T002429, Solyc02T000968, Solyc09T000202, Solyc09T000207, Solyc10T002909, Solyc05T002698, Solyc11T000107, Solyc11T000108, Solyc09T000203, Solyc08T000354, Solyc03T001597, Solyc10T002628, Solyc05T002502, Solyc12T002695, Solyc09T002785, Solyc12T002696, Solyc07T000329, Solyc05T001531, Solyc01T001292, Solyc07T001455, Solyc07T001461, Solyc07T001460, Solyc07T001454, Solyc07T001458, Solyc07T001451,…	15329, 407312, 95398, 167957, 411023, 84387, 63938, 16539, 441702, 84049, 110114, 95435, 95612, 28119, 83942, 95765, 84423, 85053, 64000, 95464						Zm00001eb172500, Zm00001eb175940, Zm00001eb201530, Zm00001eb061920, Zm00001eb057790, Zm00001eb057770, Zm00001eb214550, Zm00001eb057750, Zm00001eb057740, Zm00001eb214570, Zm00001eb047200, Zm00001eb222590, Zm00001eb028080, Zm00001eb386000, Zm00001eb386010, Zm00001eb283730, Zm00001eb337060, Zm00001eb122240, Zm00001eb206400, Zm00001eb234750, Zm00001eb280290, Zm00001eb343000, Zm00001eb124620, Zm00001e…
N0.HOG0000096	OG0000048	n303		Azfi_s0455.g071334, Azfi_s0015.g013996, Azfi_s0043.g027109										Mp8g01930, Mp3g03440, Mp2g21470, Mp2g23890, Mp2g23900, Mp8g10910, Mp3g03460, Mp8g16750, Mp5g16980					Pp6c16_9910V6, Pp6c1_3370V6, Pp6c11_2750V6, Pp6c25_1480V6, Pp6c23_5520V6, Pp6c14_8470V6	Solyc03T001595
N0.HOG0000097	OG0000049	n0	AagrOXF_evm.TU.utg000006l.1279, AagrOXF_evm.TU.utg000050l.632, AagrOXF_evm.TU.utg000009l.208, AagrOXF_evm.TU.utg000116l.77, AagrOXF_evm.TU.utg000011l.68, AagrOXF_evm.TU.utg000024l.27, AagrOXF_evm.TU.utg000091l.628, AagrOXF_evm.TU.utg000091l.654	Azfi_s0111.g045682, Azfi_s0761.g085621, Azfi_s0067.g036206, Azfi_s0177.g056159, Azfi_s0091.g042829, Azfi_s0154.g053494, Azfi_s0353.g066634, Azfi_s0034.g025211, Azfi_s0006.g010230, Azfi_s0489.g073515, Azfi_s0303.g063793, Azfi_s0157.g053757, Azfi_s0007.g010938, Azfi_s0034.g025221, Azfi_s0003.g007688, Azfi_s0455.g071315	AT4G27320, AT5G54430, AT1G11360, AT3G53990, AT3G03270, AT3G17020, AT3G11930, AT3G58450, AT3G62550, AT2G47710, AT5G49050, AT1G09740, AT3G25930, AT1G68300, AT3G01520, AT5G14680, AT2G21620	Bradi2g51890, Bradi2g20680, Bradi1g25170, Bradi2g55000, Bradi2g23560, Bradi3g57525, Bradi2g34910, Bradi2g04380, Bradi1g08517, Bradi1g64610, Bradi2g11610, Bradi4g05210, Bradi4g05220, Bradi1g18080, Bradi3g58240, Bradi5g24660, Bradi3g52900, Bradi3g52780	CHBRA217g00360, CHBRA287g00050, CHBRA282g00530, CHBRA491g00110, CHBRA125g00100, CHBRA71g00540, CHBRA227g00050, CHBRA53g00300, CHBRA224g00330	Chrsp94S08274, Chrsp104S01262, Chrsp33S05014, Chrsp387S00875	Cre07.g356850_4532, Cre12.g542350_4532, Cre16.g649650_4532, Cre13.g565250_4532	CLOP_g10323, CLOP_g25075, CLOP_g3827, CLOP_g18668, CLOP_g4015, CLOP_g16345, CLOP_g10939, CLOP_g20947, CLOP_g1144, CLOP_g8742, CLOP_g11666, CLOP_g24893, CLOP_g15328, CLOP_g12414, CLOP_g10494, CLOP_g1088, CLOP_g20436, CLOP_g1115, CLOP_g7773, CLOP_g3361, CLOP_g5002, CLOP_g18541, CLOP_g4867, CLOP_g10196, CLOP_g11371	CLOM_g20356, CLOM_g17087, CLOM_g3284, CLOM_g23075, CLOM_g8578, CLOM_g5350, CLOM_g8914, CLOM_g21847, CLOM_g9053, CLOM_g8837, CLOM_g3840, CLOM_g7389, CLOM_g10247, CLOM_g22205, CLOM_g14960, CLOM_g18008, CLOM_g15704, CLOM_g20524, CLOM_g10035, CLOM_g24590, CLOM_g24529, CLOM_g15326, CLOM_g2544, CLOM_g3123, CLOM_g4748	11541, 8631, 11173, 9827, 11991, 6226, 6411, 2527, 6412, 6414, 1711, 1710, 1058, 6416, 6415, 4423, 12780, 6417, 5503, 14749, 6413, 6409, 4488	Me1_v2_0110060, Me1_v2_0137180, Me1_v2_0176270, Me1_v2_0180160, Me1_v2_0191230, Me1_v2_0162290, Me1_v2_0113480	Mp7g10800, Mp1g02950, Mp2g02210, Mp6g16930, Mp2g17330, Mp1g28530, Mp2g04750, Mp5g17000	26384, 4088, 22828	eugene.0400010108, fgenesh1_pg.C_Chr_7000072, eugene.0500010368, fgenesh1_pg.C_Chr_9000098, eugene.1900010028	LOC_Os01g57450, LOC_Os05g42230, LOC_Os03g25830, LOC_Os07g36600, LOC_Os01g63010, LOC_Os05g37970, LOC_Os02g53320, LOC_Os05g06500, LOC_Os05g07810, LOC_Os10g30150, LOC_Os10g29900, LOC_Os03g53900, LOC_Os03g19270, LOC_Os05g28740, LOC_Os01g19820, LOC_Os05g12710, LOC_Os12g36640, LOC_Os12g36630, LOC_Os03g22390, LOC_Os07g47620, LOC_Os02g52314, LOC_Os01g32780, LOC_Os02g47840, LOC_Os02g47650	PRCOL_00004993_RA, PRCOL_00001149_RA	Pp6c2_11490V6, Pp6c6_1720V6, Pp6c14_11550V6, Pp6c17_7970V6, Pp6c1_15720V6, Pp6c2_3910V6, Pp6c3_890V6, Pp6c8_6110V6, Pp6c20_10210V6, Pp6c23_1320V6, Pp6c13_730V6, Pp6c2_18200V6, Pp6c11_2230V6, Pp6c13_2310V6	Solyc07T002034, Solyc07T002551, Solyc10T000174, Solyc03T000170, Solyc02T001652, Solyc09T000576, Solyc09T000574, Solyc10T002950, Solyc04T000547, Solyc01T001654, Solyc01T001392, Solyc01T003360, Solyc01T001881, Solyc05T002545, Solyc12T002772, Solyc06T000282, Solyc06T002774, Solyc04T002416, Solyc12T001303, Solyc01T004155	17754, 74840, 177600, 58286, 267677, 412437, 123808, 19804, 271357, 425355, 69126, 79236, 173688	SM000056S17970, SM000003S11044, SM000072S21207, SM000028S10138, SM000076S21827, SM000030S11323, SM000014S00424, SM000097S24810, SM000249S08250	Zci1a_23229, Zci1a_32132, Zci1a_12097, Zci1a_18156, Zci1a_01753, Zci1a_02201, Zci1a_14104, Zci1a_28508, Zci1a_21500	Zci_12488, Zci_09447, Zci_14176, Zci_12727, Zci_12725, Zci_12751, Zci_12189, Zci_05133, Zci_03582, Zci_11427	UTEX1559_03257, UTEX1559_07014, UTEX1559_17154, UTEX1559_14780, UTEX1559_14781, UTEX1559_14753, UTEX1559_06346, UTEX1559_09818, UTEX1559_14124, UTEX1559_16238	UTEX1560_17099, UTEX1560_08515, UTEX1560_01088, UTEX1560_01089, UTEX1560_02679, UTEX1560_15060, UTEX1560_13771, UTEX1560_09811, UTEX1560_05096, UTEX1560_09810	Zm00001eb271630, Zm00001eb151380, Zm00001eb013170, Zm00001eb369780, Zm00001eb215250, Zm00001eb221730, Zm00001eb291980, Zm00001eb323700, Zm00001eb106650, Zm00001eb367690, Zm00001eb289460, Zm00001eb256460, Zm00001eb356370, Zm00001eb282590, Zm00001eb336690, Zm00001eb057350, Zm00001eb420450, Zm00001eb340280, Zm00001eb410170, Zm00001eb137220, Zm00001eb124110, Zm00001eb255610, Zm00001eb157170, Zm00001e…
N0.HOG0000098	OG0000050	n0	AagrOXF_evm.TU.utg000017l.206, AagrOXF_evm.TU.utg000017l.207, AagrOXF_evm.TU.utg000017l.146, AagrOXF_evm.TU.utg000005l.166, AagrOXF_evm.TU.utg000017l.148, AagrOXF_evm.TU.utg000017l.137, AagrOXF_evm.TU.utg000005l.165, AagrOXF_evm.TU.utg000005l.158, AagrOXF_evm.TU.utg000017l.200, AagrOXF_evm.TU.utg000009l.10, AagrOXF_evm.TU.utg000042l.107, AagrOXF_evm.TU.utg000081l.330, AagrOXF_evm.TU.utg000119l.33…	Azfi_s0001.g000108, Azfi_s0478.g073053, Azfi_s0478.g073055, Azfi_s0208.g058017, Azfi_s0208.g058019, Azfi_s0478.g073054, Azfi_s2640.g112481, Azfi_s3994.g117516	AT3G19430, AT4G27400, AT5G54370, AT1G54890, AT5G60520, AT5G60530	Bradi2g61890, Bradi2g61900, Bradi2g61880, Bradi2g39480, Bradi4g36260, Bradi4g36267, Bradi2g61910, Bradi2g51190, Bradi5g09237, Bradi4g42587, Bradi4g42570				CLOP_g1727, CLOP_g23469, CLOP_g24676, CLOP_g24671, CLOP_g11055, CLOP_g24675, CLOP_g24673, CLOP_g24672, CLOP_g7055, CLOP_g2754, CLOP_g3952, CLOP_g16527, CLOP_g23330, CLOP_g2549, CLOP_g2546, CLOP_g23328, CLOP_g2547	CLOM_g2123, CLOM_g8187, CLOM_g8401, CLOM_g3637, CLOM_g11661, CLOM_g2090, CLOM_g4499, CLOM_g8907, CLOM_g2089, CLOM_g2088, CLOM_g16069, CLOM_g16748, CLOM_g17487, CLOM_g6114, CLOM_g6116	4300, 1087, 1090, 7021	Me1_v2_0082200, Me1_v2_0169200, Me1_v2_0055270, Me1_v2_0028240, Me1_v2_0050980, Me1_v2_0051000, Me1_v2_0185910, Me1_v2_0055660, Me1_v2_0067380, Me1_v2_0104200, Me1_v2_0083010, Me1_v2_0083020	Mp1g11810, Mp2g23480, Mp7g08760, Mp3g16530, Mp5g19817, Mp5g19867, Mp1g03490	22875, 21361, 5297		LOC_Os05g47940, LOC_Os01g73700, LOC_Os01g73710, LOC_Os01g73720, LOC_Os07g23690, LOC_Os05g01680, LOC_Os01g73730, LOC_Os04g33520, LOC_Os11g05360		Pp6c20_10170V6, Pp6c20_10160V6, Pp6c23_1210V6, Pp6c23_1160V6, Pp6c23_1200V6, Pp6c23_1230V6, Pp6c23_1170V6	Solyc08T001439, Solyc01T003956, Solyc06T000607, Solyc11T002574, Solyc07T002531, Solyc02T001611, Solyc11T002286		SM000002S05526, SM000015S01194, SM000086S23032, SM000015S01184, SM000086S23018, SM000002S05549, SM000149S01343, SM015580S01746, SM000074S21667, SM005168S17651, SM010660S14012, SM004970S17360, SM000149S01354, SM004247S15713, SM000254S08797, SM001087S14122, SM000250S08714, SM000051S17630, SM000009S23507, SM000084S23129, SM000163S02294, SM001784S03433, SM001849S03918, SM000027S09691, SM000081S22621,…	Zci1a_12009, Zci1a_21345, Zci1a_06597, Zci1a_43990, Zci1a_17883, Zci1a_37012, Zci1a_41117, Zci1a_41116, Zci1a_11097, Zci1a_04769, Zci1a_04774, Zci1a_35443, Zci1a_11098, Zci1a_41332, Zci1a_14758, Zci1a_35441, Zci1a_35442, Zci1a_35446, Zci1a_05514, Zci1a_06849, Zci1a_35480, Zci1a_35693, Zci1a_39912, Zci1a_23116, Zci1a_23118, Zci1a_44989, Zci1a_35407, Zci1a_35406, Zci1a_35476, Zci1a_35477, Zci1a_362…	Zci_05350, Zci_07735, Zci_05336, Zci_03571, Zci_08990, Zci_03980, Zci_02771, Zci_03910, Zci_03892, Zci_03708, Zci_02071, Zci_03972, Zci_11148, Zci_08548, Zci_04302, Zci_08981, Zci_08985, Zci_08982, Zci_09008, Zci_11103, Zci_09009, Zci_09014, Zci_08961, Zci_13745	UTEX1559_00596, UTEX1559_06858, UTEX1559_00611, UTEX1559_14107, UTEX1559_14108, UTEX1559_02012, UTEX1559_07788, UTEX1559_15132, UTEX1559_08681, UTEX1559_12906, UTEX1559_12913, UTEX1559_05263, UTEX1559_12631, UTEX1559_04059, UTEX1559_02025, UTEX1559_02018, UTEX1559_02022, UTEX1559_18817, UTEX1559_08227, UTEX1559_18058, UTEX1559_15371, UTEX1559_07762, UTEX1559_15607	UTEX1560_09240, UTEX1560_07515, UTEX1560_10133, UTEX1560_07014, UTEX1560_07013, UTEX1560_08149, UTEX1560_19724, UTEX1560_01702, UTEX1560_19358, UTEX1560_13341, UTEX1560_04189, UTEX1560_09424, UTEX1560_08143, UTEX1560_16314, UTEX1560_12152, UTEX1560_08993, UTEX1560_09180, UTEX1560_18404, UTEX1560_17450, UTEX1560_15099	Zm00001eb362340, Zm00001eb020620, Zm00001eb393470, Zm00001eb140000, Zm00001eb267320, Zm00001eb267340, Zm00001eb169090, Zm00001eb140020, Zm00001eb140010, Zm00001eb084070, Zm00001eb196940
N0.HOG0000099	OG0000051	n0					CHBRA532g00110, CHBRA990g00030, CHBRA66g00110, CHBRA03g00630, CHBRA447g00160, CHBRA848g00130, CHBRA404g00070, CHBRA404g00080, CHBRA65g00400, CHBRA1429g00020, CHBRA144g00760, CHBRA239g00020, CHBRA77g00680, CHBRA212g00360, CHBRA129g00460, CHBRA237g00230, CHBRA291g00070, CHBRA26g00930, CHBRA542g00030, CHBRA65g00020, CHBRA233g00500, CHBRA193g00160, g40120.t2, CHBRA3995g00010, CHBRA44g00670, CHBRA24g0…
N0.HOG0000100	OG0000052	n0					CHBRA527g00190, CHBRA967g00020, CHBRA71g00370, CHBRA71g00390			CLOP_g19132, CLOP_g25709, CLOP_g3381, CLOP_g3385, CLOP_g6226, CLOP_g22597, CLOP_g55, CLOP_g9409, CLOP_g9408, CLOP_g13953, CLOP_g9405, CLOP_g23156, CLOP_g5817, CLOP_g13708, CLOP_g24032, CLOP_g19699, CLOP_g9497_, CLOP_g7631_, CLOP_g11876_, CLOP_g12073_, CLOP_g8424_, CLOP_g14845, CLOP_g2601, CLOP_g2789, CLOP_g14899, CLOP_g12778, CLOP_g20258, CLOP_g12751, CLOP_g24100, CLOP_g5374, CLOP_g5375, CLOP_g89…	CLOM_g19721_, CLOM_g10056, CLOM_g10061, CLOM_g4826, CLOM_g3427, CLOM_g18856, CLOM_g20177, CLOM_g2660, CLOM_g14937, CLOM_g8847_, CLOM_g2368_, CLOM_g15989, CLOM_g916, CLOM_g22237, CLOM_g1020, CLOM_g19980, CLOM_g4053, CLOM_g5090_, CLOM_g21150_, CLOM_g1757_, CLOM_g24330, CLOM_g21673, CLOM_g3669, CLOM_g8939, CLOM_g12799_, CLOM_g8202, CLOM_g17173, CLOM_g1913, CLOM_g17219, CLOM_g10882, CLOM_g10883, CLOM…	7020, 8207, 11839, 7948, 11247, 11250	Me1_v2_0220040, Me1_v2_0142020, Me1_v2_0142300, Me1_v2_0142230, Me1_v2_0142330, Me1_v2_0221890, Me1_v2_0050280, Me1_v2_0112030, Me1_v2_0100870, Me1_v2_0112040, Me1_v2_0022090, Me1_v2_0000730, Me1_v2_0014270, Me1_v2_0132820, Me1_v2_0050360, Me1_v2_0043900, Me1_v2_0050370, Me1_v2_0027680, Me1_v2_0031970, Me1_v2_0180130, Me1_v2_0148210, Me1_v2_0148220, Me1_v2_0127280, Me1_v2_0017060, Me1_v2_0118620,…		22530, 13970, 1706, 3645, 21922, 7852, 8006, 8007, 10896, 10897, 6260, 21364, 25576, 11203, 28051, 28792, 15630, 7608, 966				Pp6c11_3210V6			SM000166S02501, SM000192S04918, SM000436S15709, SM000346S12851, SM003838S14268, SM003880S14418, SM000093S24385, SM000229S07511, SM000069S20735, SM000258S09095, SM000051S17627, SM000009S23517, SM000084S23132	Zci1a_40725, Zci1a_40727, Zci1a_22139, Zci1a_06061, Zci1a_38720, Zci1a_22121, Zci1a_37717, Zci1a_28605, Zci1a_28604, Zci1a_39908, Zci1a_13076, Zci1a_23210, Zci1a_37453, Zci1a_30070, Zci1a_43915, Zci1a_42459, Zci1a_21132, Zci1a_39436, Zci1a_23411, Zci1a_32640, Zci1a_11805, Zci1a_03121, Zci1a_03120, Zci1a_11803, Zci1a_11804, Zci1a_11949, Zci1a_06760, Zci1a_10381, Zci1a_42393, Zci1a_27102, Zci1a_145…	Zci_03878, Zci_13960, Zci_05992, Zci_00548, Zci_00547, Zci_05056, Zci_00026, Zci_00028, Zci_12261, Zci_04904, Zci_04052, Zci_10819, Zci_10820, Zci_13207, Zci_01837, Zci_12308, Zci_12104, Zci_08324, Zci_08323, Zci_09480, Zci_03846, Zci_15687	UTEX1559_06398, UTEX1559_13706, UTEX1559_13703, UTEX1559_14263, UTEX1559_07414, UTEX1559_12046, UTEX1559_02077, UTEX1559_02073, UTEX1559_00748, UTEX1559_17392, UTEX1559_05508, UTEX1559_08705, UTEX1559_08704, UTEX1559_17352, UTEX1559_13950, UTEX1559_14604, UTEX1559_05642, UTEX1559_06949, UTEX1559_06948, UTEX1559_02470, UTEX1559_18989	UTEX1560_11539, UTEX1560_19533, UTEX1560_04064, UTEX1560_17249, UTEX1560_19617, UTEX1560_07606, UTEX1560_16357, UTEX1560_10781, UTEX1560_20006, UTEX1560_02483, UTEX1560_19685, UTEX1560_12257, UTEX1560_07684, UTEX1560_15110, UTEX1560_06238, UTEX1560_18014, UTEX1560_09094, UTEX1560_05941, UTEX1560_17591
N0.HOG0000101	OG0000053	n0	AagrOXF_evm.TU.utg000059l.144, AagrOXF_evm.TU.utg000010l.151	Azfi_s0012.g012793, Azfi_s0158.g053877, Azfi_s0095.g043555, Azfi_s0134.g049416, Azfi_s0004.g008635, Azfi_s1116.g097740	AT1G36095, AT5G33406, AT5G31412, AT1G43260, AT4G15020, AT3G22220, AT3G17450, AT1G79740	Bradi5g15329	CHBRA107g00520, CHBRA1096g00020, CHBRA134g00050	Chrsp143S00768, Chrsp86S08005, Chrsp12S08679	Cre04.g217966_4532, Cre04.g800442_4532, Cre04.g800443_4532, Cre04.g217967_4532	CLOP_g12325, CLOP_g3257, CLOP_g1584, CLOP_g6081, CLOP_g6139, CLOP_g14820, CLOP_g4280, CLOP_g70, CLOP_g14299, CLOP_g6045, CLOP_g20442, CLOP_g14700, CLOP_g9176, CLOP_g16771, CLOP_g12919, CLOP_g22814_, CLOP_g15545_, CLOP_g9129, CLOP_g15783, CLOP_g17268, CLOP_g9721, CLOP_g24958, CLOP_g11618, CLOP_g25390_, CLOP_g3873, CLOP_g14329, CLOP_g25389, CLOP_g13791_, CLOP_g1430, CLOP_g21374, CLOP_g12326, CLOP_g…	CLOM_g4013, CLOM_g22341, CLOM_g5530, CLOM_g23882_, CLOM_g2, CLOM_g15720, CLOM_g2286, CLOM_g7771, CLOM_g9262, CLOM_g781, CLOM_g17108_, CLOM_g12935, CLOM_g780, CLOM_g15416, CLOM_g4942_, CLOM_g11145, CLOM_g7059, CLOM_g18180, CLOM_g22178, CLOM_g8158, CLOM_g16902, CLOM_g18664_, CLOM_g14368, CLOM_g20562, CLOM_g19476_, CLOM_g20279	2998, 13627	Me1_v2_0218840, Me1_v2_0095120, Me1_v2_0221220	Mp1g20170	6512, 17379		LOC_Os10g03230, LOC_Os03g21610, LOC_Os06g33420, LOC_Os07g22590, LOC_Os01g68200, LOC_Os01g52430, LOC_Os06g49050, LOC_Os01g12280, LOC_Os05g34240, LOC_Os03g38130, LOC_Os05g50530		Pp6c17_4690V6, Pp6c19_630V6	Solyc05T000893, Solyc03T001516, Solyc03T001985, Solyc02T002036, Solyc09T001694, Solyc10T002512, Solyc04T001056, Solyc12T001053, Solyc12T002297, Solyc06T000540, Solyc08T000252, Solyc03T000259, Solyc08T001764			Zci1a_10086, Zci1a_35758, Zci1a_10087, Zci1a_05325, Zci1a_08039, Zci1a_14089, Zci1a_04123, Zci1a_34130, Zci1a_34129, Zci1a_21786, Zci1a_13162, Zci1a_14090, Zci1a_00267, Zci1a_13611, Zci1a_13609, Zci1a_41500, Zci1a_13612, Zci1a_01332, Zci1a_25967, Zci1a_24629, Zci1a_31853, Zci1a_06992, Zci1a_19135, Zci1a_16701, Zci1a_40450, Zci1a_11302, Zci1a_06701, Zci1a_26008, Zci1a_29030, Zci1a_01266, Zci1a_160…				Zm00001eb431660, Zm00001eb116210, Zm00001eb268990, Zm00001eb220690, Zm00001eb062840, Zm00001eb058190, Zm00001eb032430, Zm00001eb262600, Zm00001eb072540, Zm00001eb288030, Zm00001eb046810, Zm00001eb199040, Zm00001eb083030, Zm00001eb133600
N0.HOG0000102	OG0000054	n1	AagrOXF_evm.TU.utg000018l.493, AagrOXF_evm.TU.utg000020l.150	Azfi_s0087.g042334	AT4G10340	Bradi4g21170	CHBRA56g00050	Chrsp110S01575	Cre16.g673650_4532	CLOP_g14705, CLOP_g12715	CLOM_g14613	4679	Me1_v2_0111850	Mp4g10900	2278	eugene.2000010117	LOC_Os11g13890	PRCOL_00005165_RA	Pp6c4_14920V6, Pp6c26_7010V6, Pp6c26_7000V6, Pp6c4_15560V6	Solyc06T001478	444370	SM000167S02948, SM000211S06643	Zci1a_17036	Zci_00732	UTEX1559_00033	UTEX1560_01032	Zm00001eb168100, Zm00001eb112260
N0.HOG0000103	OG0000054	n31	AagrOXF_evm.TU.utg000006l.733, AagrOXF_evm.TU.utg000033l.96, AagrOXF_evm.TU.utg000033l.99, AagrOXF_evm.TU.utg000033l.97, AagrOXF_evm.TU.utg000085l.50, AagrOXF_evm.TU.utg000033l.98, AagrOXF_evm.TU.utg000009l.307, AagrOXF_evm.TU.utg000095l.110, AagrOXF_evm.TU.utg000140l.61, AagrOXF_evm.TU.utg000140l.67, AagrOXF_evm.TU.utg000083l.42, AagrOXF_evm.TU.utg000116l.358, AagrOXF_evm.TU.utg000116l.343, Aagr…	Azfi_s0042.g026913, Azfi_s0013.g013388, Azfi_s0006.g010020, Azfi_s0052.g031519, Azfi_s1940.g108278	AT5G54270, AT3G27690, AT2G05070, AT2G05100, AT2G34430, AT2G34420, AT1G29920, AT1G29910, AT1G29930	Bradi1g24760, Bradi1g15290, Bradi2g16283, Bradi4g37210, Bradi3g42618, Bradi2g16290, Bradi4g07380, Bradi1g12130, Bradi2g16271	CHBRA245g00170, CHBRA245g00110, CHBRA245g00140, CHBRA245g00150, CHBRA228g00470, CHBRA228g00240, CHBRA228g00460, CHBRA228g00450, CHBRA228g00320, CHBRA228g00370, CHBRA228g00390	Chrsp94S00701, Chrsp80S07890, Chrsp4S06301	Cre12.g548950_4532, Cre12.g548400_4532, Cre04.g232104_4532, Cre06.g284200_4532, Cre06.g283950_4532, Cre06.g285250_4532, Cre06.g284250_4532, Cre03.g156900_4532, Cre01.g066917_4532	CLOP_g12391, CLOP_g8997, CLOP_g12392, CLOP_g12397, CLOP_g17751, CLOP_g18364, CLOP_g4381, CLOP_g9001, CLOP_g12411, CLOP_g14456, CLOP_g12408, CLOP_g17759, CLOP_g17752, CLOP_g13328, CLOP_g13330, CLOP_g14340, CLOP_g15230, CLOP_g15231, CLOP_g21836, CLOP_g10933, CLOP_g13146, CLOP_g21874, CLOP_g13145, CLOP_g6278, CLOP_g20833, CLOP_g10945, CLOP_g21833, CLOP_g10930, CLOP_g12057, CLOP_g10938, CLOP_g6279, C…	CLOM_g4412, CLOM_g19940, CLOM_g4413, CLOM_g12826, CLOM_g19944, CLOM_g4418, CLOM_g1018, CLOM_g22692, CLOM_g22695, CLOM_g22697, CLOM_g12830, CLOM_g22700, CLOM_g22698, CLOM_g21831, CLOM_g3081, CLOM_g3082, CLOM_g11004, CLOM_g12876, CLOM_g12878, CLOM_g2580, CLOM_g11003, CLOM_g17359, CLOM_g16875, CLOM_g11570, CLOM_g16874, CLOM_g17356, CLOM_g5381, CLOM_g5356, CLOM_g5357, CLOM_g5358, CLOM_g1341, CLOM_g17…	14017, 5139, 15759, 4468, 4469	Me1_v2_0085630, Me1_v2_0184520, Me1_v2_0066240, Me1_v2_0088530, Me1_v2_0224350, Me1_v2_0114600, Me1_v2_0155120, Me1_v2_0073100, Me1_v2_0073130, Me1_v2_0204590	Mp7g08940, Mp7g06720, Mp7g06730, Mp7g06740, Mp7g05530, Mp7g05980, Mp7g06710, Mp7g05880, Mp7g05890, Mp7g06780, Mp7g06750, Mp7g06770, Mp7g06760, Mp7g06790, Mp7g09180, Mp1g29620, Mp2g13460, Mp7g09340	19405, 13504, 19455, 19461, 19456, 19458		LOC_Os07g37550, LOC_Os03g39610, LOC_Os09g17740, LOC_Os01g52240, LOC_Os01g41710	PRCOL_00003351_RA, PRCOL_00003440_RA, PRCOL_00005945_RA	Pp6c5_11960V6, Pp6c19_10690V6, Pp6c13_3810V6, Pp6c21_2070V6, Pp6c6_6730V6, Pp6c2_19880V6, Pp6c26_4040V6, Pp6c5_3920V6, Pp6c13_3030V6, Pp6c22_2900V6, Pp6c22_2880V6, Pp6c2_19990V6, Pp6c2_20100V6, Pp6c2_20180V6, Pp6c2_20090V6, Pp6c2_20240V6, Pp6c2_20000V6, Pp6c10_1500V6, Pp6c10_1510V6, Pp6c10_1460V6, Pp6c10_1480V6, Pp6c3_2230V6, Pp6c3_2260V6, Pp6c4_9120V6, Pp6c18_3510V6	Solyc07T002543, Solyc12T000559, Solyc07T001785, Solyc12T000115, Solyc02T001269, Solyc08T001518, Solyc03T000078, Solyc03T000076, Solyc03T000077	407444, 75552, 228506	SM000030S11352, SM000028S10171, SM000076S21804, SM000063S20023, SM000293S10916, SM000033S12313, SM000169S02732, SM000228S07367, SM000183S03977, SM003145S12237, SM000098S25160, SM000037S13585, SM000130S27113	Zci1a_40850, Zci1a_24708, Zci1a_34969, Zci1a_37853, Zci1a_08763, Zci1a_07861, Zci1a_17598, Zci1a_12986, Zci1a_19811, Zci1a_12983, Zci1a_12980	Zci_12461, Zci_04788, Zci_05966, Zci_05974, Zci_05968, Zci_05967	UTEX1559_02848, UTEX1559_02624, UTEX1559_06690, UTEX1559_06704, UTEX1559_06693, UTEX1559_06692, UTEX1559_06691	UTEX1560_09218, UTEX1560_01482, UTEX1560_09515, UTEX1560_11112, UTEX1560_15783, UTEX1560_15782	Zm00001eb324240, Zm00001eb106870, Zm00001eb219380, Zm00001eb049640, Zm00001eb049630, Zm00001eb219370, Zm00001eb357740, Zm00001eb161410, Zm00001eb161390, Zm00001eb343900, Zm00001eb296090, Zm00001eb320890
N0.HOG0000104	OG0000055	n0	AagrOXF_evm.TU.utg000058l.13, AagrOXF_evm.TU.utg000009l.38, AagrOXF_evm.TU.utg000002l.601, AagrOXF_evm.TU.utg000113l.81, AagrOXF_evm.TU.utg000049l.512, AagrOXF_evm.TU.utg000100l.169, AagrOXF_evm.TU.utg000049l.509, AagrOXF_evm.TU.utg000049l.511, AagrOXF_evm.TU.utg000063l.242, AagrOXF_evm.TU.utg000083l.434, AagrOXF_evm.TU.utg000083l.435, AagrOXF_evm.TU.utg000063l.287, AagrOXF_evm.TU.utg000063l.285,…	Azfi_s0043.g027147, Azfi_s0075.g037706	AT5G44670, AT4G20170, AT3G60990, AT5G48190, AT3G07380, AT2G33570	Bradi1g35710, Bradi1g42556, Bradi3g53170		Chrsp17S02520		CLOP_g13649, CLOP_g16507, CLOP_g10649, CLOP_g14727, CLOP_g3869, CLOP_g10648, CLOP_g796, CLOP_g6172, CLOP_g1045_, CLOP_g11748, CLOP_g15863, CLOP_g17592, CLOP_g81, CLOP_g1470, CLOP_g23326, CLOP_g10072, CLOP_g684, CLOP_g20342, CLOP_g1362, CLOP_g24903, CLOP_g24232, CLOP_g24236, CLOP_g1921, CLOP_g24235, CLOP_g1920, CLOP_g10625, CLOP_g21502, CLOP_g476, CLOP_g6152, CLOP_g18258, CLOP_g17393, CLOP_g4600, …	CLOM_g20779, CLOM_g17510, CLOM_g7601, CLOM_g21112, CLOM_g2864, CLOM_g4558, CLOM_g4636, CLOM_g14995, CLOM_g16536, CLOM_g21555, CLOM_g12850_, CLOM_g8329, CLOM_g21888, CLOM_g7958, CLOM_g3851, CLOM_g13857, CLOM_g13854, CLOM_g13855, CLOM_g13855_, CLOM_g2725, CLOM_g16296, CLOM_g5072, CLOM_g2884, CLOM_g12124, CLOM_g10936, CLOM_g20059, CLOM_g20045, CLOM_g10301, CLOM_g10301_	1617, 7221, 4332, 12942	Me1_v2_0177700, Me1_v2_0022140, Me1_v2_0193060, Me1_v2_0140440, Me1_v2_0048860, Me1_v2_0139860, Me1_v2_0016520, Me1_v2_0140400, Me1_v2_0156050, Me1_v2_0143670, Me1_v2_0049440, Me1_v2_0095800, Me1_v2_0173040, Me1_v2_0216810, Me1_v2_0132950, Me1_v2_0123750, Me1_v2_0101110, Me1_v2_0062780, Me1_v2_0002990, Me1_v2_0062750, Me1_v2_0142010, Me1_v2_0075970, Me1_v2_0216580, Me1_v2_0015260, Me1_v2_0123740	Mp2g14970, Mp1g18380, Mp4g09490, Mp7g09030, Mp4g07890, Mp6g19180, Mp6g19260, Mp3g21560, Mp5g04520			LOC_Os06g41910, LOC_Os06g22330, LOC_Os02g48190		Pp6c1_6720V6, Pp6c1_6750V6, Pp6c13_4980V6, Pp6c13_4970V6, Pp6c8_930V6, Pp6c4_5400V6, Pp6c3_17660V6, Pp6c10_12390V6, Pp6c22_10010V6, Pp6c3_8130V6, Pp6c2_4510V6, Pp6c17_8140V6, Pp6c3_18560V6, Pp6c8_900V6, Pp6c21_10320V6, Pp6c25_8580V6	Solyc02T001877, Solyc10T000021, Solyc04T003036	77156, 406883	SM000055S18244, SM000040S14801, SM000139S00132, SM000001S04717, SM000127S26614, SM000044S15944, SM000016S01959, SM000024S07767, SM000039S14548, SM000049S16716, SM000428S16068, SM000171S03216, SM000219S06666, SM000008S22320, SM000006S19472, SM000272S10264	Zci1a_38755, Zci1a_00771, Zci1a_37007, Zci1a_05039, Zci1a_16119, Zci1a_24746, Zci1a_31308, Zci1a_38508, Zci1a_18783, Zci1a_44663, Zci1a_18782, Zci1a_11575, Zci1a_38431, Zci1a_32110, Zci1a_07850, Zci1a_32109, Zci1a_38432, Zci1a_35366, Zci1a_30518, Zci1a_38339, Zci1a_15874, Zci1a_04478, Zci1a_04782, Zci1a_37431, Zci1a_20651, Zci1a_08202, Zci1a_18781, Zci1a_00509, Zci1a_40047, Zci1a_13585, Zci1a_319…	Zci_07729, Zci_05758, Zci_05278, Zci_11507, Zci_09949, Zci_11032, Zci_02183, Zci_03183, Zci_13805, Zci_10002, Zci_13592, Zci_04120, Zci_07591, Zci_15416, Zci_15424, Zci_01972, Zci_05037, Zci_02291, Zci_10583, Zci_02565, Zci_14629, Zci_04538, Zci_00693, Zci_14538, Zci_12112	UTEX1559_16035, UTEX1559_06866, UTEX1559_03647, UTEX1559_04542, UTEX1559_19020, UTEX1559_18679, UTEX1559_10915, UTEX1559_00909, UTEX1559_04806, UTEX1559_16804, UTEX1559_07730, UTEX1559_11777, UTEX1559_05430, UTEX1559_04338, UTEX1559_17410, UTEX1559_09390, UTEX1559_10399, UTEX1559_10397, UTEX1559_16036, UTEX1559_01235, UTEX1559_13977, UTEX1559_11394, UTEX1559_03003, UTEX1559_16555, UTEX1559_12384,…	UTEX1560_08353, UTEX1560_00904, UTEX1560_09256, UTEX1560_07824, UTEX1560_15717, UTEX1560_19260, UTEX1560_18218, UTEX1560_12621, UTEX1560_19243, UTEX1560_14357, UTEX1560_13663, UTEX1560_11499, UTEX1560_06827, UTEX1560_11437, UTEX1560_18179, UTEX1560_19133, UTEX1560_06872, UTEX1560_03906, UTEX1560_11215, UTEX1560_08483, UTEX1560_09158, UTEX1560_14173, UTEX1560_19467, UTEX1560_13069, UTEX1560_13070,…	Zm00001eb387850, Zm00001eb281360, Zm00001eb252530
N0.HOG0000105	OG0000056	n0	AagrOXF_evm.TU.utg000022l.112, AagrOXF_evm.TU.utg000022l.109, AagrOXF_evm.TU.utg000022l.108, AagrOXF_evm.TU.utg000022l.104, AagrOXF_evm.TU.utg000022l.103, AagrOXF_evm.TU.utg000022l.102, AagrOXF_evm.TU.utg000022l.106, AagrOXF_evm.TU.utg000022l.105, AagrOXF_evm.TU.utg000022l.107, AagrOXF_evm.TU.utg000022l.101, AagrOXF_evm.TU.utg000002l.192, AagrOXF_evm.TU.utg000002l.191, AagrOXF_evm.TU.utg000002l.1…	Azfi_s0388.g067636, Azfi_s0008.g011362, Azfi_s0008.g011363, Azfi_s0198.g057417, Azfi_s0077.g038045, Azfi_s0098.g043953, Azfi_s0098.g043944, Azfi_s0734.g084221, Azfi_s0232.g059286, Azfi_s0149.g053259, Azfi_s0185.g056639	AT2G29940, AT2G36380, AT1G66950, AT1G15520, AT3G30842, AT2G26910, AT3G16340, AT1G15210, AT1G59870, AT4G15233, AT4G15236, AT4G15215, AT4G15230, AT2G37280, AT3G53480	Bradi1g31130, Bradi1g26040, Bradi1g00460, Bradi3g41987, Bradi3g34890, Bradi4g28270, Bradi2g10110, Bradi2g43150, Bradi2g43120, Bradi1g35680, Bradi3g07850, Bradi2g04847, Bradi1g38025, Bradi2g48620, Bradi1g78752, Bradi4g45397	CHBRA122g00500, CHBRA411g00260, CHBRA411g00240	Chrsp31S04779, Chrsp138S00766, Chrsp234S03598	Cre16.g655450_4532, Cre12.g540650_4532, Cre17.g728400_4532, Cre09.g395750_4532, Cre17.g723500_4532, Cre11.g467597_4532, Cre04.g224400_4532, Cre04.g224500_4532, Cre03.g162333_4532	CLOP_g12227, CLOP_g945, CLOP_g944, CLOP_g15531, CLOP_g15877, CLOP_g25321_, CLOP_g25321, CLOP_g13370, CLOP_g13367, CLOP_g13366, CLOP_g13368, CLOP_g13369, CLOP_g325, CLOP_g15530, CLOP_g11175, CLOP_g323	CLOM_g20158_, CLOM_g6915, CLOM_g21068, CLOM_g19168_, CLOM_g19168, CLOM_g14521, CLOM_g12917, CLOM_g12916, CLOM_g14520, CLOM_g21651, CLOM_g6415, CLOM_g15887_, CLOM_g15887	6529, 10006, 2979, 14236, 737, 1214, 12678, 2051, 597, 5289, 5915, 5914, 2052	Me1_v2_0177460, Me1_v2_0234230, Me1_v2_0234240, Me1_v2_0076660, Me1_v2_0143130, Me1_v2_0092030, Me1_v2_0038080, Me1_v2_0092050, Me1_v2_0225120, Me1_v2_0143140, Me1_v2_0103550	Mp2g21340, Mp2g03890, Mp2g07030, Mp4g06670, Mp2g21800, Mp8g09300, Mp4g05490, Mp1g25350, Mp1g24380, Mp2g14210, Mp8g13070, Mp7g16260, Mp1g11250	13890, 22811	e_gwEuk.7.21.1	LOC_Os10g13830, LOC_Os07g33780, LOC_Os11g37700, LOC_Os02g21340, LOC_Os08g43120, LOC_Os08g29570, LOC_Os09g16449, LOC_Os09g16458, LOC_Os09g16290, LOC_Os09g16380, LOC_Os09g16330, LOC_Os01g24010, LOC_Os01g42410, LOC_Os01g42380, LOC_Os01g42350, LOC_Os01g42370, LOC_Os02g11760, LOC_Os01g08260, LOC_Os06g36090, LOC_Os01g52560, LOC_Os12g32820, LOC_Os12g13720, LOC_Os02g32690, LOC_Os12g32814, LOC_Os09g16300	PRCOL_00004791_RA	Pp6c18_5440V6, Pp6c22_5020V6, Pp6c2_18940V6, Pp6c16_4760V6, Pp6c4_1310V6, Pp6c12_8630V6, Pp6c5_12150V6, Pp6c6_3490V6, Pp6c5_1890V6, Pp6c19_9660V6, Pp6c1_13130V6, Pp6c2_9470V6, Pp6c19_9150V6, Pp6c14_6630V6, Pp6c16_11590V6, Pp6c16_11600V6, Pp6c5_1940V6, Pp6c25_4860V6, Pp6c18_9930V6	Solyc02T001847, Solyc02T000029, Solyc06T002525, Solyc12T002001, Solyc11T002157, Solyc05T002649, Solyc11T000223, Solyc12T000954, Solyc08T001544, Solyc08T001545, Solyc12T002662, Solyc12T002830, Solyc05T002481, Solyc09T002693, Solyc06T001595, Solyc05T001267, Solyc03T003383, Solyc01T003432	181756, 230050, 82705, 118688, 96758, 417263, 441722, 441720, 412710, 417272, 417266, 441717, 412699, 173584, 415867, 99541, 172580, 235359, 426328, 429390, 101338, 424638, 424639, 122902, 267739, 133564, 96729, 115821, 440649, 90769, 403804	SM000060S19667, SM000041S15481, SM000213S06813, SM000165S02187, SM000025S08359, SM000207S06168, SM000065S20187, SM000013S26384, SM000087S23368, SM000258S09117, SM000021S06414, SM000007S20761, SM000037S13515, SM000157S02094, SM000140S00584, SM000013S26540	Zci1a_17590, Zci1a_19024, Zci1a_43173, Zci1a_34167, Zci1a_33702	Zci_06846, Zci_07078, Zci_09719, Zci_09913	UTEX1559_05688, UTEX1559_05686, UTEX1559_18183, UTEX1559_09637, UTEX1559_13721, UTEX1559_06955	UTEX1560_18869, UTEX1560_17224, UTEX1560_00103, UTEX1560_00101, UTEX1560_00102, UTEX1560_13421, UTEX1560_07395	Zm00001eb080140, Zm00001eb322880, Zm00001eb419500, Zm00001eb065380, Zm00001eb339590, Zm00001eb308910, Zm00001eb308790, Zm00001eb198490, Zm00001eb141190, Zm00001eb284580, Zm00001eb037470, Zm00001eb310230, Zm00001eb357960, Zm00001eb161790, Zm00001eb357950, Zm00001eb161780, Zm00001eb205480, Zm00001eb167010, Zm00001eb122470, Zm00001eb384660, Zm00001eb277540, Zm00001eb154460, Zm00001eb406530, Zm00001e…
N0.HOG0000106	OG0000057	n0	AagrOXF_evm.TU.utg000003l.81, AagrOXF_evm.TU.utg000007l.19, AagrOXF_evm.TU.utg000007l.20, AagrOXF_evm.TU.utg000003l.83, AagrOXF_evm.TU.utg000003l.89, AagrOXF_evm.TU.utg000081l.99, AagrOXF_evm.TU.utg000081l.100, AagrOXF_evm.TU.utg000050l.345	Azfi_s0032.g024797, Azfi_s0199.g057488, Azfi_s0309.g064090, Azfi_s1638.g105119, Azfi_s0006.g010277, Azfi_s0001.g000559, Azfi_s0008.g011452, Azfi_s0011.g012705, Azfi_s0043.g027130, Azfi_s0159.g053927, Azfi_s0298.g063594, Azfi_s1603.g104564, Azfi_s0003.g007849, Azfi_s0277.g061513	AT3G05120, AT5G27320, AT3G63010, AT5G23530, AT5G62180, AT5G06570, AT5G16080, AT1G68620, AT1G47480, AT1G49660, AT1G49650, AT1G49640, AT3G48700, AT3G48690, AT2G03550, AT1G19190, AT3G27320, AT5G14310	Bradi2g25600, Bradi1g19760, Bradi1g19750, Bradi1g19735, Bradi1g38325, Bradi1g19730, Bradi1g17780, Bradi1g19713, Bradi1g19720, Bradi4g21690, Bradi4g21700, Bradi1g21890, Bradi3g42207, Bradi1g56860, Bradi1g56830, Bradi1g06241, Bradi2g27300, Bradi2g01817, Bradi1g56910, Bradi3g21747, Bradi1g56807, Bradi4g12370, Bradi5g08900, Bradi1g56817, Bradi1g67600, Bradi1g50705, Bradi4g32360, Bradi4g32350, Bradi3g…		Chrsp52S06603, Chrsp52S06604		CLOP_g7076, CLOP_g20597	CLOM_g15544, CLOM_g1974	6857	Me1_v2_0151250, Me1_v2_0235150, Me1_v2_0172020, Me1_v2_0172030	Mp2g12730, Mp7g11710, Mp2g20050, Mp7g12920, Mp5g03560, Mp8g06760, Mp8g06780, Mp1g22010	25503		LOC_Os05g38510, LOC_Os05g04080, LOC_Os05g33730, LOC_Os07g44850, LOC_Os07g44860, LOC_Os07g44890, LOC_Os07g44900, LOC_Os06g20200, LOC_Os07g44910, LOC_Os11g13670, LOC_Os11g13630, LOC_Os11g13570, LOC_Os07g41590, LOC_Os08g43430, LOC_Os07g06860, LOC_Os03g57640, LOC_Os07g06850, LOC_Os01g06220, LOC_Os01g06210, LOC_Os01g06060, LOC_Os07g06840, LOC_Os07g06830, LOC_Os03g57630, LOC_Os07g06880, LOC_Os03g15270,…		Pp6c5_7090V6, Pp6c12_4860V6, Pp6c18_9170V6, Pp6c13_10470V6, Pp6c3_8470V6, Pp6c5_7050V6, Pp6c1_10530V6	Solyc01T003184, Solyc06T000267, Solyc09T002175, Solyc10T001859, Solyc07T001372, Solyc07T001371, Solyc07T001369, Solyc01T003159, Solyc01T003160, Solyc01T002730, Solyc01T002790, Solyc09T002131, Solyc11T002433, Solyc11T001453, Solyc08T001088, Solyc02T002188, Solyc05T000469, Solyc04T002693, Solyc01T004047, Solyc01T004049, Solyc06T001190, Solyc09T002308, Solyc06T001193, Solyc09T002309, Solyc05T002283,…	97885, 271143, 34699, 103821, 101241, 419467, 35114, 138855, 25100, 24539, 166817, 169813, 440349, 169817, 14639, 14730, 89683, 89834, 419355, 14604, 126328, 123940	SM000145S00805, SM000046S16364, SM000221S06939, SM000047S16835	Zci1a_07713, Zci1a_05682	Zci_12969, Zci_09745	UTEX1559_14687, UTEX1559_13749	UTEX1560_15074, UTEX1560_12611	Zm00001eb287800, Zm00001eb329140, Zm00001eb329100, Zm00001eb329110, Zm00001eb329160, Zm00001eb329560, Zm00001eb112210, Zm00001eb112200, Zm00001eb327150, Zm00001eb040190, Zm00001eb300630, Zm00001eb300620, Zm00001eb300640, Zm00001eb117260, Zm00001eb309480, Zm00001eb117240, Zm00001eb336040, Zm00001eb336030, Zm00001eb123880, Zm00001eb123910, Zm00001eb123870, Zm00001eb300590, Zm00001eb300670, Zm00001e…
N0.HOG0000107	OG0000058	n2	AagrOXF_evm.TU.utg000100l.220, AagrOXF_evm.TU.utg000010l.493, AagrOXF_evm.TU.utg000017l.70, AagrOXF_evm.TU.utg000049l.609, AagrOXF_evm.TU.utg000049l.615	Azfi_s0010.g012157, Azfi_s0090.g042621, Azfi_s0173.g055801, Azfi_s0006.g009928, Azfi_s0007.g010917, Azfi_s0011.g012597, Azfi_s2700.g112746	AT4G03290, AT1G05990, AT3G07490, AT4G12860, AT1G21550, AT3G01830, AT1G18210, AT1G73630, AT1G66400, AT5G37770, AT1G24620, AT2G41410	Bradi1g48070, Bradi5g14299, Bradi4g39900, Bradi2g02340, Bradi2g31900	CHBRA206g00630, CHBRA216g00310			CLOP_g6713, CLOP_g11022, CLOP_g388, CLOP_g5772, CLOP_g6604	CLOM_g18690, CLOM_g19321, CLOM_g5602, CLOM_g9685, CLOM_g15047	10924	Me1_v2_0148440	Mp6g10070, Mp6g20440, Mp6g18000, Mp8g07910, Mp5g22000, Mp6g20450, Mp6g20470, Mp1g22210, Mp6g06060, Mp5g15820, Mp5g15630, Mp2g14930			LOC_Os06g07560, LOC_Os02g39380, LOC_Os04g41540, LOC_Os12g12730, LOC_Os07g12240, LOC_Os01g04330, LOC_Os05g13580		Pp6c5_5630V6, Pp6c25_9880V6, Pp6c9_12530V6, Pp6c16_880V6, Pp6c6_1150V6, Pp6c13_1140V6, Pp6c12_2810V6, Pp6c13_1170V6, Pp6c20_5090V6, Pp6c12_2800V6, Pp6c13_1190V6, Pp6c3_3060V6, Pp6c5_5670V6, Pp6c6_12570V6	Solyc11T001510, Solyc09T001318, Solyc05T002175, Solyc06T002177, Solyc04T001968, Solyc04T001969, Solyc11T002436, Solyc03T000005, Solyc03T003172, Solyc06T001825, Solyc02T000821, Solyc01T002734, Solyc01T000032, Solyc04T000221, Solyc04T000800, Solyc10T002330, Solyc10T002372	96597, 18113, 233632, 16319, 16324, 91501, 69135, 17991	SM000185S04035, SM000055S18235, SM000261S09973	Zci1a_43549, Zci1a_05919, Zci1a_24816, Zci1a_32536, Zci1a_08254	Zci_15285, Zci_15292, Zci_15290, Zci_15281	UTEX1559_06423, UTEX1559_02318, UTEX1559_12583	UTEX1560_14249, UTEX1560_19801, UTEX1560_17609	Zm00001eb281700, Zm00001eb078790, Zm00001eb411350, Zm00001eb125050, Zm00001eb141120
N0.HOG0000108	OG0000058	n123					CHBRA181g00500	Chrsp108S01439	Cre14.g617950_4532, Cre14.g618000_4532									PRCOL_00005485_RA
N0.HOG0000109	OG0000058	n129			AT3G50360, AT4G37010	Bradi1g21070, Bradi3g23240											LOC_Os10g25010			Solyc02T002614, Solyc04T000915							Zm00001eb327620, Zm00001eb223800
N0.HOG0000110	OG0000058	n138					CHBRA03g01190		Cre03.g210177_4532
N0.HOG0000111	OG0000058	n140					CHBRA32g00650, CHBRA133g00170
N0.HOG0000112	OG0000058	n143	AagrOXF_evm.TU.utg000061l.129, AagrOXF_evm.TU.utg000095l.19	Azfi_s0246.g060027, Azfi_s0435.g069907, Azfi_s0123.g048370			CHBRA04g01310	Chrsp17S02548	Cre11.g468450_4532			6050		Mp1g00710	4510	eugene.0500010299		PRCOL_00002935_RA	Pp6c3_18140V6, Pp6c4_960V6, Pp6c12_7210V6		413855
N0.HOG0000113	OG0000058	n159		Azfi_s0093.g043245					Cre06.g283550_4532			14919		Mp4g22970	4170			PRCOL_00006616_RA	Pp6c2_6870V6, Pp6c1_17350V6, Pp6c17_8900V6		233792, 9414
N0.HOG0000114	OG0000058	n169								CLOP_g22729	CLOM_g6961, CLOM_g18332		Me1_v2_0200050, Me1_v2_0200080											Zci_10039	UTEX1559_07695	UTEX1560_05826
N0.HOG0000115	OG0000058	n176	AagrOXF_evm.TU.utg000083l.171, AagrOXF_evm.TU.utg000035l.358, AagrOXF_evm.TU.utg000101l.19	Azfi_s0110.g045517, Azfi_s0080.g038455, Azfi_s0509.g074698, Azfi_s0005.g009236, Azfi_s0014.g013551, Azfi_s0058.g034394, Azfi_s0257.g060582	AT3G51920, AT4G14640, AT3G22930, AT3G43810, AT1G66410, AT5G37780, AT5G21274, AT3G56800, AT2G41110, AT2G27030, AT2G41100, AT2G41090	Bradi4g43630, Bradi4g26400, Bradi1g09042, Bradi4g02480, Bradi2g10790, Bradi2g21460, Bradi2g52940, Bradi1g17237, Bradi1g64020, Bradi2g10010	CHBRA647g00050, CHBRA271g00070, CHBRA601g00020, CHBRA1271g00020, CHBRA599g00080, CHBRA601g00110		Cre03.g800336_4532, Cre03.g178150_4532, Cre03.g178350_4532, Cre03.g150300_4532	CLOP_g14516, CLOP_g370, CLOP_g371, CLOP_g14515, CLOP_g15019, CLOP_g15020	CLOM_g6315, CLOM_g6316, CLOM_g9668, CLOM_g9669	13588	Me1_v2_0174510	Mp1g00920	16328, 22643, 10048	e_gwEuk.1.768.1, gwEuk.11.434.1, e_gwEuk.17.206.1	LOC_Os11g37550, LOC_Os12g03816, LOC_Os11g03980, LOC_Os01g59530, LOC_Os03g53200, LOC_Os12g41110, LOC_Os01g17190, LOC_Os05g41210, LOC_Os07g48780, LOC_Os01g16240, LOC_Os03g20370	PRCOL_00001736_RA	Pp6c14_4600V6, Pp6c10_5240V6, Pp6c24_1010V6, Pp6c10_11480V6	Solyc03T002252, Solyc06T001154, Solyc01T000320, Solyc11T002481, Solyc10T002503, Solyc11T002484	413463, 159356, 83841, 81875, 141966, 107557, 181303, 270984	SM000150S01735, SM000259S08751, SM000335S12908	Zci1a_10020, Zci1a_33901	Zci_06801, Zci_06796	UTEX1559_02239, UTEX1559_02246	UTEX1560_06784, UTEX1560_06776	Zm00001eb196020, Zm00001eb093450, Zm00001eb056900, Zm00001eb135650, Zm00001eb333100, Zm00001eb150260, Zm00001eb128040, Zm00001eb352350, Zm00001eb331200, Zm00001eb111740, Zm00001eb015200, Zm00001eb395750, Zm00001eb291340
N0.HOG0000116	OG0000059	n0	AagrOXF_evm.TU.utg000001l.420, AagrOXF_evm.TU.utg000063l.503, AagrOXF_evm.TU.utg000063l.540, AagrOXF_evm.TU.utg000050l.78, AagrOXF_evm.TU.utg000050l.77, AagrOXF_evm.TU.utg000063l.541, AagrOXF_evm.TU.utg000063l.548, AagrOXF_evm.TU.utg000063l.547, AagrOXF_evm.TU.utg000003l.557, AagrOXF_evm.TU.utg000045l.331, AagrOXF_evm.TU.utg000063l.545, AagrOXF_evm.TU.utg000063l.544, AagrOXF_evm.TU.utg000124l.35,…	Azfi_s0266.g060984, Azfi_s0076.g037897, Azfi_s0035.g025622, Azfi_s0006.g010309, Azfi_s0006.g010311, Azfi_s0027.g023576, Azfi_s0093.g043250, Azfi_s0038.g026354, Azfi_s0092.g043016, Azfi_s0018.g014915, Azfi_s0479.g073072	AT5G52400, AT2G46950, AT2G46960, AT4G27710, AT1G75130, AT2G26710, AT1G17060, AT3G14620, AT3G14610, AT3G14630, AT3G14680, AT3G14650, AT3G14660, AT3G14690, AT3G14640, AT1G67110, AT5G38450	Bradi3g55940, Bradi4g44270, Bradi4g25950, Bradi4g44273, Bradi1g46870, Bradi1g20240, Bradi1g20260, Bradi4g36680, Bradi3g40710, Bradi3g40687, Bradi1g61422, Bradi1g61431, Bradi1g61414, Bradi2g25710, Bradi2g25700, Bradi2g04660, Bradi1g19560, Bradi1g36800, Bradi3g07690, Bradi2g44117, Bradi2g44140, Bradi2g44128, Bradi2g44290, Bradi2g44160, Bradi2g44150, Bradi2g44200, Bradi2g41110, Bradi2g44180, Bradi2g…		Chrsp56S06665, Chrsp26S04024		CLOP_g16838, CLOP_g5386, CLOP_g12238, CLOP_g16370, CLOP_g15125, CLOP_g2856_, CLOP_g2853	CLOM_g23646, CLOM_g10893, CLOM_g250, CLOM_g581, CLOM_g23455, CLOM_g23452	688, 6215, 6941, 11355, 11387	Me1_v2_0131290, Me1_v2_0102420, Me1_v2_0102470, Me1_v2_0102480, Me1_v2_0138740	Mp8g14340, Mp3g02700, Mp6g20540, Mp6g02020, Mp3g22470			LOC_Os02g57810, LOC_Os02g19430, LOC_Os12g02640, LOC_Os11g02710, LOC_Os12g02630, LOC_Os06g09220, LOC_Os06g08960, LOC_Os06g09210, LOC_Os07g44140, LOC_Os07g44110, LOC_Os07g44130, LOC_Os07g23710, LOC_Os07g23570, LOC_Os01g24780, LOC_Os03g25480, LOC_Os03g25490, LOC_Os05g33600, LOC_Os05g33590, LOC_Os01g29150, LOC_Os07g45290, LOC_Os06g39880, LOC_Os02g39764, LOC_Os11g32790, LOC_Os02g11020, LOC_Os01g43700,…		Pp6c1_17520V6, Pp6c21_6070V6, Pp6c5_3990V6, Pp6c12_12610V6, Pp6c2_16910V6, Pp6c7_2280V6	Solyc03T000366, Solyc06T002605, Solyc01T002573, Solyc04T002772, Solyc07T001036, Solyc12T000193, Solyc03T003302, Solyc06T001721, Solyc05T000636, Solyc07T000956, Solyc07T001444, Solyc06T001367, Solyc06T001368, Solyc07T001644, Solyc07T002393, Solyc07T000123, Solyc10T000297, Solyc10T001661, Solyc10T000296, Solyc07T002241, Solyc06T001036, Solyc07T002436, Solyc07T002250, Solyc07T002249, Solyc07T002251,…	80863, 271071, 119072, 235399, 440934, 80290, 405350, 183651, 89087, 104195, 236984, 141802, 145354, 441830, 172829, 97810, 412931, 266618, 410461, 94367, 411574, 421742, 267282, 441298, 94261, 170843, 147392, 91564, 410449, 171715, 94541, 170849, 410423, 410445, 94002, 408648, 88220, 231182		Zci1a_32781, Zci1a_44018, Zci1a_08931, Zci1a_20930, Zci1a_42798, Zci1a_08903, Zci1a_24635	Zci_04475, Zci_04465, Zci_04467, Zci_04621, Zci_12094	UTEX1559_04691, UTEX1559_04701, UTEX1559_04700, UTEX1559_00242, UTEX1559_05654	UTEX1560_07493, UTEX1560_14217, UTEX1560_00183, UTEX1560_06979	Zm00001eb190850, Zm00001eb195520, Zm00001eb293630, Zm00001eb278390, Zm00001eb278380, Zm00001eb328620, Zm00001eb110040, Zm00001eb110050, Zm00001eb131350, Zm00001eb018040, Zm00001eb394140, Zm00001eb018030, Zm00001eb394150, Zm00001eb395930, Zm00001eb349800, Zm00001eb395920, Zm00001eb122680, Zm00001eb329380, Zm00001eb385730, Zm00001eb235360, Zm00001eb358750, Zm00001eb159320, Zm00001eb358770, Zm00001e…
N0.HOG0000117	OG0000060	n0	AagrOXF_evm.TU.utg000089l.11, AagrOXF_evm.TU.utg000013l.104, AagrOXF_evm.TU.utg000084l.205, AagrOXF_evm.TU.utg000027l.277, AagrOXF_evm.TU.utg000001l.91, AagrOXF_evm.TU.utg000004l.53, AagrOXF_evm.TU.utg000091l.460, AagrOXF_evm.TU.utg000100l.271, AagrOXF_evm.TU.utg000004l.102, AagrOXF_evm.TU.utg000053l.19, AagrOXF_evm.TU.utg000018l.476, AagrOXF_evm.TU.utg000018l.479, AagrOXF_evm.TU.utg000063l.163, …	Azfi_s0099.g044095	AT1G23410, AT2G47110, AT3G62250, AT2G36170, AT3G52590, AT1G11970, AT1G11980, AT5G09340, AT1G53980, AT1G53945, AT1G53950, AT1G31340, AT2G35635, AT3G09790, AT1G53930, AT5G37640, AT5G20620, AT1G55060, AT4G02890, AT4G05320, AT4G05050, AT5G03240, AT1G65350	Bradi2g34750, Bradi2g12280, Bradi3g29730, Bradi4g10305, Bradi2g12405, Bradi2g12326, Bradi2g12323, Bradi1g27095, Bradi1g67545, Bradi2g38317, Bradi1g68940, Bradi4g38540, Bradi5g07198, Bradi2g28050, Bradi4g28550, Bradi4g30470, Bradi1g30940, Bradi1g77862, Bradi1g56230, Bradi3g52300, Bradi3g03957, Bradi1g32700, Bradi1g32860, Bradi1g32460, Bradi3g04730, Bradi3g15350	CHBRA182g00440, CHBRA840g00080, CHBRA92g00080, CHBRA50g00880, CHBRA93g00740, CHBRA103g00100, CHBRA878g00090, CHBRA4321g00010, CHBRA50g00660, CHBRA215g00460, CHBRA215g00490	Chrsp4S00488, Chrsp171S08709, Chrsp23S03702, Chrsp33S08964, Chrsp259S03888	Cre06.g273600_4532, Cre01.g007051_4532, Cre13.g563600_4532, Cre12.g491400_4532, Cre08.g800895_4532, Cre07.g317050_4532, Cre08.g382750_4532, Cre03.g173600_4532, Cre17.g699200_4532, Cre07.g322100_4532, Cre08.g382689_4532, Cre08.g382716_4532, Cre08.g382700_4532, Cre09.g396400_4532, Cre11.g467567_4532	CLOP_g24253, CLOP_g11829, CLOP_g10335, CLOP_g17978, CLOP_g9427, CLOP_g18626, CLOP_g17341, CLOP_g6801, CLOP_g9251, CLOP_g17977	CLOM_g20396, CLOM_g11724, CLOM_g17714, CLOM_g6867, CLOM_g3197_, CLOM_g7187, CLOM_g1387	9774, 9450, 9813, 2202, 884, 883, 882, 1147, 881, 5771	Me1_v2_0083210, Me1_v2_0111780, Me1_v2_0214780, Me1_v2_0085420, Me1_v2_0052760, Me1_v2_0234690	Mp4g02760, Mp7g12490, Mp8g00780, Mp6g19060, Mp8g11720, Mp4g02730, Mp4g02740, Mp6g03960, Mp3g22950, Mp2g17420, Mp6g16040, Mp7g12760, Mp7g14690	17839, 3455, 13112, 17112, 17838, 22229, 24824	eugene.0700010080, fgenesh1_pg.C_Chr_8000115, e_gwEuk.15.306.1, eugene.1200010120	LOC_Os05g06770, LOC_Os01g22490, LOC_Os10g34990, LOC_Os07g30640, LOC_Os09g27930, LOC_Os03g15370, LOC_Os03g13170, LOC_Os09g39500, LOC_Os09g31019, LOC_Os08g08790, LOC_Os07g30990, LOC_Os08g08700, LOC_Os01g45400, LOC_Os01g45420, LOC_Os09g25320, LOC_Os06g44080, LOC_Os10g34970, LOC_Os10g34960, LOC_Os05g42424, LOC_Os04g53620, LOC_Os02g06640, LOC_Os06g46770, LOC_Os05g38310	PRCOL_00000932_RA	Pp6c12_2450V6, Pp6c4_9980V6, Pp6c12_2510V6, Pp6c4_6120V6, Pp6c3_13470V6, Pp6c24_210V6, Pp6c20_12030V6, Pp6c10_13080V6, Pp6c10_13220V6, Pp6c7_12740V6, Pp6c16_9090V6, Pp6c25_11580V6, Pp6c22_9660V6, Pp6c5_1100V6, Pp6c19_5020V6, Pp6c12_8990V6, Pp6c18_1260V6, Pp6c4_5860V6, Pp6c3_14180V6, Pp6c18_1270V6, Pp6c25_8460V6, Pp6c8_6900V6	Solyc12T002721, Solyc12T002728, Solyc01T001382, Solyc01T002009, Solyc01T002994, Solyc03T001683, Solyc08T000365, Solyc08T002558, Solyc06T001075, Solyc03T001585, Solyc10T000059, Solyc09T002868, Solyc11T000060, Solyc07T002578, Solyc10T000146	111605, 101548, 122864, 93613, 138728, 187148, 227280, 270468, 163447, 173723, 228943, 271198, 19615, 162003, 271419	SM000163S02296, SM000089S23800, SM000043S15856, SM000263S09812, SM000014S00313, SM000012S25422, SM000038S14352, SM000022S07200, SM000052S17744	Zci1a_37303, Zci1a_17400, Zci1a_44194, Zci1a_12372, Zci1a_07779, Zci1a_04604, Zci1a_38527, Zci1a_39939, Zci1a_05580, Zci1a_23999, Zci1a_35381, Zci1a_45013, Zci1a_39941, Zci1a_23835, Zci1a_27268, Zci1a_24002, Zci1a_24003, Zci1a_35403, Zci1a_01377, Zci1a_29841	Zci_01381	UTEX1559_18585, UTEX1559_05881	UTEX1560_12821, UTEX1560_04533	Zm00001eb131040, Zm00001eb340580, Zm00001eb369510, Zm00001eb035770, Zm00001eb282450, Zm00001eb044940, Zm00001eb092550, Zm00001eb104470, Zm00001eb321960, Zm00001eb095960, Zm00001eb009920, Zm00001eb009900, Zm00001eb187860, Zm00001eb313000, Zm00001eb349470, Zm00001eb275020, Zm00001eb376870, Zm00001eb169170
N0.HOG0000118	OG0000061	n1	AagrOXF_evm.TU.utg000059l.162	Azfi_s0066.g036034, Azfi_s0167.g054532, Azfi_s0629.g080120, Azfi_s0629.g080122, Azfi_s1083.g097164, Azfi_s0617.g079543	AT1G09000, AT1G54960, AT3G06030	Bradi4g29500, Bradi3g36080	CHBRA04g01360	Chrsp90S00886		CLOP_g10479, CLOP_g10689, CLOP_g10478_	CLOM_g13415	11437	Me1_v2_0093110	Mp3g17545, Mp7g10440	12580, 12581		LOC_Os09g21510, LOC_Os08g32600	PRCOL_00003172_RA	Pp6c18_290V6, Pp6c18_300V6, Pp6c21_11560V6	Solyc01T003238, Solyc01T002139	86240	SM000037S13567, SM000098S25130, SM000130S27117	Zci1a_33541	Zci_09830	UTEX1559_14937	UTEX1560_05352	Zm00001eb311780, Zm00001eb099000, Zm00001eb179120
N0.HOG0000119	OG0000061	n43	AagrOXF_evm.TU.utg000002l.445, AagrOXF_evm.TU.utg000009l.429, AagrOXF_evm.TU.utg000047l.83, AagrOXF_evm.TU.utg000028l.75, AagrOXF_evm.TU.utg000155l.7, AagrOXF_evm.TU.utg000116l.183, AagrOXF_evm.TU.utg000041l.70	Azfi_s0008.g011335, Azfi_s0037.g025912, Azfi_s0078.g038227, Azfi_s0194.g057194, Azfi_s0006.g009580, Azfi_s0107.g045092, Azfi_s0523.g075276, Azfi_s0188.g056768, Azfi_s0523.g075286, Azfi_s0197.g057358, Azfi_s0194.g057193, Azfi_s0104.g044731, Azfi_s0038.g026188, Azfi_s0130.g049077, Azfi_s0130.g049079, Azfi_s0115.g046255, Azfi_s0932.g093079, Azfi_s0125.g048564, Azfi_s1722.g106137	AT1G63700, AT1G53570, AT5G66850, AT4G12020, AT4G08500, AT4G08480, AT4G08470, AT4G26890, AT5G55090, AT2G32510, AT1G05100, AT2G30040, AT1G07150, AT4G36950, AT3G50310, AT5G67080	Bradi5g18180, Bradi3g51380, Bradi4g22760, Bradi5g10670, Bradi3g45790, Bradi1g58810, Bradi1g07650, Bradi3g57740, Bradi1g10970, Bradi1g67397, Bradi1g41850, Bradi3g10887, Bradi3g21215, Bradi2g17830, Bradi2g47510, Bradi2g17820, Bradi2g17840, Bradi1g65503, Bradi4g04345	CHBRA289g00170, CHBRA454g00260, CHBRA454g00120, CHBRA454g00100, CHBRA454g00110, CHBRA454g00170, CHBRA454g00130, CHBRA1322g00020, CHBRA454g00020, CHBRA1322g00010, CHBRA454g00190, CHBRA344g00250	Chrsp104S01223, Chrsp56S06667, Chrsp10S01508	Cre17.g728700_4532, Cre06.g267650_4532, Cre17.g733300_4532, Cre10.g464100_4532	CLOP_g18693, CLOP_g21640, CLOP_g2783, CLOP_g2969, CLOP_g9720, CLOP_g3872_, CLOP_g3872, CLOP_g16509, CLOP_g4483, CLOP_g21766_, CLOP_g21639, CLOP_g19200, CLOP_g15180, CLOP_g2256, CLOP_g24064	CLOM_g17780, CLOM_g5593, CLOM_g3166, CLOM_g3662, CLOM_g21108_, CLOM_g17508, CLOM_g7598, CLOM_g7599, CLOM_g5753, CLOM_g1112, CLOM_g24480, CLOM_g1221, CLOM_g8796_	6768, 1269, 5916, 8525	Me1_v2_0192370, Me1_v2_0098590, Me1_v2_0089870, Me1_v2_0191290, Me1_v2_0084210	MpVg01020, Mp3g09360, Mp3g22830, Mp8g16980, Mp4g08320, Mp1g05010, Mp5g23400	17149	e_gwEuk.13.217.1	LOC_Os04g47240, LOC_Os02g44642, LOC_Os11g10100, LOC_Os04g35700, LOC_Os02g35010, LOC_Os07g02780, LOC_Os03g55560, LOC_Os02g53040, LOC_Os03g49640, LOC_Os03g15570, LOC_Os02g21700, LOC_Os10g04010, LOC_Os10g04000, LOC_Os05g46750, LOC_Os01g50410, LOC_Os01g50420, LOC_Os05g46760, LOC_Os01g50370, LOC_Os01g50400, LOC_Os03g18170	PRCOL_00002700_RA	Pp6c3_13980V6, Pp6c23_3410V6, Pp6c20_8870V6, Pp6c24_2990V6, Pp6c8_4920V6, Pp6c7_2540V6, Pp6c17_12160V6, Pp6c11_11690V6, Pp6c11_11730V6, Pp6c4_2300V6, Pp6c8_2450V6, Pp6c1_9300V6, Pp6c1_9320V6, Pp6c2_10380V6, Pp6c2_10400V6, Pp6c18_2240V6, Pp6c22_9300V6, Pp6c19_6840V6	Solyc03T000338, Solyc06T000698, Solyc08T002372, Solyc04T002019, Solyc11T000096, Solyc12T002433, Solyc09T001174, Solyc02T000891, Solyc02T002570, Solyc07T002031, Solyc01T003669, Solyc07T002645, Solyc07T001904, Solyc07T001908, Solyc07T001909, Solyc02T000881, Solyc02T002631, Solyc02T002632, Solyc02T002633, Solyc01T003536	139837, 65764, 164743, 82067, 55695, 76216, 438664, 113703, 73721, 74353, 73444	SM000044S15973, SM000127S26647, SM000001S04770, SM005175S17814, SM000121S26014, SM000015S01151, SM007394S21881	Zci1a_25438, Zci1a_20772, Zci1a_29933, Zci1a_45033	Zci_15874, Zci_15875, Zci_09697, Zci_05284	UTEX1559_19195, UTEX1559_14287, UTEX1559_14286, UTEX1559_11039, UTEX1559_13509	UTEX1560_19420, UTEX1560_18447, UTEX1560_12383, UTEX1560_18626, UTEX1560_08622, UTEX1560_09251	Zm00001eb074190, Zm00001eb186910, Zm00001eb249950, Zm00001eb168730, Zm00001eb422820, Zm00001eb243650, Zm00001eb117980, Zm00001eb058410, Zm00001eb214220, Zm00001eb193510, Zm00001eb054290, Zm00001eb216720, Zm00001eb011480, Zm00001eb398160, Zm00001eb071350, Zm00001eb294610, Zm00001eb360950, Zm00001eb155710, Zm00001eb155690, Zm00001eb294620, Zm00001eb155730, Zm00001eb360940, Zm00001eb155720, Zm00001e…
N0.HOG0000120	OG0000062	n0	AagrOXF_evm.TU.utg000024l.272, AagrOXF_evm.TU.utg000100l.242, AagrOXF_evm.TU.utg000027l.319, AagrOXF_evm.TU.utg000020l.83, AagrOXF_evm.TU.utg000116l.317, AagrOXF_evm.TU.utg000058l.106, AagrOXF_evm.TU.utg000003l.512, AagrOXF_evm.TU.utg000003l.509, AagrOXF_evm.TU.utg000024l.118, AagrOXF_evm.TU.utg000085l.7, AagrOXF_evm.TU.utg000059l.74, AagrOXF_evm.TU.utg000008l.306, AagrOXF_evm.TU.utg000018l.466, …	Azfi_s0009.g011929, Azfi_s0116.g046369, Azfi_s0237.g059582, Azfi_s0065.g035805, Azfi_s0018.g014855, Azfi_s0015.g013874, Azfi_s0106.g045035, Azfi_s0051.g031353, Azfi_s0092.g043100, Azfi_s0068.g036232, Azfi_s0068.g036247	AT4G03030, AT1G27420, AT1G67480, AT1G22040, AT2G24540, AT1G30090, AT1G55270, AT3G61350, AT3G63220, AT1G16250, AT2G44130, AT3G59940, AT1G15670, AT1G80440	Bradi3g11000, Bradi3g43930, Bradi5g07660, Bradi3g46700, Bradi1g31260, Bradi1g58530, Bradi1g73860, Bradi3g01360, Bradi3g47920, Bradi4g21000, Bradi4g20980, Bradi3g46090, Bradi1g37010	CHBRA468g00150, CHBRA87g00550, CHBRA48g00120		Cre03.g205400_4532	CLOP_g10677_, CLOP_g23398, CLOP_g14846, CLOP_g7574_, CLOP_g3997, CLOP_g22833, CLOP_g20267, CLOP_g15168, CLOP_g16508	CLOM_g23703, CLOM_g24331, CLOM_g23088_, CLOM_g14252_, CLOM_g884, CLOM_g17182, CLOM_g1000, CLOM_g17509, CLOM_g7600	13255, 465, 7608, 1686, 6029, 2413	Me1_v2_0205000, Me1_v2_0082360, Me1_v2_0222100, Me1_v2_0039430, Me1_v2_0082050, Me1_v2_0100640, Me1_v2_0220920, Me1_v2_0125270, Me1_v2_0138710, Me1_v2_0150730, Me1_v2_0213750, Me1_v2_0108370, Me1_v2_0120950, Me1_v2_0108560, Me1_v2_0136270, Me1_v2_0062110, Me1_v2_0077750, Me1_v2_0035400, Me1_v2_0052480, Me1_v2_0230630, Me1_v2_0007430	Mp7g08240, Mp1g11590, Mp3g08140, Mp7g02060, Mp1g25860, Mp2g26320, Mp1g25820, Mp2g13040, Mp4g20550, Mp7g05720, Mp1g09370, Mp6g10520, Mp5g04070, Mp1g09260, Mp7g04930, Mp1g25730, Mp7g02760, Mp8g07800			LOC_Os02g21110, LOC_Os02g30210, LOC_Os04g31120, LOC_Os02g36520, LOC_Os10g21930, LOC_Os06g44500, LOC_Os07g05880, LOC_Os02g10850, LOC_Os10g26990, LOC_Os03g07160, LOC_Os02g02350, LOC_Os10g24900, LOC_Os12g31390, LOC_Os11g14140, LOC_Os02g35530, LOC_Os02g11790, LOC_Os06g39370		Pp6c3_12320V6, Pp6c14_2190V6, Pp6c10_2690V6, Pp6c8_4850V6, Pp6c11_10060V6, Pp6c7_1940V6, Pp6c1_11570V6, Pp6c2_7420V6, Pp6c5_3060V6, Pp6c11_10570V6, Pp6c18_1750V6, Pp6c22_9830V6, Pp6c26_4970V6, Pp6c13_5850V6, Pp6c3_7820V6, Pp6c9_3930V6, Pp6c14_520V6, Pp6c8_9480V6, Pp6c1_10700V6, Pp6c10_470V6, Pp6c14_9680V6	Solyc09T002059, Solyc01T003713, Solyc02T000273, Solyc01T000070, Solyc01T001115, Solyc01T002830, Solyc06T000251, Solyc09T001971, Solyc07T001595, Solyc10T002448, Solyc03T003326, Solyc03T003327, Solyc06T001703	99292, 4998, 121243, 85806, 55890, 431561, 441635, 426714, 429669, 404324, 438121, 411144, 92722, 115581, 412321, 410670, 429850, 88328, 83069, 65366, 403983, 420459, 87207, 405137	SM002316S08055, SM000065S20164, SM000243S08567, SM000062S19905, SM000719S21279, SM000074S21703, SM000168S02593, SM000133S26834, SM000069S20720, SM000121S26008, SM000258S09106	Zci1a_03931, Zci1a_04820, Zci1a_01458, Zci1a_36538, Zci1a_39446, Zci1a_16859, Zci1a_16934, Zci1a_16431, Zci1a_12550, Zci1a_34973, Zci1a_41904, Zci1a_06965, Zci1a_13419, Zci1a_13877, Zci1a_06964, Zci1a_12639, Zci1a_32421, Zci1a_30801	Zci_04912, Zci_11505, Zci_10612, Zci_01549, Zci_08166, Zci_13468, Zci_14255, Zci_01630, Zci_15369, Zci_08526, Zci_08560, Zci_03530, Zci_01539	UTEX1559_04120, UTEX1559_09135, UTEX1559_05124, UTEX1559_14004, UTEX1559_11546, UTEX1559_11620, UTEX1559_17594, UTEX1559_01714, UTEX1559_06987, UTEX1559_13043, UTEX1559_11920, UTEX1559_03340, UTEX1559_12353, UTEX1559_18786, UTEX1559_17336, UTEX1559_10129, UTEX1559_11561	UTEX1560_09836, UTEX1560_13657, UTEX1560_07827, UTEX1560_09326, UTEX1560_01372, UTEX1560_01371, UTEX1560_06085, UTEX1560_18346, UTEX1560_15818, UTEX1560_04055, UTEX1560_04132, UTEX1560_10489, UTEX1560_09772, UTEX1560_16806, UTEX1560_13786, UTEX1560_16051, UTEX1560_11949, UTEX1560_01388	Zm00001eb235230, Zm00001eb241600, Zm00001eb182900, Zm00001eb173330, Zm00001eb389480, Zm00001eb389500, Zm00001eb300170, Zm00001eb235530, Zm00001eb048290, Zm00001eb005230, Zm00001eb006840, Zm00001eb229830, Zm00001eb070070, Zm00001eb224370, Zm00001eb168220, Zm00001eb182480, Zm00001eb277050
N0.HOG0000121	OG0000063	n1	AagrOXF_evm.TU.utg000049l.805, AagrOXF_evm.TU.utg000049l.809, AagrOXF_evm.TU.utg000049l.811, AagrOXF_evm.TU.utg000049l.812, AagrOXF_evm.TU.utg000049l.803, AagrOXF_evm.TU.utg000049l.796, AagrOXF_evm.TU.utg000059l.235, AagrOXF_evm.TU.utg000091l.339, AagrOXF_evm.TU.utg000059l.244, AagrOXF_evm.TU.utg000091l.343, AagrOXF_evm.TU.utg000059l.241, AagrOXF_evm.TU.utg000049l.795, AagrOXF_evm.TU.utg000038l.2…	Azfi_s0003.g007923, Azfi_s0116.g046364, Azfi_s0064.g035632, Azfi_s0383.g067439, Azfi_s1974.g108478, Azfi_s0008.g011361, Azfi_s0006.g009785, Azfi_s0288.g063197, Azfi_s0381.g067399, Azfi_s0001.g000700	AT1G22880, AT1G71380, AT4G39010, AT4G39000, AT4G38990, AT1G70710, AT1G23210, AT4G02290, AT1G02800, AT2G44570, AT2G44560, AT2G44550, AT2G44540, AT1G48930, AT2G32990, AT4G11050, AT1G64390, AT5G49720, AT4G24260, AT1G65610, AT1G19940, AT1G75680, AT3G43860, AT3G42153, AT4G09740, AT4G23560	Bradi5g11310, Bradi4g35970, Bradi1g44110, Bradi2g11870, Bradi1g54580, Bradi4g33760, Bradi2g38357, Bradi5g26010, Bradi3g04080, Bradi1g44430, Bradi3g59810, Bradi4g29640, Bradi3g36210, Bradi2g32270, Bradi2g07150, Bradi1g63560, Bradi1g09460, Bradi5g14580, Bradi1g35220, Bradi4g36240, Bradi3g57190, Bradi3g34787	CHBRA239g00100, CHBRA601g00080, CHBRA594g00030	Chrsp9S00893, Chrsp9S08581, Chrsp45S00474	Cre06.g270500_4532, Cre17.g730600_4532, Cre17.g730550_4532	CLOP_g752, CLOP_g16152, CLOP_g1106, CLOP_g10435, CLOP_g15687, CLOP_g22060, CLOP_g11953, CLOP_g4499, CLOP_g5723, CLOP_g16582, CLOP_g16580	CLOM_g18604, CLOM_g17999, CLOM_g16738, CLOM_g16663, CLOM_g5558, CLOM_g4045, CLOM_g5768, CLOM_g11126, CLOM_g8428, CLOM_g8431	13906, 13022, 15902, 14149, 13021, 1278, 900, 901	Me1_v2_0092710, Me1_v2_0116720, Me1_v2_0127500, Me1_v2_0190560, Me1_v2_0197400, Me1_v2_0149770, Me1_v2_0190690, Me1_v2_0190710, Me1_v2_0149790, Me1_v2_0230170	Mp8g17860, Mp1g20540, Mp8g03630, Mp1g24780, Mp2g26250, Mp8g03880, Mp8g00020			LOC_Os04g36610, LOC_Os09g36060, LOC_Os06g14540, LOC_Os02g50040, LOC_Os01g21070, LOC_Os08g02220, LOC_Os02g03120, LOC_Os05g03840, LOC_Os04g57860, LOC_Os02g05744, LOC_Os06g13830, LOC_Os02g50490, LOC_Os09g23084, LOC_Os08g32940, LOC_Os05g12150, LOC_Os01g12070, LOC_Os01g12030, LOC_Os03g21210, LOC_Os03g52630, LOC_Os04g41970, LOC_Os06g50140, LOC_Os12g24040, LOC_Os09g36350, LOC_Os02g53820, LOC_Os08g29770		Pp6c22_9220V6, Pp6c22_9200V6, Pp6c19_6820V6, Pp6c18_3960V6, Pp6c11_9570V6, Pp6c3_14300V6, Pp6c13_700V6, Pp6c6_13640V6, Pp6c13_12130V6, Pp6c26_160V6, Pp6c16_9870V6, Pp6c5_4920V6, Pp6c4_4910V6, Pp6c3_14890V6, Pp6c8_2520V6, Pp6c4_12460V6, Pp6c3_3860V6, Pp6c22_9330V6, Pp6c7_7000V6, Pp6c19_9630V6	Solyc11T001671, Solyc01T004213, Solyc03T001799, Solyc09T000424, Solyc09T002275, Solyc08T002569, Solyc05T002376, Solyc02T000158, Solyc07T002653, Solyc07T001834, Solyc08T002479, Solyc12T002184, Solyc01T003470, Solyc05T000008, Solyc11T000365, Solyc02T002026, Solyc04T002891, Solyc06T001635, Solyc08T002413	117027, 110264, 415162, 234337, 99802, 109529, 234652, 266522, 75214, 144066, 77612, 93949, 266914, 85183	SM000023S07652, SM000034S12729, SM000154S01379, SM000042S15369, SM000008S22213, SM000039S14505	Zci1a_26734, Zci1a_04141, Zci1a_02214, Zci1a_10248, Zci1a_06096, Zci1a_01316, Zci1a_10550, Zci1a_20026, Zci1a_20031, Zci1a_10242, Zci1a_10251, Zci1a_10245, Zci1a_03290, Zci1a_10243, Zci1a_13221, Zci1a_13218, Zci1a_05755, Zci1a_42930, Zci1a_27338	Zci_13868, Zci_10931, Zci_12102, Zci_02466, Zci_01575, Zci_03866, Zci_03863, Zci_03857	UTEX1559_15342, UTEX1559_01633, UTEX1559_05644, UTEX1559_07539, UTEX1559_11514, UTEX1559_06387, UTEX1559_05789, UTEX1559_18628	UTEX1560_10134, UTEX1560_11693, UTEX1560_06240, UTEX1560_02196, UTEX1560_02270, UTEX1560_18585, UTEX1560_15592	Zm00001eb423080, Zm00001eb319480, Zm00001eb280690, Zm00001eb253720, Zm00001eb340080, Zm00001eb260830, Zm00001eb230580, Zm00001eb264950, Zm00001eb433630, Zm00001eb232430, Zm00001eb371630, Zm00001eb190430, Zm00001eb253980, Zm00001eb350640, Zm00001eb338750, Zm00001eb015710, Zm00001eb395290, Zm00001eb056390, Zm00001eb215310, Zm00001eb076600, Zm00001eb434590, Zm00001eb425730, Zm00001eb228030, Zm00001e…
N0.HOG0000122	OG0000063	n285	AagrOXF_evm.TU.utg000049l.799						Cre06.g273100_4532								LOC_Os01g64140
N0.HOG0000123	OG0000064	n0	AagrOXF_evm.TU.utg000006l.512, AagrOXF_evm.TU.utg000006l.508, AagrOXF_evm.TU.utg000049l.25, AagrOXF_evm.TU.utg000091l.609, AagrOXF_evm.TU.utg000091l.608, AagrOXF_evm.TU.utg000049l.35, AagrOXF_evm.TU.utg000024l.92, AagrOXF_evm.TU.utg000049l.29	Azfi_s0006.g010479, Azfi_s0269.g061148, Azfi_s0535.g076084, Azfi_s0004.g008857, Azfi_s0010.g012408, Azfi_s0065.g035725, Azfi_s0002.g001459, Azfi_s0288.g063214, Azfi_s0006.g009707, Azfi_s4125.g118063, Azfi_s0318.g064411, Azfi_s0703.g082649, Azfi_s0002.g001461, Azfi_s0004.g008777, Azfi_s0322.g064520, Azfi_s0202.g057640, Azfi_s0247.g060090	AT3G18070, AT3G18080, AT1G02850, AT4G27830, AT4G27820, AT3G62740, AT3G62750, AT1G45191, AT5G16580, AT4G22100, AT1G60270, AT1G60090, AT1G60260, AT4G21760, AT1G61820, AT1G61810, AT2G44480, AT2G32860, AT5G24540, AT5G24550, AT3G60140, AT2G44470, AT2G44460, AT2G44490, AT3G60120, AT1G51490, AT1G51470, AT1G47600, AT3G60130, AT5G42260, AT5G44640, AT2G25630, AT2G44450, AT5G54570, AT1G26560, AT5G36890	Bradi1g10930, Bradi1g10917, Bradi1g10892, Bradi1g10940, Bradi4g08040, Bradi1g19270, Bradi4g34927, Bradi4g34948, Bradi4g34940, Bradi2g59660, Bradi2g59650, Bradi3g45636, Bradi3g45648, Bradi3g45607, Bradi3g45627, Bradi2g27770, Bradi2g09200, Bradi2g09187, Bradi5g15540, Bradi5g15527, Bradi3g40007, Bradi3g39997, Bradi1g42690, Bradi5g13257, Bradi5g13265, Bradi1g33040, Bradi3g00650, Bradi1g70170, Bradi2g…	CHBRA3943g00010, CHBRA8819g00010, CHBRA125g00470	Chrsp35S05300	Cre07.g320850_4532, Cre03.g171050_4532	CLOP_g8722, CLOP_g367, CLOP_g14512, CLOP_g577_, CLOP_g12712	CLOM_g17858, CLOM_g9665, CLOM_g6312, CLOM_g6594, CLOM_g6594_, CLOM_g9301, CLOM_g9301_, CLOM_g14610	5671	Me1_v2_0102290, Me1_v2_0225500, Me1_v2_0191160, Me1_v2_0217220, Me1_v2_0092250, Me1_v2_0177330, Me1_v2_0119630, Me1_v2_0069290, Me1_v2_0224400, Me1_v2_0216360, Me1_v2_0060030	Mp2g13770, Mp5g17440, Mp5g05310		gwEuk.11.143.1	LOC_Os03g49600, LOC_Os03g49610, LOC_Os12g23170, LOC_Os07g46280, LOC_Os03g20710, LOC_Os01g32364, LOC_Os09g33680, LOC_Os09g33690, LOC_Os09g33710, LOC_Os01g70520, LOC_Os01g59840, LOC_Os01g59819, LOC_Os05g30390, LOC_Os05g30350, LOC_Os04g43390, LOC_Os04g43380, LOC_Os04g43400, LOC_Os04g43360, LOC_Os04g43410, LOC_Os09g31410, LOC_Os09g31430, LOC_Os11g08120, LOC_Os08g39860, LOC_Os08g39870, LOC_Os06g21570,…		Pp6c3_2580V6, Pp6c23_5420V6, Pp6c8_8470V6, Pp6c20_3820V6, Pp6c3_2650V6, Pp6c2_14990V6, Pp6c11_790V6, Pp6c19_9840V6, Pp6c2_15000V6, Pp6c2_19060V6, Pp6c19_7690V6, Pp6c4_13990V6, Pp6c11_14640V6	Solyc03T003198, Solyc12T001785, Solyc01T002271, Solyc09T002251, Solyc08T000817, Solyc07T002520, Solyc02T001716, Solyc08T000755, Solyc10T001151, Solyc01T002367, Solyc01T000461, Solyc01T002368, Solyc11T000354	149851, 151109, 73365, 75468, 408050, 144295, 76384, 76748, 268527, 163827, 163822, 75234, 228612, 88863, 127964, 153534, 268319, 98083	SM000064S19819, SM000060S19685, SM000041S15558, SM000213S06831, SM000178S03468, SM000019S05081, SM000119S25638	Zci1a_25383, Zci1a_02786, Zci1a_29725, Zci1a_29724, Zci1a_36646, Zci1a_11541, Zci1a_14528, Zci1a_39835, Zci1a_05736, Zci1a_05746, Zci1a_36844, Zci1a_14529, Zci1a_08573	Zci_11704, Zci_06507, Zci_11532, Zci_11705, Zci_05833, Zci_06333, Zci_01764, Zci_12620, Zci_12755, Zci_13484	UTEX1559_16353, UTEX1559_14599, UTEX1559_01319, UTEX1559_05151, UTEX1559_16354, UTEX1559_06514, UTEX1559_06513, UTEX1559_06132, UTEX1559_12744, UTEX1559_05607, UTEX1559_14748, UTEX1559_13582, UTEX1559_17111	UTEX1560_18731, UTEX1560_17688, UTEX1560_17615, UTEX1560_07411, UTEX1560_16839, UTEX1560_03866, UTEX1560_10829, UTEX1560_02455, UTEX1560_11268, UTEX1560_02684, UTEX1560_11458, UTEX1560_07614	Zm00001eb054240, Zm00001eb054230, Zm00001eb054250, Zm00001eb226140, Zm00001eb329520, Zm00001eb334460, Zm00001eb318150, Zm00001eb384110, Zm00001eb149960, Zm00001eb285520, Zm00001eb426510, Zm00001eb077520, Zm00001eb077490, Zm00001eb077500, Zm00001eb077510, Zm00001eb426520, Zm00001eb079850, Zm00001eb418490, Zm00001eb133810, Zm00001eb133800, Zm00001eb411430, Zm00001eb138340, Zm00001eb138350, Zm00001e…
N0.HOG0000124	OG0000065	n0	AagrOXF_evm.TU.utg000091l.539, AagrOXF_evm.TU.utg000002l.499, AagrOXF_evm.TU.utg000002l.549, AagrOXF_evm.TU.utg000024l.193, AagrOXF_evm.TU.utg000029l.25, AagrOXF_evm.TU.utg000029l.10, AagrOXF_evm.TU.utg000084l.77, AagrOXF_evm.TU.utg000042l.209, AagrOXF_evm.TU.utg000042l.208, AagrOXF_evm.TU.utg000042l.207, AagrOXF_evm.TU.utg000005l.121, AagrOXF_evm.TU.utg000005l.119, AagrOXF_evm.TU.utg000005l.120	Azfi_s0064.g035412, Azfi_s0725.g083822, Azfi_s0024.g020274, Azfi_s0681.g082017, Azfi_s0681.g082020, Azfi_s0024.g020276, Azfi_s1256.g100492, Azfi_s0208.g058014, Azfi_s0015.g013742, Azfi_s0208.g058008, Azfi_s0045.g030080, Azfi_s0006.g009685, Azfi_s0006.g009687, Azfi_s0010.g012307, Azfi_s0038.g026368, Azfi_s0102.g044493, Azfi_s0029.g024072, Azfi_s0083.g038788	AT5G58860, AT2G45970, AT4G00360, AT1G01600, AT1G63710, AT1G24540, AT3G26125, AT1G13140, AT1G13150, AT5G23190, AT5G08250, AT4G39490, AT2G23180, AT4G39480, AT2G21910, AT1G57750, AT1G65340, AT5G52320, AT1G47620, AT1G66030, AT5G51900, AT4G32170, AT4G39500, AT4G39510, AT5G02900, AT2G27690, AT3G01900, AT3G48520, AT5G63450, AT1G34540, AT3G56630, AT1G69500, AT2G44890, AT2G45510	Bradi2g55280, Bradi3g51370, Bradi3g47750, Bradi3g29310, Bradi2g05290, Bradi1g75740, Bradi1g75730, Bradi1g75707, Bradi2g55490, Bradi2g23837, Bradi4g42536, Bradi4g26650, Bradi4g42540, Bradi4g19187, Bradi2g26752, Bradi2g60920, Bradi1g69540, Bradi4g43380, Bradi2g52700, Bradi2g52695, Bradi2g52690, Bradi1g73796, Bradi1g49841, Bradi1g49831, Bradi1g49880, Bradi1g49836, Bradi5g18920, Bradi3g31697		Chrsp94S08291		CLOP_g24362, CLOP_g22377, CLOP_g11341	CLOM_g15459, CLOM_g21483	5127, 6432, 15879, 5635	Me1_v2_0154470, Me1_v2_0131420, Me1_v2_0213150, Me1_v2_0213000, Me1_v2_0213110, Me1_v2_0012110, Me1_v2_0213030	Mp3g17470, Mp2g10330, Mp5g04140, Mp1g05180, Mp4g01410, Mp4g01380, Mp4g01370, Mp6g16900, Mp6g16890, Mp3g12110, Mp8g09030, Mp8g09040, Mp6g09890, Mp7g13950, Mp6g06780, Mp1g17830, Mp2g06910	5311, 5309, 5310		LOC_Os01g63540, LOC_Os02g44654, LOC_Os04g47250, LOC_Os02g38290, LOC_Os10g34480, LOC_Os01g08800, LOC_Os03g04650, LOC_Os03g04640, LOC_Os03g04630, LOC_Os03g04660, LOC_Os03g04680, LOC_Os01g08810, LOC_Os01g63930, LOC_Os05g37250, LOC_Os11g05380, LOC_Os12g05480, LOC_Os12g05440, LOC_Os12g25660, LOC_Os11g29290, LOC_Os05g31740, LOC_Os01g72270, LOC_Os01g72260, LOC_Os03g12260, LOC_Os12g04110, LOC_Os11g04310,…	PRCOL_00004301_RA	Pp6c11_14750V6, Pp6c7_4050V6, Pp6c6_370V6, Pp6c1_12240V6, Pp6c15_11260V6, Pp6c2_5220V6, Pp6c14_13170V6, Pp6c17_12180V6, Pp6c24_9560V6, Pp6c13_12070V6, Pp6c5_6810V6, Pp6c6_7950V6	Solyc01T001244, Solyc06T002513, Solyc01T002852, Solyc08T002373, Solyc02T000193, Solyc10T002474, Solyc10T002475, Solyc10T002472, Solyc10T002470, Solyc10T002471, Solyc04T000479, Solyc04T001673, Solyc04T001676, Solyc04T000478, Solyc04T001678, Solyc06T002306, Solyc10T002625, Solyc09T000369, Solyc09T000370, Solyc11T002035, Solyc07T000197, Solyc09T002053, Solyc02T002929, Solyc03T002405, Solyc03T002406,…	124000, 111511, 128350, 233293, 76541, 83080, 80659, 80855, 405166, 113735, 113847, 432651, 5479, 418431, 111270, 151517	SM000089S23847, SM000043S15838, SM000066S20417, SM000085S23238, SM000044S16024, SM000323S12624	Zci1a_11304, Zci1a_44851, Zci1a_44700, Zci1a_43871	Zci_10004, Zci_08650, Zci_10825, Zci_01342	UTEX1559_07728, UTEX1559_17070, UTEX1559_08699, UTEX1559_09305	UTEX1560_16275, UTEX1560_16276, UTEX1560_10481, UTEX1560_06383, UTEX1560_08817	Zm00001eb367160, Zm00001eb147560, Zm00001eb249960, Zm00001eb074170, Zm00001eb183820, Zm00001eb045340, Zm00001eb157600, Zm00001eb003230, Zm00001eb003240, Zm00001eb402820, Zm00001eb003300, Zm00001eb003290, Zm00001eb337640, Zm00001eb366970, Zm00001eb289010, Zm00001eb196960, Zm00001eb164090, Zm00001eb406600, Zm00001eb406670, Zm00001eb169710, Zm00001eb090620, Zm00001eb286910, Zm00001eb213390, Zm00001e…
N0.HOG0000125	OG0000066	n0	AagrOXF_evm.TU.utg000071l.22																				Zci1a_21105, Zci1a_21386, Zci1a_39850, Zci1a_33956, Zci1a_44121, Zci1a_23305, Zci1a_16493, Zci1a_09297, Zci1a_20499, Zci1a_24975, Zci1a_43054, Zci1a_18206, Zci1a_25132, Zci1a_02660, Zci1a_13117, Zci1a_28059, Zci1a_00234, Zci1a_38553, Zci1a_04099, Zci1a_04101, Zci1a_38179, Zci1a_24518, Zci1a_01880, Zci1a_13035, Zci1a_35805, Zci1a_11413, Zci1a_30164, Zci1a_28728, Zci1a_19515, Zci1a_12686, Zci1a_260…
N0.HOG0000126	OG0000067	n0					CHBRA28g00450, CHBRA71g00760, CHBRA315g00110, CHBRA227g00180, CHBRA52g00110, CHBRA765g00090, CHBRA00g01520, g27780.t2, CHBRA125g00090, CHBRA881g00030, CHBRA594g00040, CHBRA128g00120, CHBRA136g00200, CHBRA123g00080, CHBRA509g00100, CHBRA146g00190, CHBRA971g00030, CHBRA52g00590, CHBRA216g00150, CHBRA1210g00030, CHBRA364g00010, CHBRA189g00510, CHBRA367g00040, CHBRA344g00410, CHBRA09g00020, CHBRA204g…
N0.HOG0000127	OG0000068	n1							Cre06.g278158_4532, Cre06.g278160_4532			13614
N0.HOG0000128	OG0000068	n3	AagrOXF_evm.TU.utg000100l.51, AagrOXF_evm.TU.utg000076l.59, AagrOXF_evm.TU.utg000076l.44, AagrOXF_evm.TU.utg000076l.57, AagrOXF_evm.TU.utg000076l.49, AagrOXF_evm.TU.utg000076l.54, AagrOXF_evm.TU.utg000076l.58, AagrOXF_evm.TU.utg000006l.720, AagrOXF_evm.TU.utg000050l.215, AagrOXF_evm.TU.utg000057l.351	Azfi_s0001.g000764, Azfi_s0370.g067074, Azfi_s0203.g057643	AT5G66590, AT1G01310, AT3G09590, AT5G02730, AT4G31470, AT4G25780, AT4G30320, AT4G25790, AT5G57625, AT3G19690, AT2G19990, AT2G19980, AT2G19970, AT1G50050, AT1G50060, AT4G07820, AT2G14580, AT2G14610, AT4G33720, AT4G33710, AT5G26130, AT4G33730	Bradi1g09637, Bradi4g38910, Bradi1g57580, Bradi1g12360, Bradi1g57540, Bradi1g57590, Bradi3g53681, Bradi2g14240, Bradi3g53630, Bradi3g60260, Bradi3g60230, Bradi1g57575, Bradi3g53637, Bradi4g00865	CHBRA02g01700, CHBRA38g00830, CHBRA38g00680, CHBRA38g00730, CHBRA38g00840, CHBRA794g00040, CHBRA732g00050		Cre02.g083100_4532, Cre01.g045000_4532, Cre06.g278166_4532, Cre11.g467672_4532, Cre12.g559750_4532, Cre13.g589400_4532, Cre06.g278209_4532	CLOP_g3548, CLOP_g5698, CLOP_g2929_, CLOP_g16612, CLOP_g8519, CLOP_g8520, CLOP_g20389, CLOP_g7816, CLOP_g12134, CLOP_g14853, CLOP_g14855, CLOP_g14857, CLOP_g14859, CLOP_g36, CLOP_g13799, CLOP_g1275_, CLOP_g538, CLOP_g512, CLOP_g8700, CLOP_g3751, CLOP_g3743, CLOP_g3753, CLOP_g3754, CLOP_g3755, CLOP_g13454, CLOP_g21665_, CLOP_g6480	CLOM_g3507, CLOM_g15367, CLOM_g14658, CLOM_g16629, CLOM_g9729, CLOM_g17658, CLOM_g8348, CLOM_g24338, CLOM_g24340, CLOM_g14756, CLOM_g9817_, CLOM_g19499, CLOM_g6449, CLOM_g18460, CLOM_g18491, CLOM_g8032, CLOM_g18485, CLOM_g14427, CLOM_g23410, CLOM_g15296, CLOM_g23401, CLOM_g23411, CLOM_g23412, CLOM_g23413, CLOM_g15629, CLOM_g14589, CLOM_g14589_, CLOM_g19455, CLOM_g10832	11706	Me1_v2_0089810, Me1_v2_0223770, Me1_v2_0030120, Me1_v2_0124930, Me1_v2_0132150, Me1_v2_0171710	Mp1g09000, Mp5g12540, Mp1g08990, Mp5g12510, Mp7g00440, Mp3g14100, Mp3g14110, Mp3g03430, Mp3g14130, Mp2g11950, Mp3g21890, Mp5g16820, Mp7g13960, Mp6g06426, Mp6g06429, Mp6g06433, Mp6g06436, Mp6g06441, Mp6g06444, Mp6g06425, Mp6g06428, Mp6g06432, Mp6g06435, Mp6g06439, Mp6g06443, Mp6g06447, Mp2g15970, Mp6g06360, Mp2g06570, Mp6g06410, Mp6g06423, Mp6g06446, Mp6g06330, Mp6g06400, Mp6g06340, Mp2g15990, Mp4…			LOC_Os07g03467, LOC_Os07g03590, LOC_Os07g03288, LOC_Os07g03377, LOC_Os04g22210, LOC_Os02g27300, LOC_Os06g24290, LOC_Os07g03750, LOC_Os07g03580, LOC_Os07g03499, LOC_Os07g03409, LOC_Os07g03319, LOC_Os07g03600, LOC_Os07g03680, LOC_Os07g03690, LOC_Os07g03710, LOC_Os07g03730, LOC_Os07g03740, LOC_Os01g28450, LOC_Os01g28500, LOC_Os07g03368, LOC_Os07g03279, LOC_Os07g03458, LOC_Os10g11500, LOC_Os02g54570,…		Pp6c2_16990V6, Pp6c11_670V6, Pp6c20_12000V6, Pp6c5_1950V6, Pp6c18_9650V6, Pp6c18_9680V6, Pp6c25_5310V6, Pp6c5_7360V6, Pp6c25_5400V6, Pp6c17_8970V6	Solyc02T000920, Solyc09T000085, Solyc10T002883, Solyc08T001664, Solyc07T000178, Solyc01T003866, Solyc01T003867, Solyc01T003868, Solyc01T003869, Solyc09T000092, Solyc09T000093, Solyc10T001392, Solyc10T001384, Solyc10T001391	28035, 76987, 234874, 101024, 101466, 101100, 424756, 230161, 112379, 100429, 233855, 90647	SM000117S25534, SM000124S25964, SM000270S10368, SM000020S06023, SM000096S24891, SM001056S14013, SM000005S17167, SM000054S18059, SM000175S03317	Zci1a_27850, Zci1a_24996, Zci1a_25257, Zci1a_04368, Zci1a_01245, Zci1a_19469, Zci1a_27713, Zci1a_21543, Zci1a_15362, Zci1a_25256, Zci1a_44087, Zci1a_17048	Zci_12754	UTEX1559_14749, UTEX1559_18109, UTEX1559_18110	UTEX1560_02683, UTEX1560_02647	Zm00001eb056280, Zm00001eb086310, Zm00001eb299360, Zm00001eb304940, Zm00001eb299370, Zm00001eb341580, Zm00001eb299340, Zm00001eb113820, Zm00001eb020340, Zm00001eb192760, Zm00001eb257320, Zm00001eb257300, Zm00001eb257310, Zm00001eb257290, Zm00001eb134210
N0.HOG0000129	OG0000069	n1	AagrOXF_evm.TU.utg000091l.367, AagrOXF_evm.TU.utg000116l.362	Azfi_s0051.g031431, Azfi_s0006.g009790, Azfi_s0240.g059699, Azfi_s0048.g030451, Azfi_s0008.g011258, Azfi_s0254.g060439, Azfi_s0006.g009723, Azfi_s2045.g108870, Azfi_s0051.g031234	AT2G21660, AT4G39260, AT3G26420, AT1G60650, AT5G04280, AT2G21690, AT2G14160	Bradi1g71377, Bradi4g00940, Bradi1g12787, Bradi3g13040, Bradi1g02570, Bradi1g12460, Bradi1g55020	CHBRA412g00080, CHBRA609g00090, CHBRA171g00440, CHBRA609g00080, CHBRA309g00290	Chrsp77S07681	Cre17.g729150_4532, Cre02.g079400_4532	CLOP_g23434, CLOP_g25401, CLOP_g16266	CLOM_g22662, CLOM_g13051, CLOM_g21083	12622, 4686, 14077	Me1_v2_0176190	Mp4g15980, Mp1g18780, Mp2g24130, Mp6g08160, Mp8g16700			LOC_Os05g13620, LOC_Os05g13630, LOC_Os05g13650, LOC_Os03g46770, LOC_Os12g43600, LOC_Os03g61990, LOC_Os03g47800, LOC_Os07g08960	PRCOL_00005135_RA	Pp6c7_4180V6, Pp6c11_10660V6, Pp6c7_2070V6, Pp6c12_590V6, Pp6c17_1790V6	Solyc10T001702, Solyc10T001703, Solyc01T004150, Solyc10T001270, Solyc01T003695, Solyc03T000984, Solyc11T000306	37571, 172546, 49298, 439636	SM000369S13633, SM000086S23073, SM000391S15187, SM000029S10592, SM000189S04117, SM009025S24371, SM000135S27046	Zci1a_15792, Zci1a_18219, Zci1a_18218, Zci1a_15272, Zci1a_17838	Zci_08089, Zci_01823	UTEX1559_02302, UTEX1559_13929	UTEX1560_13675, UTEX1560_09621	Zm00001eb217560, Zm00001eb032690, Zm00001eb134340, Zm00001eb063770, Zm00001eb053020, Zm00001eb217310, Zm00001eb302210, Zm00001eb116730
N0.HOG0000130	OG0000069	n101	AagrOXF_evm.TU.utg000042l.76	Azfi_s0037.g026033, Azfi_s0102.g044470, Azfi_s0004.g008617, Azfi_s0015.g013982, Azfi_s0501.g073868, Azfi_s0540.g076335, Azfi_s0444.g070620, Azfi_s1959.g108384, Azfi_s0017.g014465, Azfi_s0159.g053948, Azfi_s0007.g010976	AT4G24770, AT5G50250, AT2G37220, AT3G53460	Bradi2g16227, Bradi4g38260, Bradi3g42700, Bradi1g20440, Bradi1g61250	CHBRA550g00200			CLOP_g12544		2728	Me1_v2_0175810	Mp8g03420, Mp2g13800, Mp3g24820	27934	fgenesh1_pm.C_Chr_7000020	LOC_Os09g39180, LOC_Os08g44290, LOC_Os07g43810, LOC_Os03g25960	PRCOL_00000295_RA	Pp6c12_4670V6, Pp6c24_8870V6, Pp6c24_8850V6, Pp6c8_8520V6	Solyc03T002452, Solyc10T002901	26412, 25552	SM004358S15699, SM000059S18661, SM003811S14593	Zci1a_09630, Zci1a_29888	Zci_14106	UTEX1559_12194, UTEX1559_03262	UTEX1560_01927, UTEX1560_10333	Zm00001eb306930, Zm00001eb176260, Zm00001eb039630, Zm00001eb328390, Zm00001eb110100, Zm00001eb018320
N0.HOG0000131	OG0000069	n158	AagrOXF_evm.TU.utg000035l.165		AT3G52150, AT2G35410, AT3G52380, AT1G60000	Bradi4g27050, Bradi5g19970, Bradi1g57190, Bradi3g55190			Cre01.g032300_4532, Cre07.g336350_4532			13776			18510	e_gwEuk.9.583.1, eugene.1400010080, gwEuk.12.329.1, e_gwEuk.3.391.1	LOC_Os09g10760, LOC_Os04g50110, LOC_Os07g06450, LOC_Os02g57010	PRCOL_00003174_RA		Solyc08T001965, Solyc09T002625	9008, 9015					UTEX1560_11012	Zm00001eb308420, Zm00001eb072370, Zm00001eb300260, Zm00001eb258730
N0.HOG0000132	OG0000069	n190						Chrsp22S03472	Cre09.g392350_4532
N0.HOG0000133	OG0000069	n191	AagrOXF_evm.TU.utg000091l.435, AagrOXF_evm.TU.utg000111l.163, AagrOXF_evm.TU.utg000002l.295	Azfi_s0015.g014101, Azfi_s0116.g046316, Azfi_s0345.g065814, Azfi_s0136.g050935, Azfi_s0232.g059291, Azfi_s0005.g009417, Azfi_s0013.g013350, Azfi_s0009.g011832, Azfi_s0062.g035257, Azfi_s0328.g065292, Azfi_s0468.g072856, Azfi_s1992.g108577	AT3G08000, AT5G59865, AT2G27330, AT1G73530, AT3G46020, AT5G59860, AT5G06210, AT1G18630, AT5G61030, AT1G74230, AT4G13850, AT3G23830	Bradi2g58475, Bradi2g62460, Bradi4g05350, Bradi5g09510, Bradi3g24720, Bradi4g06840, Bradi1g22210, Bradi2g58690	CHBRA1245g00050	Chrsp42S05733		CLOP_g7956, CLOP_g16758	CLOM_g3467, CLOM_g9184	4223, 110	Me1_v2_0090960	Mp1g21200			LOC_Os01g74340, LOC_Os04g49440, LOC_Os01g31810, LOC_Os04g33810, LOC_Os10g17454, LOC_Os12g31800, LOC_Os07g41120, LOC_Os01g68790	PRCOL_00001764_RA	Pp6c4_3450V6, Pp6c12_11600V6, Pp6c12_11610V6, Pp6c1_3390V6	Solyc07T001829, Solyc04T000694, Solyc09T000536, Solyc10T002609, Solyc10T002504, Solyc02T000965, Solyc02T002434, Solyc05T002498, Solyc09T002769	81392, 406315, 78193, 140819	SM000076S21781, SM000030S11373, SM000028S10191	Zci1a_07178		UTEX1559_07783, UTEX1559_07784	UTEX1560_13952, UTEX1560_13953	Zm00001eb364970, Zm00001eb139710, Zm00001eb428060, Zm00001eb083720, Zm00001eb409440, Zm00001eb138110, Zm00001eb326870, Zm00001eb364750
N0.HOG0000134	OG0000070	n0					CHBRA58g00520, CHBRA147g00420, CHBRA623g00100, CHBRA669g00080, CHBRA444g00200, CHBRA74g00420, CHBRA493g00150, g3134.t2, CHBRA19g01180, CHBRA494g00250, g48351.t2, CHBRA131g00260, CHBRA123g00250, CHBRA421g00320, CHBRA361g00160, CHBRA505g00100, CHBRA509g00040, CHBRA194g00400, CHBRA71g00340, CHBRA421g00150, CHBRA207g00210, CHBRA22g00820, CHBRA143g00240, CHBRA298g00290, CHBRA58g00530, CHBRA646g00210, …
N0.HOG0000135	OG0000071	n0	AagrOXF_evm.TU.utg000100l.238, AagrOXF_evm.TU.utg000004l.40, AagrOXF_evm.TU.utg000002l.436, AagrOXF_evm.TU.utg000091l.385, AagrOXF_evm.TU.utg000002l.528, AagrOXF_evm.TU.utg000113l.98, AagrOXF_evm.TU.utg000022l.91	Azfi_s0188.g056822, Azfi_s3184.g114979, Azfi_s2471.g111662, Azfi_s0017.g014609, Azfi_s0032.g024612, Azfi_s0006.g009821, Azfi_s0262.g060790, Azfi_s0558.g076907, Azfi_s0006.g009635, Azfi_s0040.g026630, Azfi_s0104.g044792, Azfi_s0182.g056462, Azfi_s0658.g081288, Azfi_s0040.g026637, Azfi_s0001.g000622, Azfi_s0142.g051425, Azfi_s0339.g065615, Azfi_s0190.g056904	AT5G66700, AT2G18550, AT4G36740, AT3G01220, AT5G15150, AT1G69780, AT1G26960, AT5G65310, AT2G22430, AT4G40060, AT3G01470, AT1G27045, AT5G53980, AT2G36610, AT5G03790, AT2G46680, AT3G61890, AT1G70920, AT2G01430, AT2G44910, AT3G60390, AT4G17460, AT5G47370, AT4G16780, AT5G06710, AT2G22800, AT4G37790	Bradi1g23460, Bradi1g71280, Bradi1g73190, Bradi4g32737, Bradi3g38600, Bradi1g71930, Bradi3g56180, Bradi3g35850, Bradi4g29380, Bradi5g17170, Bradi3g50220, Bradi4g35910, Bradi3g03970, Bradi1g33870, Bradi2g45000, Bradi5g17570, Bradi3g33410, Bradi4g31690, Bradi3g37810, Bradi1g69150, Bradi3g21480, Bradi3g46320, Bradi1g51257, Bradi1g51270	CHBRA247g00020, CHBRA00g02480, CHBRA51g00520	Chrsp52S06623, Chrsp23S03707		CLOP_g7022, CLOP_g273, CLOP_g13636, CLOP_g13637, CLOP_g23527	CLOM_g20669, CLOM_g8230, CLOM_g6683, CLOM_g10590, CLOM_g10589	11316, 14506, 14507, 14266, 4157, 3922, 7154, 7635, 5409	Me1_v2_0100210	Mp3g02320, Mp2g24200			LOC_Os07g39320, LOC_Os03g10210, LOC_Os10g26500, LOC_Os03g07450, LOC_Os09g29460, LOC_Os08g37580, LOC_Os10g23090, LOC_Os03g08960, LOC_Os02g49700, LOC_Os08g32080, LOC_Os08g32085, LOC_Os09g21180, LOC_Os07g24350, LOC_Os04g45810, LOC_Os02g43330, LOC_Os09g35910, LOC_Os01g59009, LOC_Os02g05640, LOC_Os06g48290, LOC_Os01g45570, LOC_Os04g46350, LOC_Os10g41230, LOC_Os10g39720, LOC_Os09g38890, LOC_Os09g27450,…	PRCOL_00004377_RA	Pp6c11_12850V6, Pp6c7_1320V6, Pp6c5_13980V6, Pp6c6_1540V6, Pp6c16_1810V6, Pp6c25_11310V6, Pp6c12_10540V6, Pp6c3_20110V6, Pp6c8_120V6, Pp6c4_3870V6, Pp6c1_19490V6, Pp6c14_11900V6, Pp6c17_9360V6, Pp6c14_11850V6, Pp6c17_9390V6, Pp6c2_3050V6, Pp6c1_19440V6, Pp6c9_11420V6, Pp6c15_10500V6, Pp6c5_3610V6, Pp6c6_14140V6, Pp6c11_11590V6, Pp6c11_11600V6, Pp6c7_4440V6, Pp6c7_4430V6	Solyc02T000777, Solyc03T000643, Solyc03T000640, Solyc03T000641, Solyc02T002170, Solyc02T000998, Solyc02T002354, Solyc01T000482, Solyc05T000218, Solyc05T002257, Solyc11T000411, Solyc04T002364, Solyc02T002268, Solyc03T002587, Solyc04T000090, Solyc05T000194, Solyc10T000209, Solyc10T000212, Solyc09T000283, Solyc03T001681, Solyc06T001076, Solyc01T002996, Solyc08T002559, Solyc07T002155, Solyc05T000299,…	19476, 18217, 81609, 18196, 6792, 139631	SM000230S07338, SM000108S14209, SM000012S25296, SM000143S00724, SM000205S06226, SM000112S23961, SM000220S07068, SM000150S01704, SM000158S02039	Zci1a_34283, Zci1a_13961	Zci_10572, Zci_06791	UTEX1559_13965, UTEX1559_13364	UTEX1560_04593, UTEX1560_05274	Zm00001eb325630, Zm00001eb107800, Zm00001eb400960, Zm00001eb007950, Zm00001eb400950, Zm00001eb048440, Zm00001eb223300, Zm00001eb005440, Zm00001eb402220, Zm00001eb315750, Zm00001eb101280, Zm00001eb027860, Zm00001eb006700, Zm00001eb401450, Zm00001eb189900, Zm00001eb253470, Zm00001eb179000, Zm00001eb042400, Zm00001eb098960, Zm00001eb075230, Zm00001eb427650, Zm00001eb248930, Zm00001eb319390, Zm00001e…
N0.HOG0000136	OG0000072	n1	AagrOXF_evm.TU.utg000124l.50, AagrOXF_evm.TU.utg000124l.46, AagrOXF_evm.TU.utg000002l.64	Azfi_s0045.g029809, Azfi_s0093.g043306, Azfi_s0436.g069942, Azfi_s0350.g066538, Azfi_s0212.g058186, Azfi_s0289.g063282	AT5G20910, AT2G15580, AT1G26800, AT1G14200, AT5G08139, AT5G60820, AT3G02340, AT5G15820, AT5G01980, AT5G64920	Bradi2g54784, Bradi4g31030, Bradi1g47580, Bradi4g42920, Bradi4g42915, Bradi4g42700, Bradi4g42671, Bradi4g42660, Bradi1g20480, Bradi1g61080, Bradi2g49196, Bradi3g38870, Bradi3g56300, Bradi1g35540, Bradi4g20690, Bradi4g44277	CHBRA217g00370, CHBRA291g00380, CHBRA280g00110, CHBRA280g00130, CHBRA773g00100	Chrsp21S03371, Chrsp51S06554	Cre13.g580750_4532	CLOP_g4551, CLOP_g14898, CLOP_g9259_	CLOM_g5820, CLOM_g8940, CLOM_g7195_	4941, 8158	Me1_v2_0125300, Me1_v2_0063410	Mp5g05250, Mp3g17850	9740, 9741	eugene.2100010113, eugene.1300010192, eugene.1200010079	LOC_Os01g62640, LOC_Os09g26400, LOC_Os02g55480, LOC_Os06g08250, LOC_Os11g05230, LOC_Os11g05200, LOC_Os07g43740, LOC_Os03g26420, LOC_Os03g26370, LOC_Os03g26300, LOC_Os12g04660, LOC_Os12g04590, LOC_Os08g38060, LOC_Os02g49550, LOC_Os06g42700, LOC_Os02g09820, LOC_Os09g06770, LOC_Os09g06740, LOC_Os12g02620, LOC_Os11g02670	PRCOL_00003418_RA	Pp6c1_3030V6, Pp6c1_22270V6, Pp6c2_3660V6, Pp6c11_14550V6, Pp6c14_13930V6, Pp6c7_460V6	Solyc08T001515, Solyc03T002821, Solyc07T000226, Solyc07T000227, Solyc07T000228, Solyc08T002341, Solyc12T000257, Solyc02T002378, Solyc02T000985, Solyc02T000988, Solyc05T000281, Solyc03T002737, Solyc02T000936, Solyc02T002488, Solyc09T002193	129201, 69832, 18758, 18753	SM000078S22129, SM000111S18777, SM000187S03899, SM000098S25133, SM000053S17491, SM000091S24563, SM000234S07883	Zci1a_18607, Zci1a_07114, Zci1a_18606, Zci1a_10896, Zci1a_01137	Zci_04511, Zci_09683	UTEX1559_04646, UTEX1559_11017	UTEX1560_15696, UTEX1560_07665, UTEX1560_02104	Zm00001eb099970, Zm00001eb257950, Zm00001eb098400, Zm00001eb196720, Zm00001eb196750, Zm00001eb277670, Zm00001eb110240, Zm00001eb033640, Zm00001eb189830, Zm00001eb387590, Zm00001eb206330, Zm00001eb257980, Zm00001eb195510
N0.HOG0000137	OG0000072	n137	AagrOXF_evm.TU.utg000098l.19	Azfi_s0230.g059174, Azfi_s0185.g056585, Azfi_s0035.g025644, Azfi_s0132.g049293, Azfi_s0019.g015047, Azfi_s0038.g026224, Azfi_s0125.g048560, Azfi_s0006.g010490, Azfi_s0051.g031438	AT2G44330, AT3G60080, AT1G50350, AT4G26400, AT5G56340, AT1G55530, AT3G13430, AT2G39720, AT3G46620, AT5G59550, AT2G40830, AT3G56580, AT3G10815, AT1G68180, AT1G60360, AT3G19950	Bradi3g37800, Bradi4g31645, Bradi2g10520, Bradi1g63720, Bradi2g21870, Bradi1g04180, Bradi1g66780, Bradi2g39220, Bradi2g04010, Bradi2g52600, Bradi1g62350, Bradi3g57880, Bradi1g46110, Bradi3g29400, Bradi1g52440	CHBRA241g00380, CHBRA00g01530, CHBRA447g00310	Chrsp49S06169		CLOP_g9304_, CLOP_g11170, CLOP_g11169	CLOM_g2926	5699, 6054	Me1_v2_0200030	Mp8g17140, Mp7g15970			LOC_Os08g36170, LOC_Os09g27380, LOC_Os02g45830, LOC_Os01g16950, LOC_Os03g20870, LOC_Os05g40980, LOC_Os03g59760, LOC_Os03g16480, LOC_Os10g03920, LOC_Os05g01940, LOC_Os01g74040, LOC_Os05g41520, LOC_Os01g58780, LOC_Os03g22830, LOC_Os02g52870, LOC_Os06g10800, LOC_Os10g34590, LOC_Os06g01200	PRCOL_00004260_RA	Pp6c3_6660V6, Pp6c13_10860V6, Pp6c13_9400V6	Solyc05T001198, Solyc12T000252, Solyc04T000446, Solyc06T000062, Solyc01T000325, Solyc08T001872, Solyc01T003629, Solyc11T000684, Solyc03T002301, Solyc06T002069, Solyc06T002074, Solyc06T002076, Solyc04T000309	18755	SM000087S23369, SM000065S20169, SM000243S08577, SM000037S13589, SM000098S25132, SM000130S27115	Zci1a_03567	Zci_10068	UTEX1559_07657	UTEX1560_13485	Zm00001eb406020, Zm00001eb171350, Zm00001eb262850, Zm00001eb332700, Zm00001eb128880, Zm00001eb395440, Zm00001eb015480, Zm00001eb352220, Zm00001eb291150, Zm00001eb212150, Zm00001eb012180, Zm00001eb397770, Zm00001eb266970, Zm00001eb394660, Zm00001eb193570, Zm00001eb279100, Zm00001eb045300, Zm00001eb221240, Zm00001eb379590
N0.HOG0000138	OG0000073	n0																					Zci1a_34381, Zci1a_07603, Zci1a_06170, Zci1a_10070, Zci1a_21406, Zci1a_35537, Zci1a_26340, Zci1a_16993, Zci1a_03673, Zci1a_31430, Zci1a_39875, Zci1a_41817, Zci1a_24735, Zci1a_42871, Zci1a_32259, Zci1a_05714, Zci1a_04416, Zci1a_04382, Zci1a_33076, Zci1a_09442, Zci1a_01792, Zci1a_00791, Zci1a_25401, Zci1a_14108, Zci1a_19890, Zci1a_09389, Zci1a_11900, Zci1a_07734, Zci1a_23965, Zci1a_10281, Zci1a_316…
N0.HOG0000139	OG0000074	n0	AagrOXF_evm.TU.utg000041l.127, AagrOXF_evm.TU.utg000012l.469, AagrOXF_evm.TU.utg000008l.226, AagrOXF_evm.TU.utg000001l.430, AagrOXF_evm.TU.utg000077l.431, AagrOXF_evm.TU.utg000063l.258, AagrOXF_evm.TU.utg000077l.429, AagrOXF_evm.TU.utg000041l.17, AagrOXF_evm.TU.utg000003l.178, AagrOXF_evm.TU.utg000003l.175, AagrOXF_evm.TU.utg000003l.174, AagrOXF_evm.TU.utg000003l.171, AagrOXF_evm.TU.utg000041l.16…	Azfi_s0872.g090689, Azfi_s0073.g037224, Azfi_s0006.g010419, Azfi_s0050.g030963, Azfi_s0003.g008131, Azfi_s0113.g046004, Azfi_s0052.g031658, Azfi_s0002.g001228, Azfi_s0109.g045336, Azfi_s0055.g033955, Azfi_s0108.g045229, Azfi_s0040.g026602, Azfi_s0040.g026612, Azfi_s0188.g056807, Azfi_s0004.g008437, Azfi_s0215.g058398, Azfi_s0033.g024992, Azfi_s0103.g044651, Azfi_s1046.g096024, Azfi_s0648.g080900,…	AT1G11370, AT3G29090, AT5G07430, AT5G07420, AT5G61680, AT1G69940, AT5G07410, AT5G55590, AT5G47500, AT2G36710, AT2G36700, AT1G05310, AT5G19730, AT3G17060, AT5G26810, AT3G24130, AT5G18990, AT2G21610	Bradi3g24750, Bradi4g09910, Bradi4g04620, Bradi1g21810, Bradi5g17850, Bradi4g38840, Bradi3g17880, Bradi2g49500, Bradi2g19420, Bradi1g64340, Bradi2g03212, Bradi4g00840, Bradi2g11470, Bradi2g44500	CHBRA850g00010, CHBRA165g00180, CHBRA856g00010, CHBRA69g00570, CHBRA267g00360, CHBRA183g00320, CHBRA259g00360, CHBRA259g00370, CHBRA259g00400, CHBRA181g00020, CHBRA355g00260, CHBRA03g01820, CHBRA355g00210, CHBRA129g00190, CHBRA1114g00040, CHBRA71g00770, CHBRA24g00920, CHBRA107g00470, CHBRA03g01790, CHBRA575g00200, CHBRA575g00240, CHBRA10234g00010, CHBRA850g00020, CHBRA1146g00020, CHBRA516g00080, …			CLOP_g5484, CLOP_g24281, CLOP_g6818, CLOP_g2065, CLOP_g2201, CLOP_g16578, CLOP_g3679, CLOP_g12911_, CLOP_g19788_, CLOP_g18946, CLOP_g21496, CLOP_g5793, CLOP_g21168, CLOP_g23206, CLOP_g24405	CLOM_g12512, CLOM_g5290, CLOM_g3216, CLOM_g6302, CLOM_g21583, CLOM_g10411, CLOM_g7974, CLOM_g16988_, CLOM_g12737_, CLOM_g15495, CLOM_g5066, CLOM_g21370, CLOM_g18385, CLOM_g19871	2820	Me1_v2_0214890, Me1_v2_0045520, Me1_v2_0227180, Me1_v2_0208240, Me1_v2_0228940, Me1_v2_0066080, Me1_v2_0028120, Me1_v2_0026410, Me1_v2_0208230, Me1_v2_0179170	Mp1g00190, Mp1g17560, Mp3g01170, Mp4g01190, Mp5g03920, Mp2g01420, Mp2g19430, Mp2g12150, Mp2g22440, Mp3g15910			LOC_Os10g26680, LOC_Os11g45730, LOC_Os11g45720, LOC_Os12g37660, LOC_Os07g41650, LOC_Os04g46740, LOC_Os09g39760, LOC_Os02g46310, LOC_Os08g10604, LOC_Os01g53990, LOC_Os05g44600, LOC_Os03g19610, LOC_Os01g19440, LOC_Os01g44340		Pp6c25_12040V6, Pp6c1_11870V6, Pp6c5_12170V6, Pp6c3_16060V6, Pp6c10_10310V6, Pp6c8_700V6, Pp6c8_140V6, Pp6c4_5350V6, Pp6c3_17080V6, Pp6c8_1050V6, Pp6c1_3170V6, Pp6c3_18700V6, Pp6c10_10620V6, Pp6c12_6220V6, Pp6c12_11950V6, Pp6c18_5840V6, Pp6c3_18680V6, Pp6c5_6570V6, Pp6c16_6550V6, Pp6c25_5620V6, Pp6c19_4790V6, Pp6c25_7100V6, Pp6c16_2260V6, Pp6c5_6660V6, Pp6c5_6640V6, Pp6c3_13070V6, Pp6c10_9930V6, …	Solyc01T002087, Solyc05T002331, Solyc05T002332, Solyc07T002699, Solyc07T002700, Solyc08T002144, Solyc10T002666, Solyc07T001621, Solyc02T002064, Solyc02T002068, Solyc12T000264, Solyc12T002744, Solyc04T002817, Solyc01T004158	164202, 101090, 165098, 104861, 65663, 76951, 81583, 76693, 402675, 73566, 103305, 34942, 77752	SM000014S00369, SM000038S14299, SM000016S01887, SM005109S17830, SM001027S09543, SM000023S07585, SM000154S01390, SM000001S04465, SM000023S07584, SM000034S12797, SM000021S06446, SM000006S19339, SM000037S13483, SM000026S08943, SM000011S19049, SM000018S03615, SM000026S08953, SM000026S08939, SM000011S19022, SM000018S03634					Zm00001eb402370, Zm00001eb048310, Zm00001eb165010, Zm00001eb028580, Zm00001eb327190, Zm00001eb074530, Zm00001eb307670, Zm00001eb413800, Zm00001eb293700, Zm00001eb163010, Zm00001eb340380, Zm00001eb029140, Zm00001eb359060
N0.HOG0000140	OG0000075	n0	AagrOXF_evm.TU.utg000012l.584, AagrOXF_evm.TU.utg000012l.573, AagrOXF_evm.TU.utg000012l.578, AagrOXF_evm.TU.utg000012l.574, AagrOXF_evm.TU.utg000077l.399, AagrOXF_evm.TU.utg000012l.583, AagrOXF_evm.TU.utg000012l.587, AagrOXF_evm.TU.utg000012l.586, AagrOXF_evm.TU.utg000011l.2, AagrOXF_evm.TU.utg000049l.103, AagrOXF_evm.TU.utg000019l.120, AagrOXF_evm.TU.utg000087l.78, AagrOXF_evm.TU.utg000049l.555,…	Azfi_s0069.g036640, Azfi_s0279.g062270, Azfi_s0117.g046566, Azfi_s0093.g043355, Azfi_s0006.g010054, Azfi_s0037.g026086, Azfi_s0118.g046633, Azfi_s0127.g048669	AT2G33530, AT1G28110, AT1G43780, AT5G42230, AT2G12480, AT5G42240, AT1G61130, AT4G15100, AT1G11080, AT3G17180, AT5G08260, AT5G23210, AT2G35770, AT4G30810, AT2G35780, AT3G07990, AT3G02110, AT4G30610, AT2G24010, AT2G24000, AT3G63470, AT2G05850, AT3G52000, AT3G52010, AT3G56540, AT3G52020, AT4G12910, AT3G25420	Bradi4g17900, Bradi5g08620, Bradi4g22510, Bradi2g12460, Bradi2g34850, Bradi2g12450, Bradi5g16230, Bradi1g35860, Bradi5g24300, Bradi1g29471, Bradi3g32247, Bradi3g32259, Bradi3g49590, Bradi1g47090, Bradi2g00261, Bradi2g00240, Bradi1g11567, Bradi2g35197, Bradi2g54150, Bradi3g54000, Bradi1g18852, Bradi1g19176, Bradi1g19171, Bradi1g19230, Bradi4g32414, Bradi1g14080, Bradi4g32390, Bradi4g34320, Bradi4g…	CHBRA100g00690, CHBRA754g00020, CHBRA1287g00020, CHBRA1287g00050, CHBRA26g00870		Cre09.g414800_4532, Cre07.g313164_4532, Cre17.g746597_4532	CLOP_g8276, CLOP_g14490, CLOP_g14491, CLOP_g23961	CLOM_g4067, CLOM_g11290, CLOM_g8611	10838, 14240	Me1_v2_0181700, Me1_v2_0074740, Me1_v2_0002920	Mp7g07030, Mp4g14670, Mp7g14320, Mp1g16820		e_gwEuk.12.275.1	LOC_Os11g31980, LOC_Os04g32540, LOC_Os11g10750, LOC_Os01g22980, LOC_Os05g06660, LOC_Os01g22954, LOC_Os04g44410, LOC_Os06g51370, LOC_Os10g39560, LOC_Os02g42310, LOC_Os06g08720, LOC_Os01g06490, LOC_Os05g18604, LOC_Os01g61690, LOC_Os02g55130, LOC_Os07g46350, LOC_Os09g28830, LOC_Os09g28840, LOC_Os03g09190, LOC_Os03g26930, LOC_Os03g26920, LOC_Os02g26480, LOC_Os04g25560, LOC_Os12g15470	PRCOL_00003185_RA	Pp6c1_760V6, Pp6c7_12300V6, Pp6c5_4050V6, Pp6c14_13710V6, Pp6c17_7390V6, Pp6c10_4670V6, Pp6c25_130V6, Pp6c15_7740V6, Pp6c9_10010V6, Pp6c24_5590V6, Pp6c17_3740V6, Pp6c4_4670V6, Pp6c3_6000V6, Pp6c9_12300V6	Solyc03T003124, Solyc06T001815, Solyc01T000487, Solyc01T000488, Solyc01T003696, Solyc04T002036, Solyc02T001588, Solyc12T002738, Solyc02T000196, Solyc07T000103, Solyc04T000621, Solyc02T002436, Solyc07T000070, Solyc01T002492, Solyc01T002493, Solyc01T004040, Solyc04T002706, Solyc06T002629, Solyc06T002630	403390, 230293, 101464, 96419, 22404, 81136, 81911, 166630, 122321, 166100, 166104, 271104, 78639, 79313, 75480	SM000018S03654, SM000026S08913, SM000023S07714, SM000001S04409, SM000034S12676, SM000092S24519, SM000014S00381, SM000031S11565	Zci1a_23384, Zci1a_03147, Zci1a_25684, Zci1a_30146, Zci1a_30150, Zci1a_43683	Zci_14334, Zci_07228, Zci_14332, Zci_06112, Zci_07070, Zci_07069, Zci_08303, Zci_09372	UTEX1559_03579, UTEX1559_13468, UTEX1559_03577, UTEX1559_02529, UTEX1559_09626, UTEX1559_09625, UTEX1559_09275, UTEX1559_10256	UTEX1560_11521, UTEX1560_09459, UTEX1560_11523, UTEX1560_07850, UTEX1560_00114, UTEX1560_00115, UTEX1560_14183, UTEX1560_06446	Zm00001eb170390, Zm00001eb113170, Zm00001eb084910, Zm00001eb090850, Zm00001eb168520, Zm00001eb340690, Zm00001eb131190, Zm00001eb076810, Zm00001eb413660, Zm00001eb022360, Zm00001eb185470, Zm00001eb248170, Zm00001eb374470, Zm00001eb336090, Zm00001eb123670, Zm00001eb284520, Zm00001eb148910, Zm00001eb257750, Zm00001eb329580, Zm00001eb110640, Zm00001eb315260, Zm00001eb101460, Zm00001eb101450, Zm00001e…
N0.HOG0000141	OG0000076	n1										15225, 3624					LOC_Os03g50800
N0.HOG0000142	OG0000076	n3	AagrOXF_evm.TU.utg000006l.769, AagrOXF_evm.TU.utg000057l.166, AagrOXF_evm.TU.utg000063l.264, AagrOXF_evm.TU.utg000063l.263, AagrOXF_evm.TU.utg000081l.75, AagrOXF_evm.TU.utg000035l.82, AagrOXF_evm.TU.utg000063l.256, AagrOXF_evm.TU.utg000020l.68, AagrOXF_evm.TU.utg000010l.23, AagrOXF_evm.TU.utg000001l.230, AagrOXF_evm.TU.utg000002l.219, AagrOXF_evm.TU.utg000024l.143	Azfi_s0237.g059566, Azfi_s0393.g067831, Azfi_s0212.g058222, Azfi_s0212.g058217, Azfi_s1072.g096895, Azfi_s0393.g067830, Azfi_s0005.g008932, Azfi_s0111.g045634	AT2G15360, AT2G03210, AT2G03220, AT1G14100, AT1G14110, AT1G14080, AT2G15390, AT2G15370, AT2G15350, AT1G74420	Bradi4g32160, Bradi1g46030, Bradi5g11770, Bradi3g58046, Bradi3g58067, Bradi1g46002, Bradi4g13697, Bradi1g46020, Bradi4g32407, Bradi2g40470, Bradi1g46050, Bradi1g46037, Bradi1g46010, Bradi3g58040, Bradi3g10230, Bradi3g58026	CHBRA365g00010, CHBRA394g00140, CHBRA272g00360, CHBRA394g00220, CHBRA394g00240			CLOP_g19331, CLOP_g18410, CLOP_g23515, CLOP_g17113, CLOP_g17138, CLOP_g17123, CLOP_g18304, CLOP_g1797, CLOP_g9976, CLOP_g9975, CLOP_g11516, CLOP_g15399, CLOP_g20679, CLOP_g10036, CLOP_g10031, CLOP_g17284	CLOM_g23417, CLOM_g4667, CLOM_g4689, CLOM_g4675, CLOM_g5466, CLOM_g16589, CLOM_g3805, CLOM_g13185_, CLOM_g13186, CLOM_g3800, CLOM_g2344	694, 7481	Me1_v2_0051200, Me1_v2_0184860, Me1_v2_0031840, Me1_v2_0022270, Me1_v2_0184870, Me1_v2_0184880, Me1_v2_0184900, Me1_v2_0028340, Me1_v2_0068240, Me1_v2_0183070, Me1_v2_0184830, Me1_v2_0034970, Me1_v2_0191560	Mp2g20270, Mp2g12440, Mp6g19640, Mp2g22100, Mp7g07390, Mp7g07400, Mp7g18170, Mp6g10590, Mp2g18250, Mp7g11200, Mp7g06430, Mp2g21110, Mp4g10040, Mp1g01370, Mp2g16920, Mp4g23180			LOC_Os02g17590, LOC_Os09g28460, LOC_Os08g24750, LOC_Os06g10920, LOC_Os04g37650, LOC_Os02g25630, LOC_Os04g37640, LOC_Os02g52590, LOC_Os02g52560, LOC_Os06g10980, LOC_Os02g52630, LOC_Os06g10930, LOC_Os06g10950, LOC_Os06g10960, LOC_Os06g10910, LOC_Os06g10970, LOC_Os02g52610, LOC_Os02g17534, LOC_Os02g17600, LOC_Os02g52640		Pp6c9_2310V6, Pp6c1_3420V6, Pp6c1_3400V6, Pp6c1_17900V6, Pp6c10_3430V6, Pp6c13_4420V6, Pp6c22_8150V6, Pp6c22_10450V6, Pp6c4_14560V6, Pp6c7_7840V6, Pp6c6_7190V6, Pp6c6_7180V6, Pp6c6_7170V6, Pp6c14_1640V6, Pp6c12_5980V6	Solyc03T002859, Solyc06T001387, Solyc07T001793	102871, 416793, 444560, 97987, 441628, 412985, 91761, 427741, 430640, 420100	SM000105S13851, SM000210S06756	Zci1a_16229, Zci1a_28913, Zci1a_16230, Zci1a_28914, Zci1a_07849, Zci1a_32107, Zci1a_19638, Zci1a_43174, Zci1a_35463, Zci1a_16247, Zci1a_08969, Zci1a_02565, Zci1a_29284, Zci1a_42428, Zci1a_01104, Zci1a_29934, Zci1a_07508, Zci1a_19459, Zci1a_17834, Zci1a_27347, Zci1a_23660, Zci1a_03320, Zci1a_00270, Zci1a_35317, Zci1a_44410, Zci1a_18789, Zci1a_25810	Zci_01111, Zci_12884, Zci_01415, Zci_08372, Zci_04083, Zci_14484, Zci_04085, Zci_11872, Zci_08551, Zci_05539, Zci_01594, Zci_11676, Zci_10993, Zci_15892	UTEX1559_05537, UTEX1559_12283, UTEX1559_05834, UTEX1559_05198, UTEX1559_05469, UTEX1559_01092, UTEX1559_05467, UTEX1559_10007, UTEX1559_12627, UTEX1559_05340, UTEX1559_11490, UTEX1559_11489, UTEX1559_03704, UTEX1559_11677, UTEX1559_16556	UTEX1560_01965, UTEX1560_01966, UTEX1560_01963, UTEX1560_01964, UTEX1560_17121, UTEX1560_01155, UTEX1560_17961, UTEX1560_16328, UTEX1560_16432, UTEX1560_06749, UTEX1560_02646, UTEX1560_17669, UTEX1560_03725, UTEX1560_16327, UTEX1560_18367, UTEX1560_14065, UTEX1560_15261	Zm00001eb314930, Zm00001eb299170, Zm00001eb117920, Zm00001eb299020, Zm00001eb299010, Zm00001eb372800, Zm00001eb081440, Zm00001eb077070, Zm00001eb423590, Zm00001eb373250, Zm00001eb372810, Zm00001eb193690, Zm00001eb373220, Zm00001eb193680, Zm00001eb373260, Zm00001eb168320, Zm00001eb225560, Zm00001eb373230, Zm00001eb279130, Zm00001eb255830, Zm00001eb203660, Zm00001eb255840
N0.HOG0000143	OG0000077	n0	AagrOXF_evm.TU.utg000091l.357, AagrOXF_evm.TU.utg000003l.320, AagrOXF_evm.TU.utg000033l.44, AagrOXF_evm.TU.utg000080l.62, AagrOXF_evm.TU.utg000028l.199, AagrOXF_evm.TU.utg000003l.1, AagrOXF_evm.TU.utg000116l.328, AagrOXF_evm.TU.utg000116l.327, AagrOXF_evm.TU.utg000126l.285, AagrOXF_evm.TU.utg000012l.600, AagrOXF_evm.TU.utg000012l.602, AagrOXF_evm.TU.utg000012l.598, AagrOXF_evm.TU.utg000013l.194, …	Azfi_s0013.g013063, Azfi_s0013.g013150, Azfi_s0004.g008443, Azfi_s0203.g057667, Azfi_s0001.g000774, Azfi_s0726.g083847, Azfi_s2849.g113385, Azfi_s0494.g073573, Azfi_s0981.g094318, Azfi_s0273.g061349, Azfi_s0027.g023700, Azfi_s0114.g046089	AT5G36110, AT5G36140, AT2G42850, AT2G29090, AT4G19230, AT5G45340, AT3G19270, AT5G05690, AT4G36380, AT3G13730, AT3G30180, AT5G38970, AT1G12740, AT3G50660, AT5G14400, AT1G73340, AT2G32440, AT1G05160	Bradi1g59680, Bradi1g59670, Bradi1g59660, Bradi4g22820, Bradi1g26120, Bradi3g52660, Bradi3g38150, Bradi4g43110, Bradi2g33050, Bradi2g05980, Bradi1g15030, Bradi4g04931, Bradi3g35840, Bradi5g18660, Bradi5g03889, Bradi5g18790, Bradi5g18780, Bradi3g51550, Bradi1g69040, Bradi5g12990, Bradi4g05240, Bradi5g00467, Bradi1g51780, Bradi1g30807	CHBRA71g00970	Chrsp402S05656, Chrsp195S00206	Cre11.g467627_4532, Cre07.g325000_4532			13883, 2283		Mp2g10200, Mp7g03000, Mp7g03045, Mp7g03050, Mp4g00450, Mp2g06070, Mp4g21690, Mp8g06770, Mp1g01000, Mp1g04680, Mp5g22590, Mp2g25940, Mp7g11110, Mp3g17510, Mp1g10110, Mp7g14540, Mp1g15990, Mp2g10420, Mp4g23680, Mp1g25410	24282	ost_07_008_042	LOC_Os09g21260, LOC_Os07g33480, LOC_Os07g33420, LOC_Os07g33540, LOC_Os07g33550, LOC_Os07g33560, LOC_Os07g33610, LOC_Os07g33580, LOC_Os07g30950, LOC_Os07g33620, LOC_Os07g33600, LOC_Os07g33440, LOC_Os02g47470, LOC_Os09g28390, LOC_Os08g36860, LOC_Os12g04480, LOC_Os11g04710, LOC_Os05g11130, LOC_Os01g10040, LOC_Os07g04410, LOC_Os03g40540, LOC_Os03g45619, LOC_Os12g18820, LOC_Os10g19140, LOC_Os10g10040,…		Pp6c23_1720V6, Pp6c12_2550V6, Pp6c24_8140V6, Pp6c2_10180V6, Pp6c9_3980V6, Pp6c18_470V6, Pp6c15_2080V6	Solyc01T001234, Solyc11T001839, Solyc11T002043, Solyc06T001570, Solyc06T001571, Solyc05T001380, Solyc07T001586, Solyc07T002291, Solyc07T002605, Solyc08T000068, Solyc08T001802, Solyc04T002669, Solyc01T004015, Solyc06T001026, Solyc02T002092, Solyc03T003437, Solyc02T000947, Solyc02T002464, Solyc08T000297, Solyc08T002304, Solyc02T002147, Solyc02T002871, Solyc02T002872, Solyc07T002314, Solyc03T002338,…	130337, 431878, 429772, 234244, 403029, 164454, 422692, 112151, 444868, 233532, 231370, 402287, 84634, 89153, 96503, 407046, 120985, 77991, 98891, 157387, 151754, 417566, 233379, 89147, 103517, 86321						Zm00001eb225960, Zm00001eb166680, Zm00001eb106090, Zm00001eb322810, Zm00001eb063780, Zm00001eb251960, Zm00001eb053130, Zm00001eb033010, Zm00001eb314900, Zm00001eb100780, Zm00001eb176720, Zm00001eb196530, Zm00001eb093140, Zm00001eb284090, Zm00001eb120890, Zm00001eb050010, Zm00001eb052660, Zm00001eb218160, Zm00001eb218970, Zm00001eb218960, Zm00001eb073640, Zm00001eb073650, Zm00001eb428670, Zm00001e…
N0.HOG0000144	OG0000078	n0	AagrOXF_evm.TU.utg000049l.696, AagrOXF_evm.TU.utg000061l.51, AagrOXF_evm.TU.utg000002l.356	Azfi_s0014.g013503, Azfi_s0244.g059925, Azfi_s0008.g011541, Azfi_s0034.g025408, Azfi_s0144.g051613, Azfi_s0210.g058099, Azfi_s0018.g014806, Azfi_s0065.g035758	AT1G68360, AT1G67030, AT2G41940, AT3G58070, AT5G06650, AT1G10480, AT5G05120, AT1G13400, AT1G68480, AT3G23130, AT2G42410, AT3G09290, AT4G17810, AT5G06070, AT2G37740, AT3G53820, AT3G23140, AT5G43540, AT5G57520, AT5G25160, AT5G10970, AT1G80730, AT1G66140, AT1G24625, AT5G14010, AT5G48890, AT5G27880, AT5G01860	Bradi2g02190, Bradi5g01490, Bradi3g57370, Bradi1g46340, Bradi1g69820, Bradi4g31590, Bradi3g37740, Bradi2g02021, Bradi3g18971, Bradi5g00676, Bradi1g59750, Bradi5g19930, Bradi1g52490, Bradi3g55760, Bradi2g31850, Bradi1g75123, Bradi1g22820, Bradi1g14810, Bradi4g03460, Bradi1g68570, Bradi3g42633, Bradi4g37760, Bradi4g30920, Bradi1g31300, Bradi4g30910, Bradi2g58720, Bradi5g11180, Bradi3g19710, Bradi3g…	CHBRA318g00120	Chrsp8S08107		CLOP_g13567_, CLOP_g18236, CLOP_g13393, CLOP_g13392	CLOM_g16217_, CLOM_g19994, CLOM_g3980, CLOM_g3979	13054, 3734, 8667, 3220	Me1_v2_0014670, Me1_v2_0124610	Mp3g23440, Mp1g25140	20070		LOC_Os01g04120, LOC_Os01g32920, LOC_Os02g53530, LOC_Os06g10470, LOC_Os03g11680, LOC_Os09g27320, LOC_Os08g36110, LOC_Os01g03840, LOC_Os02g01090, LOC_Os04g08600, LOC_Os07g01180, LOC_Os04g50070, LOC_Os05g20930, LOC_Os11g48000, LOC_Os07g23450, LOC_Os02g57550, LOC_Os05g14130, LOC_Os03g05490, LOC_Os07g40300, LOC_Os03g41110, LOC_Os12g39220, LOC_Os03g13600, LOC_Os08g44190, LOC_Os09g38610, LOC_Os09g26210,…		Pp6c14_11560V6, Pp6c17_9100V6, Pp6c17_6880V6, Pp6c10_1790V6, Pp6c3_10970V6, Pp6c23_440V6, Pp6c23_1070V6, Pp6c23_380V6, Pp6c23_340V6, Pp6c20_6860V6, Pp6c11_7330V6, Pp6c7_10400V6, Pp6c3_2630V6, Pp6c26_7360V6, Pp6c1_4720V6, Pp6c2_18390V6, Pp6c5_3770V6, Pp6c6_10380V6	Solyc05T000414, Solyc05T000415, Solyc01T001719, Solyc10T002286, Solyc10T002287, Solyc03T001077, Solyc10T002447, Solyc03T002647, Solyc04T000003, Solyc05T000124, Solyc05T000442, Solyc06T001131, Solyc09T002499, Solyc09T000529, Solyc10T002773, Solyc09T000530, Solyc03T002112, Solyc06T001381, Solyc08T001981, Solyc06T002715, Solyc09T002062, Solyc01T003932, Solyc10T001504, Solyc07T000196, Solyc03T002983,…	424602, 430201, 99518, 76899, 110103, 405772	SM000022S07122, SM000116S24263, SM000006S19543, SM000157S02061, SM000148S01059, SM000059S18666, SM005561S17879	Zci1a_44212, Zci1a_19090, Zci1a_19092				Zm00001eb335320, Zm00001eb125240, Zm00001eb380490, Zm00001eb193240, Zm00001eb256600, Zm00001eb373620, Zm00001eb278830, Zm00001eb008740, Zm00001eb314340, Zm00001eb100360, Zm00001eb177370, Zm00001eb335100, Zm00001eb125440, Zm00001eb229230, Zm00001eb419830, Zm00001eb312340, Zm00001eb298060, Zm00001eb164360, Zm00001eb072410, Zm00001eb428390, Zm00001eb305910, Zm00001eb259200, Zm00001eb350420, Zm00001e…
N0.HOG0000145	OG0000079	n0																					Zci1a_27133, Zci1a_23086, Zci1a_17720, Zci1a_33720, Zci1a_35133, Zci1a_29327, Zci1a_03455, Zci1a_25407, Zci1a_36761, Zci1a_14595, Zci1a_19669, Zci1a_09435, Zci1a_04598, Zci1a_10189, Zci1a_05405, Zci1a_44320, Zci1a_08246, Zci1a_35071, Zci1a_02128, Zci1a_26556, Zci1a_15595, Zci1a_30022, Zci1a_40957, Zci1a_42984, Zci1a_02325, Zci1a_30938, Zci1a_32429, Zci1a_36597, Zci1a_35977, Zci1a_34187, Zci1a_305…
N0.HOG0000146	OG0000080	n0	AagrOXF_evm.TU.utg000084l.242, AagrOXF_evm.TU.utg000074l.50	Azfi_s0197.g057380, Azfi_s3725.g116702, Azfi_s1074.g096912, Azfi_s0004.g008799, Azfi_s0001.g000476, Azfi_s0176.g056104, Azfi_s0014.g013604, Azfi_s0166.g054389, Azfi_s4159.g118156, Azfi_s0054.g033832, Azfi_s0092.g043142, Azfi_s0166.g054411	AT5G60850, AT1G51700, AT3G21270, AT4G38000, AT5G65590, AT3G52440, AT1G21340, AT2G46590, AT3G61850, AT4G24060, AT1G64620, AT3G45610, AT5G60200, AT2G28510, AT4G00940, AT2G28810, AT1G07640, AT3G55370, AT2G37590, AT5G02460, AT5G62940, AT1G28310, AT1G47655, AT3G50410, AT5G66940, AT1G26790, AT1G69570, AT3G47500, AT5G62430, AT5G39660, AT2G34140, AT1G29160	Bradi1g14570, Bradi2g46301, Bradi2g50370, Bradi2g19930, Bradi1g07600, Bradi3g29940, Bradi5g26240, Bradi1g15420, Bradi2g24040, Bradi2g55980, Bradi3g51510, Bradi5g18640, Bradi1g03710, Bradi4g04260, Bradi1g66597, Bradi2g62380, Bradi2g37130, Bradi3g52880, Bradi3g38980, Bradi4g33000, Bradi3g56380, Bradi2g05794, Bradi1g26570, Bradi1g17410, Bradi2g10640, Bradi2g09720, Bradi1g73710, Bradi3g25670	CHBRA56g00320	Chrsp80S07910	Cre12.g521150_4532	CLOP_g18100, CLOP_g17064, CLOP_g141	CLOM_g21452, CLOM_g6149, CLOM_g21246, CLOM_g524, CLOM_g21424	13754	Me1_v2_0116260	Mp2g20790, Mp1g18540	3843	estExt_fgenesh1_pg.C_Chr_80112, gwEuk.4.653.1	LOC_Os12g39990, LOC_Os01g48290, LOC_Os01g55340, LOC_Os02g15350, LOC_Os03g55610, LOC_Os10g35300, LOC_Os04g58190, LOC_Os03g38870, LOC_Os05g36900, LOC_Os01g64590, LOC_Os02g45200, LOC_Os04g47990, LOC_Os07g13260, LOC_Os03g60630, LOC_Os12g38200, LOC_Os03g16850, LOC_Os05g02150, LOC_Os02g47810, LOC_Os08g38220, LOC_Os09g29960, LOC_Os02g49440, LOC_Os06g17410, LOC_Os01g09720, LOC_Os07g32510, LOC_Os07g48570,…	PRCOL_00003910_RA	Pp6c19_9720V6, Pp6c22_3060V6, Pp6c22_3070V6, Pp6c14_13400V6, Pp6c17_12400V6, Pp6c4_400V6, Pp6c12_10840V6, Pp6c16_6630V6, Pp6c5_7380V6, Pp6c6_7070V6, Pp6c17_1720V6, Pp6c9_2660V6, Pp6c15_1590V6, Pp6c13_920V6, Pp6c3_520V6, Pp6c13_10350V6, Pp6c3_13930V6, Pp6c26_1020V6, Pp6c17_3710V6, Pp6c24_1890V6, Pp6c4_14370V6	Solyc06T001873, Solyc06T001403, Solyc11T000474, Solyc01T000166, Solyc01T000167, Solyc04T002072, Solyc03T001708, Solyc01T002976, Solyc10T000450, Solyc08T000360, Solyc08T002541, Solyc06T002385, Solyc06T000011, Solyc11T002508, Solyc06T002440, Solyc11T002063, Solyc05T002567, Solyc09T000477, Solyc10T002926, Solyc03T002554, Solyc06T001988, Solyc02T001537, Solyc02T001536, Solyc04T002722, Solyc02T000908,…	29563, 19630, 9042, 29567, 409864, 425594, 419297, 419294, 417529, 430854, 410014, 414369, 19643, 429125, 429122, 29097, 29096, 19636, 19637, 28959, 89924, 131666, 29617, 19631, 19633		Zci1a_11047	Zci_00836	UTEX1559_04498	UTEX1560_08658	Zm00001eb051380, Zm00001eb417670, Zm00001eb219030, Zm00001eb030450, Zm00001eb360090, Zm00001eb157100, Zm00001eb370600, Zm00001eb152630, Zm00001eb353140, Zm00001eb292790, Zm00001eb219560, Zm00001eb058480, Zm00001eb214170, Zm00001eb044660, Zm00001eb066100, Zm00001eb433840, Zm00001eb049160, Zm00001eb366750, Zm00001eb146810, Zm00001eb187120, Zm00001eb250390, Zm00001eb073750, Zm00001eb428830, Zm00001e…
N0.HOG0000147	OG0000081	n0	AagrOXF_evm.TU.utg000042l.534, AagrOXF_evm.TU.utg000042l.530, AagrOXF_evm.TU.utg000042l.532__533, AagrOXF_evm.TU.utg000050l.41, AagrOXF_evm.TU.utg000003l.583	Azfi_s0347.g066415, Azfi_s0347.g066412, Azfi_s4075.g117887, Azfi_s0008.g011368, Azfi_s0402.g068306, Azfi_s0149.g053264, Azfi_s0241.g059763, Azfi_s0037.g025913, Azfi_s0129.g048995, Azfi_s0775.g086520, Azfi_s0241.g059773, Azfi_s0129.g048922, Azfi_s0002.g001352, Azfi_s1432.g103020, Azfi_s0374.g067219, Azfi_s0008.g011489, Azfi_s0143.g051475	AT2G46570, AT5G03260, AT5G58910, AT2G38080, AT5G01190, AT5G60020, AT2G29130, AT1G18140, AT5G09360, AT5G48100, AT3G09220, AT5G01050, AT5G01040, AT2G30210, AT5G07130, AT2G40370, AT5G05390, AT4G39830, AT5G21100, AT5G21105	Bradi1g74320, Bradi1g66720, Bradi2g54740, Bradi2g23370, Bradi2g54680, Bradi1g24910, Bradi1g24880, Bradi2g23350, Bradi2g54690, Bradi3g59210, Bradi3g59177, Bradi3g59187, Bradi4g11770, Bradi4g11780, Bradi4g11827, Bradi4g11840, Bradi4g11857, Bradi4g11850, Bradi3g02300, Bradi3g02290, Bradi3g02361, Bradi3g02350, Bradi3g22317, Bradi1g10567, Bradi3g45190, Bradi2g55060, Bradi2g55050, Bradi4g39330, Bradi1g…		Chrsp4S00497, Chrsp82S07936	Cre01.g031500_4532, Cre02.g098350_4532			143, 5424, 3233	Me1_v2_0116270, Me1_v2_0124890, Me1_v2_0095010, Me1_v2_0169010, Me1_v2_0145500, Me1_v2_0145650, Me1_v2_0150950	Mp3g20310, Mp3g21420, Mp5g07740, Mp8g06360	10755, 17306, 17307, 17305		LOC_Os03g39510, LOC_Os09g20050, LOC_Os01g44330, LOC_Os11g48060, LOC_Os03g16610, LOC_Os01g62600, LOC_Os05g38390, LOC_Os01g62480, LOC_Os05g38410, LOC_Os05g38420, LOC_Os01g62490, LOC_Os11g47390, LOC_Os02g51440, LOC_Os01g27700, LOC_Os10g30140, LOC_Os11g16260, LOC_Os11g42200, LOC_Os11g42220, LOC_Os10g20610, LOC_Os01g63200, LOC_Os01g63190, LOC_Os07g01110, LOC_Os01g63180, LOC_Os12g15530, LOC_Os12g15920,…	PRCOL_00000338_RA	Pp6c6_1730V6, Pp6c15_9330V6, Pp6c1_7500V6, Pp6c18_1570V6, Pp6c19_5300V6, Pp6c3_2130V6, Pp6c4_12420V6, Pp6c3_3840V6, Pp6c16_6910V6, Pp6c16_5390V6	Solyc07T001934, Solyc05T002155, Solyc02T000750, Solyc02T002123, Solyc02T002124, Solyc10T002792, Solyc09T000652, Solyc10T002172, Solyc06T002508, Solyc09T000616, Solyc09T000513, Solyc09T000520, Solyc09T000512, Solyc06T002472, Solyc04T002222, Solyc12T002291, Solyc05T001922, Solyc07T001853, Solyc11T002056, Solyc06T002556, Solyc06T002558, Solyc05T002361, Solyc05T002362, Solyc06T000912, Solyc06T000844,…	165365, 78002, 80214, 105894, 231207, 95740, 128270, 404075, 78404, 230356, 404333, 438115, 104957	SM000114S24147, SM000260S09931, SM000216S06562, SM000011S19039, SM000026S08961, SM000018S03624	Zci1a_01164, Zci1a_15454, Zci1a_13205, Zci1a_12745, Zci1a_03249, Zci1a_13233, Zci1a_13246, Zci1a_13245, Zci1a_13239, Zci1a_13248, Zci1a_13247, Zci1a_13243, Zci1a_13240, Zci1a_29456, Zci1a_08999, Zci1a_32242	Zci_01832, Zci_13931, Zci_01870, Zci_12217, Zci_02599, Zci_04021	UTEX1559_13941, UTEX1559_09098, UTEX1559_09199, UTEX1559_16472, UTEX1559_17287, UTEX1559_15766, UTEX1559_04908	UTEX1560_18281, UTEX1560_14106, UTEX1560_06652, UTEX1560_08717, UTEX1560_10875, UTEX1560_03306, UTEX1560_03307	Zm00001eb012250, Zm00001eb148240, Zm00001eb289630, Zm00001eb367900, Zm00001eb148280, Zm00001eb148270, Zm00001eb194370, Zm00001eb254960, Zm00001eb166100, Zm00001eb114340, Zm00001eb115390, Zm00001eb165130, Zm00001eb165090, Zm00001eb127360, Zm00001eb147850, Zm00001eb298030, Zm00001eb147860, Zm00001eb408530, Zm00001eb168770, Zm00001eb013810, Zm00001eb368580, Zm00001eb149240, Zm00001eb195100, Zm00001e…
N0.HOG0000148	OG0000082	n0	AagrOXF_evm.TU.utg000049l.543, AagrOXF_evm.TU.utg000146l.22, AagrOXF_evm.TU.utg000057l.227, AagrOXF_evm.TU.utg000012l.475, AagrOXF_evm.TU.utg000056l.86, AagrOXF_evm.TU.utg000101l.90, AagrOXF_evm.TU.utg000081l.354, AagrOXF_evm.TU.utg000085l.15, AagrOXF_evm.TU.utg000111l.41, AagrOXF_evm.TU.utg000011l.41, AagrOXF_evm.TU.utg000028l.76, AagrOXF_evm.TU.utg000010l.267, AagrOXF_evm.TU.utg000056l.47, Aagr…																	Solyc08T000041, Solyc07T002468, Solyc01T002632, Solyc07T000366
N0.HOG0000149	OG0000083	n0																	Pp6c13_210V6				Zci1a_35028, Zci1a_06535, Zci1a_27079, Zci1a_35025, Zci1a_01430, Zci1a_40819, Zci1a_16428, Zci1a_22306, Zci1a_07723, Zci1a_02035, Zci1a_32452, Zci1a_36722, Zci1a_40853, Zci1a_32071, Zci1a_16369, Zci1a_43662, Zci1a_37548, Zci1a_15429, Zci1a_03961, Zci1a_39399, Zci1a_36491, Zci1a_06460, Zci1a_30885, Zci1a_34215, Zci1a_00976, Zci1a_22952, Zci1a_12793, Zci1a_16631, Zci1a_13224, Zci1a_30239, Zci1a_050…
N0.HOG0000150	OG0000084	n0	AagrOXF_evm.TU.utg000001l.28, AagrOXF_evm.TU.utg000005l.471, AagrOXF_evm.TU.utg000045l.198, AagrOXF_evm.TU.utg000098l.35, AagrOXF_evm.TU.utg000083l.352, AagrOXF_evm.TU.utg000009l.53, AagrOXF_evm.TU.utg000001l.489	Azfi_s0032.g024741, Azfi_s0002.g001561, Azfi_s0005.g009209, Azfi_s0275.g061393, Azfi_s0001.g000316, Azfi_s0001.g000319, Azfi_s0048.g030589, Azfi_s0006.g009834, Azfi_s0185.g056566, Azfi_s0003.g007560, Azfi_s0003.g007559, Azfi_s0007.g010652, Azfi_s0560.g076949, Azfi_s0010.g012088, Azfi_s0486.g073434, Azfi_s0277.g061489, Azfi_s0004.g008875, Azfi_s0277.g061491, Azfi_s0018.g014776, Azfi_s0114.g046110,…	AT2G16910, AT1G10610, AT4G21330, AT4G29930, AT5G57150, AT5G10570, AT5G65640, AT1G12860, AT3G26744, AT2G22760, AT2G22770, AT2G22750, AT4G37850, AT4G16430, AT1G01260, AT2G46510, AT4G00870, AT1G32640, AT5G46830, AT4G17880, AT5G46760, AT4G09820, AT4G00480, AT1G63650, AT5G41315	Bradi3g01910, Bradi3g01901, Bradi1g25230, Bradi5g01900, Bradi5g05110, Bradi1g76030, Bradi1g30000, Bradi2g59497, Bradi4g17460, Bradi4g00920, Bradi1g12760, Bradi1g12780, Bradi1g12770, Bradi1g69110, Bradi3g21460, Bradi1g10170, Bradi2g47730, Bradi2g08080, Bradi4g35400, Bradi3g41930, Bradi3g41950, Bradi3g41940, Bradi3g34200, Bradi1g54070, Bradi1g54111	CHBRA370g00150, CHBRA269g00190, CHBRA659g00170						Me1_v2_0145260, Me1_v2_0045870	Mp4g15560, Mp2g07150, Mp2g00510, Mp5g03020, Mp4g04910, Mp4g04920, Mp1g01160, Mp3g25200, Mp6g04650, MpUg00430, MpVg00340, Mp2g05070, Mp2g00910, Mp2g02460, Mp8g06230, Mp2g00890, MpVg00880, Mp4g01540	29217	ost_03_004_048	LOC_Os02g02820, LOC_Os07g36460, LOC_Os04g23440, LOC_Os04g23550, LOC_Os10g39750, LOC_Os03g04310, LOC_Os06g50900, LOC_Os01g70310, LOC_Os11g32100, LOC_Os12g43620, LOC_Os03g46860, LOC_Os03g46790, LOC_Os03g12760, LOC_Os10g01530, LOC_Os03g51580, LOC_Os01g50940, LOC_Os01g13460, LOC_Os09g34330, LOC_Os08g43070, LOC_Os10g42430, LOC_Os07g11020, LOC_Os04g47080, LOC_Os11g15210, LOC_Os01g39480, LOC_Os01g39580,…		Pp6c26_2610V6, Pp6c13_6660V6, Pp6c13_6650V6, Pp6c3_8040V6, Pp6c13_3320V6, Pp6c3_1590V6, Pp6c9_980V6, Pp6c15_950V6, Pp6c2_9210V6, Pp6c10_2260V6, Pp6c1_10740V6, Pp6c8_9400V6, Pp6c9_9170V6, Pp6c11_11800V6, Pp6c7_5140V6, Pp6c13_5230V6, Pp6c3_4750V6, Pp6c3_4760V6, Pp6c11_8380V6, Pp6c7_6570V6, Pp6c7_6560V6, Pp6c21_8310V6, Pp6c18_6740V6, Pp6c22_1570V6, Pp6c11_12770V6, Pp6c11_11040V6	Solyc08T001282, Solyc05T000027, Solyc02T001683, Solyc05T000925, Solyc07T000693, Solyc04T002484, Solyc12T002364, Solyc02T000832, Solyc02T002693, Solyc03T003117, Solyc06T001814, Solyc06T001503, Solyc02T002703, Solyc02T002704, Solyc05T000473, Solyc02T002702, Solyc01T003852, Solyc06T002721, Solyc01T002969, Solyc05T002157, Solyc08T000366, Solyc08T002563, Solyc01T003001, Solyc10T000442, Solyc10T000444,…	424604, 431375, 16039, 77288, 91237, 94010, 75047, 407706, 422169, 34848, 445428, 158887, 422483, 73360	SM000232S07931, SM000368S13754, SM000387S14692	Zci1a_25486, Zci1a_23668	Zci_10958, Zci_05570	UTEX1559_01664, UTEX1559_02791, UTEX1559_02792	UTEX1560_08844, UTEX1560_02155, UTEX1560_02154	Zm00001eb208200, Zm00001eb106620, Zm00001eb086370, Zm00001eb420440, Zm00001eb415520, Zm00001eb002830, Zm00001eb272150, Zm00001eb142500, Zm00001eb170530, Zm00001eb113220, Zm00001eb032670, Zm00001eb032680, Zm00001eb052150, Zm00001eb052200, Zm00001eb052210, Zm00001eb422960, Zm00001eb417570, Zm00001eb009610, Zm00001eb009630, Zm00001eb025850, Zm00001eb215740, Zm00001eb055830, Zm00001eb155410, Zm00001e…
N0.HOG0000151	OG0000085	n0	AagrOXF_evm.TU.utg000005l.356	Azfi_s0001.g000727, Azfi_s0001.g000715, Azfi_s0001.g000719, Azfi_s0010.g012281, Azfi_s0010.g012272, Azfi_s0010.g012277, Azfi_s0010.g012284	AT1G53680, AT3G43800, AT1G78320, AT1G78370, AT1G78340, AT1G78380, AT1G17170, AT1G17180, AT1G17190, AT1G78360, AT3G09270, AT2G29420, AT2G29450, AT2G29440, AT2G29490, AT2G29480, AT2G29460, AT2G29470, AT1G74590, AT5G62480, AT1G59670, AT1G59700, AT1G10370, AT1G10360, AT1G69930, AT1G69920, AT1G27130, AT1G27140	Bradi1g13807, Bradi1g28340, Bradi1g06452, Bradi2g55892, Bradi2g25376, Bradi4g32610, Bradi2g60646, Bradi1g60587, Bradi2g60760, Bradi2g60765, Bradi5g08855, Bradi3g31704, Bradi2g42260, Bradi3g31860, Bradi3g31834, Bradi3g31841, Bradi1g75605, Bradi1g19777, Bradi3g31850, Bradi3g31880, Bradi3g31870, Bradi1g34727, Bradi2g40790, Bradi3g31827, Bradi2g41100, Bradi2g41093, Bradi3g31810, Bradi3g31727, Bradi3g…	CHBRA36g00950, CHBRA74g00660	Chrsp80S09220, Chrsp159S00132		CLOP_g10061	CLOM_g21770	2649, 8532, 9233	Me1_v2_0054440	Mp2g03760, Mp3g08510	18650	eugene.2000010149	LOC_Os09g20220, LOC_Os03g44170, LOC_Os07g28480, LOC_Os03g57200, LOC_Os07g05800, LOC_Os12g02960, LOC_Os11g03210, LOC_Os05g34150, LOC_Os09g29200, LOC_Os01g72160, LOC_Os01g72130, LOC_Os01g72120, LOC_Os01g72140, LOC_Os01g72150, LOC_Os03g39850, LOC_Os01g72170, LOC_Os10g34020, LOC_Os10g38189, LOC_Os10g38314, LOC_Os10g38140, LOC_Os10g38150, LOC_Os10g25590, LOC_Os10g38710, LOC_Os10g38700, LOC_Os10g38720,…			Solyc07T002344, Solyc12T000543, Solyc12T000542, Solyc07T002342, Solyc07T002343, Solyc12T000541, Solyc10T000271, Solyc07T002340, Solyc10T000269, Solyc02T001783, Solyc01T002281, Solyc01T002277, Solyc01T002376, Solyc10T002778, Solyc09T000570, Solyc09T000572, Solyc09T000571, Solyc12T001526, Solyc09T000569, Solyc09T000573, Solyc06T001836, Solyc09T001842, Solyc09T002640, Solyc12T002647, Solyc03T002890,…	125797, 113279, 168020, 227866, 115750, 271536, 227864, 228819, 168022, 271537, 173486, 270550, 407378, 93858, 111434, 419375, 177840, 111518, 153457, 78368, 78425, 78701, 78408, 78381, 78973, 141206, 404313, 165383, 111351, 177845, 111299, 419369, 111186, 111522, 111506, 271400, 122259, 233406, 16302	SM000004S15043, SM000013S26493, SM001692S02742	Zci1a_10540	Zci_10777	UTEX1559_08757	UTEX1560_07256	Zm00001eb300120, Zm00001eb218700, Zm00001eb277280, Zm00001eb059930, Zm00001eb288100, Zm00001eb315490, Zm00001eb141060, Zm00001eb256380, Zm00001eb141010, Zm00001eb141080, Zm00001eb141040, Zm00001eb141030, Zm00001eb141020, Zm00001eb002950, Zm00001eb021590, Zm00001eb048110, Zm00001eb173570, Zm00001eb021690, Zm00001eb404560, Zm00001eb021710, Zm00001eb419190, Zm00001eb356600, Zm00001eb021650, Zm00001e…
N0.HOG0000152	OG0000086	n0	AagrOXF_evm.TU.utg000011l.106, AagrOXF_evm.TU.utg000077l.282, AagrOXF_evm.TU.utg000077l.290, AagrOXF_evm.TU.utg000035l.310, AagrOXF_evm.TU.utg000083l.5, AagrOXF_evm.TU.utg000011l.88, AagrOXF_evm.TU.utg000011l.87, AagrOXF_evm.TU.utg000018l.127	Azfi_s0267.g061040, Azfi_s0185.g056598, Azfi_s0007.g011047, Azfi_s0007.g011049, Azfi_s1757.g106496, Azfi_s0477.g073036, Azfi_s1757.g106498, Azfi_s0045.g030086, Azfi_s0001.g000552, Azfi_s0050.g031000, Azfi_s0011.g012610	AT4G08950, AT1G35140, AT5G64260, AT5G09440, AT3G02970, AT2G35150, AT2G17230, AT5G51550	Bradi3g58620, Bradi3g58640, Bradi3g58630, Bradi1g45580, Bradi3g58650, Bradi1g45572, Bradi3g38720, Bradi1g45600, Bradi1g26950, Bradi1g50140	CHBRA522g00140			CLOP_g23762, CLOP_g23786, CLOP_g9935, CLOP_g12489, CLOP_g12551, CLOP_g10958, CLOP_g15529, CLOP_g1433, CLOP_g5217, CLOP_g13864, CLOP_g17443, CLOP_g17446, CLOP_g17451, CLOP_g17452, CLOP_g17071, CLOP_g11630, CLOP_g17469, CLOP_g19534, CLOP_g17444, CLOP_g10661, CLOP_g23828, CLOP_g7252, CLOP_g16912, CLOP_g6242, CLOP_g18708, CLOP_g17691, CLOP_g25539, CLOP_g3627, CLOP_g25540, CLOP_g3628, CLOP_g25541, CLO…	CLOM_g20631, CLOM_g18516, CLOM_g10781, CLOM_g15253, CLOM_g18566, CLOM_g20330, CLOM_g2601, CLOM_g19644, CLOM_g19913, CLOM_g8546, CLOM_g9251, CLOM_g20090, CLOM_g20086, CLOM_g20087, CLOM_g24659, CLOM_g24660, CLOM_g8099, CLOM_g20088, CLOM_g20091, CLOM_g2702, CLOM_g9252, CLOM_g13919, CLOM_g15266, CLOM_g4390, CLOM_g20374_, CLOM_g13171, CLOM_g15289, CLOM_g1456, CLOM_g1456_, CLOM_g1455, CLOM_g1454, CLOM_…	7002	Me1_v2_0028990, Me1_v2_0054160, Me1_v2_0104290, Me1_v2_0221030, Me1_v2_0106200, Me1_v2_0213850, Me1_v2_0105080, Me1_v2_0082820, Me1_v2_0217990, Me1_v2_0052190, Me1_v2_0059190, Me1_v2_0082990, Me1_v2_0110190, Me1_v2_0146740	Mp7g05020, Mp7g05040, Mp7g05050, Mp7g05080, Mp7g19250, Mp7g05100, Mp7g05130, Mp7g19240, Mp7g05090, Mp2g23760, Mp6g18750, Mp6g18770, Mp6g18740, Mp6g18730, Mp6g18780, Mp4g02840, Mp3g21360, Mp6g18760, Mp2g07700			LOC_Os02g52040, LOC_Os10g22990, LOC_Os02g52000, LOC_Os02g52010, LOC_Os06g11660, LOC_Os02g51970, LOC_Os06g11680, LOC_Os06g11700, LOC_Os08g37840, LOC_Os06g11650, LOC_Os07g31430, LOC_Os06g04250		Pp6c13_5940V6, Pp6c4_9770V6, Pp6c12_2600V6, Pp6c2_7030V6, Pp6c2_7050V6, Pp6c2_170V6, Pp6c14_3260V6, Pp6c10_4740V6, Pp6c22_6310V6, Pp6c19_5000V6, Pp6c18_10500V6, Pp6c18_10550V6, Pp6c3_19220V6, Pp6c8_2000V6, Pp6c17_5210V6, Pp6c9_1170V6, Pp6c15_790V6	Solyc07T000686, Solyc04T002346, Solyc04T002343, Solyc04T002345, Solyc04T002348, Solyc04T002342, Solyc01T003752, Solyc04T002349, Solyc10T002034, Solyc03T001779, Solyc06T000631	229886, 402451, 75490, 172464, 229905, 126979, 230641	SM000025S08443, SM000203S06155, SM000311S11930, SM000311S11922, SM000144S00678, SM000015S01208, SM000017S02868, SM000151S01480, SM000083S22797, SM000290S10894, SM000062S19865, SM005094S17865, SM000135S26985, SM000440S16150, SM002598S08707, SM000056S17930, SM000217S06871, SM000232S07934, SM005207S17652, SM000145S00825, SM000021S06531, SM000005S17177, SM000054S18071, SM000287S10615, SM000067S20373,…	Zci1a_21431, Zci1a_28488, Zci1a_22224, Zci1a_03465, Zci1a_18593, Zci1a_12056	Zci_06678, Zci_01692, Zci_08377, Zci_13135	UTEX1559_10644, UTEX1559_12967, UTEX1559_05203, UTEX1559_12457	UTEX1560_05724, UTEX1560_08736, UTEX1560_11145, UTEX1560_17288	Zm00001eb224200, Zm00001eb255390, Zm00001eb194020, Zm00001eb255410, Zm00001eb279370, Zm00001eb279360, Zm00001eb321970, Zm00001eb022380
N0.HOG0000153	OG0000087	n0	AagrOXF_evm.TU.utg000077l.469, AagrOXF_evm.TU.utg000095l.22, AagrOXF_evm.TU.utg000027l.84, AagrOXF_evm.TU.utg000124l.64, AagrOXF_evm.TU.utg000095l.66, AagrOXF_evm.TU.utg000083l.68, AagrOXF_evm.TU.utg000083l.64	Azfi_s0003.g008000, Azfi_s0091.g042956, Azfi_s0168.g054570, Azfi_s0104.g044775, Azfi_s0276.g061434, Azfi_s0008.g011599, Azfi_s0012.g012927, Azfi_s0167.g054469, Azfi_s0060.g034785, Azfi_s0009.g011848, Azfi_s0034.g025219, Azfi_s0028.g023822, Azfi_s0022.g015898, Azfi_s4134.g118077, Azfi_s0132.g049262, Azfi_s0275.g061418, Azfi_s0006.g010477, Azfi_s2745.g112880, Azfi_s0045.g030072, Azfi_s0007.g010856	AT2G34650, AT1G53700, AT3G14370, AT2G26700, AT5G58140, AT3G45780, AT4G13000, AT3G25250, AT1G51170, AT3G20830, AT1G50910, AT2G02710, AT3G44610, AT4G26610, AT5G55910, AT5G47750, AT3G27580, AT2G44830, AT5G40030, AT3G12690, AT1G16440, AT1G79250, AT5G03640, AT2G36350, AT3G52890	Bradi1g13857, Bradi4g01700, Bradi1g67887, Bradi5g07360, Bradi4g45310, Bradi5g14090, Bradi4g33610, Bradi3g39860, Bradi4g34470, Bradi2g05520, Bradi4g42600, Bradi4g08700, Bradi1g43350, Bradi3g39070, Bradi4g33110, Bradi3g33460, Bradi3g50450, Bradi5g17450, Bradi3g10480, Bradi2g31620, Bradi2g07960, Bradi5g09210, Bradi4g07430	CHBRA59g00650, CHBRA59g00660, CHBRA148g00260, CHBRA59g00630	Chrsp56S06685, Chrsp31S04874, Chrsp44S05752	Cre03.g199000_4532	CLOP_g8946, CLOP_g6082, CLOP_g16344	CLOM_g18041_, CLOM_g8577	2632, 3723	Me1_v2_0061560, Me1_v2_0096350, Me1_v2_0096460, Me1_v2_0023060, Me1_v2_0056430, Me1_v2_0161020	Mp5g03810, Mp6g08530, Mp3g21330, MpVg00600, MpUg00050, Mp8g05020, Mp3g03660, Mp8g16840, Mp8g11302	17735, 28039, 10128	e_gwEuk.15.11.1, e_gwEuk.9.557.1, e_gwEuk.5.476.1	LOC_Os12g09630, LOC_Os03g44020, LOC_Os12g42020, LOC_Os03g14840, LOC_Os01g07940, LOC_Os04g23890, LOC_Os12g01140, LOC_Os11g01140, LOC_Os04g41160, LOC_Os02g39090, LOC_Os09g31210, LOC_Os08g39460, LOC_Os09g10630, LOC_Os09g15680, LOC_Os09g32710, LOC_Os01g09120, LOC_Os09g17790, LOC_Os12g05394, LOC_Os11g05320, LOC_Os09g08420, LOC_Os02g49310, LOC_Os06g18830, LOC_Os08g38320, LOC_Os09g30150, LOC_Os10g41290,…	PRCOL_00005624_RA	Pp6c14_5740V6, Pp6c1_12470V6, Pp6c2_5870V6, Pp6c19_5800V6, Pp6c21_11310V6, Pp6c18_950V6, Pp6c7_7130V6, Pp6c17_7230V6, Pp6c25_10610V6, Pp6c9_2900V6, Pp6c15_4800V6, Pp6c15_10100V6, Pp6c9_10510V6, Pp6c9_10480V6, Pp6c9_12470V6, Pp6c15_12590V6	Solyc07T002338, Solyc12T000180, Solyc01T003134, Solyc11T002532, Solyc09T001415, Solyc11T001845, Solyc07T002592, Solyc01T000469, Solyc05T000198, Solyc11T000220, Solyc11T002165, Solyc04T000601, Solyc07T002737, Solyc10T000078, Solyc02T001035, Solyc10T000956, Solyc02T002324, Solyc12T000807, Solyc06T002311, Solyc11T002164, Solyc09T000335, Solyc10T002633	230655, 172224, 102667, 22946, 437283, 443359, 234346, 11420, 62746, 89681	SM005827S18328, SM000081S22674, SM000125S26085, SM000040S14745, SM000294S10821, SM000069S20694, SM000028S10190, SM000030S11369, SM000076S21785	Zci1a_05534, Zci1a_17916, Zci1a_39305	Zci_14637, Zci_03470, Zci_03302, Zci_14652	UTEX1559_12374, UTEX1559_06450, UTEX1559_03451, UTEX1559_12359	UTEX1560_11567, UTEX1560_01271, UTEX1560_01270, UTEX1560_01272, UTEX1560_11459, UTEX1560_06884	Zm00001eb031760, Zm00001eb347440, Zm00001eb010910, Zm00001eb122700, Zm00001eb042710, Zm00001eb163120, Zm00001eb425420, Zm00001eb187930, Zm00001eb079000, Zm00001eb246490, Zm00001eb101850, Zm00001eb034780, Zm00001eb317630, Zm00001eb253190, Zm00001eb121590, Zm00001eb262760, Zm00001eb094540, Zm00001eb189060, Zm00001eb316100, Zm00001eb101480, Zm00001eb023710, Zm00001eb390980, Zm00001eb427910, Zm00001e…
N0.HOG0000154	OG0000088	n0												Mp6g04680					Pp6c1_2160V6				Zci1a_43159, Zci1a_11279, Zci1a_16867, Zci1a_06515, Zci1a_08228, Zci1a_09236, Zci1a_35046, Zci1a_36428, Zci1a_01726, Zci1a_32567, Zci1a_36451, Zci1a_06155, Zci1a_41823, Zci1a_06514, Zci1a_05785, Zci1a_04250, Zci1a_35045, Zci1a_36427, Zci1a_44066, Zci1a_03811, Zci1a_16830, Zci1a_03350, Zci1a_22624, Zci1a_05170, Zci1a_22657, Zci1a_02737, Zci1a_29195, Zci1a_10971, Zci1a_25531, Zci1a_24580, Zci1a_328…
N0.HOG0000155	OG0000089	n1	AagrOXF_evm.TU.utg000018l.419	Azfi_s0137.g050983		Bradi4g24210, Bradi3g23280, Bradi1g72230, Bradi1g72237, Bradi1g72210, Bradi1g72200, Bradi1g72220, Bradi3g02285, Bradi4g36850, Bradi3g02310, Bradi4g36830, Bradi4g36820, Bradi1g12370, Bradi5g25166				CLOP_g20494	CLOM_g18256	2604	Me1_v2_0089350, Me1_v2_0179990, Me1_v2_0192360	Mp1g03460			LOC_Os10g18430, LOC_Os10g23310, LOC_Os10g23820, LOC_Os10g18410, LOC_Os11g42380, LOC_Os11g42370, LOC_Os11g42290, LOC_Os03g08720, LOC_Os09g37200, LOC_Os09g37180, LOC_Os03g47860, LOC_Os08g24210, LOC_Os05g02590, LOC_Os04g56910, LOC_Os04g56900		Pp6c5_4440V6, Pp6c22_2200V6, Pp6c22_1650V6, Pp6c25_210V6	Solyc11T002411, Solyc11T002412, Solyc06T002328, Solyc11T002122	80785, 33400, 447161, 426708, 133344, 419914	SM000030S11328, SM000028S10137, SM000076S21822					Zm00001eb027900, Zm00001eb006430, Zm00001eb006410, Zm00001eb084580, Zm00001eb104000, Zm00001eb319860, Zm00001eb331680, Zm00001eb053150, Zm00001eb167090, Zm00001eb115090, Zm00001eb167100, Zm00001eb167110
N0.HOG0000156	OG0000089	n67	AagrOXF_evm.TU.utg000133l.27, AagrOXF_evm.TU.utg000038l.49, AagrOXF_evm.TU.utg000125l.176, AagrOXF_evm.TU.utg000038l.51, AagrOXF_evm.TU.utg000113l.173, AagrOXF_evm.TU.utg000005l.49, AagrOXF_evm.TU.utg000012l.69, AagrOXF_evm.TU.utg000006l.930, AagrOXF_evm.TU.utg000006l.927, AagrOXF_evm.TU.utg000006l.758, AagrOXF_evm.TU.utg000025l.2	Azfi_s0005.g009338, Azfi_s0006.g009808, Azfi_s0048.g030649, Azfi_s0076.g037922, Azfi_s0076.g037928, Azfi_s0250.g060263, Azfi_s0248.g060140, Azfi_s0027.g023701, Azfi_s0114.g046124, Azfi_s0272.g061289, Azfi_s0167.g054503, Azfi_s0167.g054506	AT5G48930, AT5G57840, AT2G19070, AT3G48720, AT5G63560, AT5G41040, AT1G03390, AT2G40230, AT1G27620, AT3G03480, AT5G17540, AT4G31910, AT1G65450, AT1G24430	Bradi5g14720, Bradi3g48530, Bradi4g24424, Bradi2g60886, Bradi2g60892, Bradi2g60904, Bradi2g60898, Bradi3g36860, Bradi4g30530, Bradi1g32280, Bradi1g47190, Bradi1g47180, Bradi1g47232, Bradi2g41620, Bradi5g01240, Bradi2g03437, Bradi5g15140, Bradi2g36670, Bradi3g30220, Bradi4g37830	CHBRA170g00160, CHBRA170g00200, CHBRA262g00340, CHBRA170g00210					3538, 9102, 11798, 687		Mp7g12690, Mp4g08550, Mp1g27910, Mp5g03520, Mp5g01960, Mp5g03000, Mp7g11870, Mp2g21960, Mp6g19980, Mp5g13740, Mp4g10680, Mp5g10260, Mp1g28940, Mp1g28950, Mp1g22310, Mp5g23180, Mp5g23190, Mp1g22600			LOC_Os04g42250, LOC_Os02g39850, LOC_Os08g43020, LOC_Os08g43040, LOC_Os11g07960, LOC_Os08g10420, LOC_Os09g25460, LOC_Os06g08610, LOC_Os06g08640, LOC_Os06g08580, LOC_Os11g31090, LOC_Os01g28474, LOC_Os01g01520, LOC_Os04g42830, LOC_Os01g24790, LOC_Os07g14080, LOC_Os05g04930, LOC_Os10g35950		Pp6c2_15950V6, Pp6c14_3310V6, Pp6c24_5690V6, Pp6c16_1140V6, Pp6c21_4470V6, Pp6c16_10270V6, Pp6c3_130V6, Pp6c25_4000V6, Pp6c25_4010V6, Pp6c25_4060V6, Pp6c7_14550V6	Solyc03T003036, Solyc07T000078, Solyc07T000563, Solyc03T000885, Solyc03T002200, Solyc08T000388, Solyc06T000975, Solyc04T002835, Solyc07T001876, Solyc07T001879, Solyc07T001880, Solyc11T000345, Solyc01T000254, Solyc05T000898	152997, 99210, 440924, 75670, 427382, 135911, 88533, 430605, 73987, 165600, 123974, 76192, 411691, 403654, 133028, 115893, 27444, 140028, 91760, 73797, 407055, 33608, 417541, 414046, 232141						Zm00001eb078220, Zm00001eb246860, Zm00001eb125070, Zm00001eb125080, Zm00001eb124170, Zm00001eb124150, Zm00001eb124190, Zm00001eb098190, Zm00001eb180060, Zm00001eb041100, Zm00001eb134960, Zm00001eb313190, Zm00001eb374530, Zm00001eb278280, Zm00001eb374550, Zm00001eb257730, Zm00001eb027660, Zm00001eb364060, Zm00001eb366700, Zm00001eb418220, Zm00001eb223500, Zm00001eb146710, Zm00001eb126880, Zm00001e…
N0.HOG0000157	OG0000090	n0	AagrOXF_evm.TU.utg000133l.41						Cre06.g261123_4532	CLOP_g2001, CLOP_g14333, CLOP_g1220, CLOP_g14321, CLOP_g14326, CLOP_g13467, CLOP_g5576, CLOP_g10960, CLOP_g10963, CLOP_g7885	CLOM_g14360, CLOM_g12457, CLOM_g14375, CLOM_g14367, CLOM_g11718, CLOM_g20328, CLOM_g22241, CLOM_g12756		Me1_v2_0003640, Me1_v2_0077260, Me1_v2_0215340, Me1_v2_0215360, Me1_v2_0215460, Me1_v2_0215500, Me1_v2_0036670, Me1_v2_0057350, Me1_v2_0057340, Me1_v2_0031500, Me1_v2_0036750, Me1_v2_0082320, Me1_v2_0006950, Me1_v2_0055370, Me1_v2_0055610, Me1_v2_0055760, Me1_v2_0055750, Me1_v2_0055620, Me1_v2_0027300, Me1_v2_0055360, Me1_v2_0034410, Me1_v2_0055770, Me1_v2_0111410, Me1_v2_0111420, Me1_v2_0094860,…										Zci1a_22215, Zci1a_42547, Zci1a_01151, Zci1a_01147, Zci1a_00574, Zci1a_00575, Zci1a_18740, Zci1a_25889, Zci1a_15456, Zci1a_01262, Zci1a_29995, Zci1a_16466, Zci1a_03377, Zci1a_18958, Zci1a_08175, Zci1a_11578, Zci1a_00784, Zci1a_41431, Zci1a_32065, Zci1a_44466, Zci1a_09768, Zci1a_05238, Zci1a_05236, Zci1a_42339, Zci1a_09752, Zci1a_26940, Zci1a_09772, Zci1a_08083, Zci1a_42319, Zci1a_41942, Zci1a_416…	Zci_13124, Zci_09173, Zci_09038, Zci_03754, Zci_06358, Zci_11152, Zci_12052, Zci_11319, Zci_11614, Zci_11602, Zci_04651, Zci_11397, Zci_11256, Zci_11282, Zci_14762, Zci_14770, Zci_00426, Zci_11919, Zci_08218, Zci_13925, Zci_10140, Zci_10139, Zci_10120, Zci_11281	UTEX1559_10313, UTEX1559_11715, UTEX1559_07738, UTEX1559_05756, UTEX1559_06103, UTEX1559_05258, UTEX1559_05259, UTEX1559_09462, UTEX1559_09520, UTEX1559_16643, UTEX1559_16266, UTEX1559_09521, UTEX1559_18103, UTEX1559_16341, UTEX1559_00202, UTEX1559_00203, UTEX1559_11970, UTEX1559_12835, UTEX1559_17188, UTEX1559_17730, UTEX1559_12867, UTEX1559_12863, UTEX1559_08346, UTEX1559_04443, UTEX1559_16614,…	UTEX1560_18037, UTEX1560_11782, UTEX1560_09143, UTEX1560_09144, UTEX1560_12540, UTEX1560_05592, UTEX1560_11162, UTEX1560_14612, UTEX1560_11420, UTEX1560_02045, UTEX1560_18356, UTEX1560_13127, UTEX1560_18901, UTEX1560_18357, UTEX1560_16914, UTEX1560_11762, UTEX1560_10114, UTEX1560_08083, UTEX1560_14137, UTEX1560_11322, UTEX1560_13869, UTEX1560_05438, UTEX1560_20044, UTEX1560_15622, UTEX1560_06055,…
N0.HOG0000158	OG0000091	n1	AagrOXF_evm.TU.utg000095l.23, AagrOXF_evm.TU.utg000058l.312	Azfi_s0119.g046715, Azfi_s0048.g030479	AT1G59540, AT3G10180	Bradi4g16357, Bradi4g30490	CHBRA285g00040	Chrsp37S05483	Cre13.g568450_4532	CLOP_g17477	CLOM_g8107	12078	Me1_v2_0197210	Mp6g03980, Mp6g09070	6171, 6170, 6172	e_gwEuk.8.195.1	LOC_Os11g35090, LOC_Os09g25380	PRCOL_00003120_RA	Pp6c22_10280V6, Pp6c3_5340V6, Pp6c6_11820V6	Solyc04T002552, Solyc04T000842	88228, 81191, 77321, 111677	SM000003S11175, SM004373S15906, SM004552S16130, SM000061S19256, SM000036S13269	Zci1a_27375, Zci1a_08797	Zci_04776	UTEX1559_02638	UTEX1560_00941, UTEX1560_01493	Zm00001eb197580, Zm00001eb173890, Zm00001eb195540, Zm00001eb313020
N0.HOG0000159	OG0000091	n49							Cre17.g741350_4532, Cre10.g463026_4532			13369							Pp6c16_9390V6
N0.HOG0000160	OG0000091	n54	AagrOXF_evm.TU.utg000002l.170, AagrOXF_evm.TU.utg000069l.19	Azfi_s0002.g001474, Azfi_s0003.g007567	AT5G02370, AT5G23910	Bradi4g20564, Bradi2g23290	CHBRA74g00070			CLOP_g22229, CLOP_g6743	CLOM_g15140	13289	Me1_v2_0216610	Mp1g22980			LOC_Os05g38480	PRCOL_00000870_RA		Solyc09T000488, Solyc03T000348	409936, 405204	SM000119S25640, SM000019S05084, SM000178S03458	Zci1a_21717	Zci_01966	UTEX1559_10388	UTEX1560_08292	Zm00001eb351300
N0.HOG0000161	OG0000091	n84					CHBRA8701g00010	Chrsp17S02790	Cre01.g055600_4532			5824	Me1_v2_0119220		2833, 2834	eugene.0700010315		PRCOL_00003982_RA, PRCOL_00000512_RA
N0.HOG0000162	OG0000091	n93							Cre17.g735200_4532						27584			PRCOL_00001007_RA
N0.HOG0000163	OG0000091	n98	AagrOXF_evm.TU.utg000116l.172	Azfi_s0209.g058034			CHBRA78g00800	Chrsp94S00704		CLOP_g6793	CLOM_g3190	2354	Me1_v2_0091290	Mp3g11030	20802, 20803, 20804	gwEuk.8.260.1		PRCOL_00002444_RA			125786	SM009382S25030, SM009480S25041, SM009257S24542	Zci1a_36692	Zci_07368	UTEX1559_06809	UTEX1560_12208
N0.HOG0000164	OG0000091	n119	AagrOXF_evm.TU.utg000125l.155, AagrOXF_evm.TU.utg000003l.157, AagrOXF_evm.TU.utg000003l.135, AagrOXF_evm.TU.utg000018l.243, AagrOXF_evm.TU.utg000005l.512	Azfi_s0056.g034233, Azfi_s0038.g026306, Azfi_s0172.g055730, Azfi_s0024.g020287	AT4G14150, AT3G23670, AT3G44050, AT3G19050, AT3G17360	Bradi3g43587, Bradi5g06640, Bradi1g08500, Bradi4g03050, Bradi1g20060	CHBRA165g00030, CHBRA00g00340, CHBRA98g00230	Chrsp45S06036	Cre03.g164050_4532	CLOP_g137, CLOP_g130	CLOM_g528, CLOM_g17942, CLOM_g536	10055, 10052	Me1_v2_0098780, Me1_v2_0210200, Me1_v2_0070730	Mp1g17360, Mp1g02010	2390, 2388, 2389		LOC_Os02g28850, LOC_Os04g28260, LOC_Os03g53920, LOC_Os12g39980, LOC_Os07g44400, LOC_Os06g40415	PRCOL_00003988_RA	Pp6c9_360V6, Pp6c17_2230V6, Pp6c7_10470V6, Pp6c22_3610V6, Pp6c7_10450V6, Pp6c13_3620V6, Pp6c17_5170V6, Pp6c1_4300V6, Pp6c11_4500V6, Pp6c5_690V6, Pp6c16_9380V6, Pp6c25_2120V6, Pp6c1_3240V6, Pp6c11_3800V6	Solyc09T002822, Solyc12T002700, Solyc11T002434, Solyc01T004063, Solyc01T001436	414001, 77487, 113452, 4729		Zci1a_14062	Zci_03783	UTEX1559_12601	UTEX1560_08965, UTEX1560_08964	Zm00001eb420500, Zm00001eb057370, Zm00001eb210340, Zm00001eb135060, Zm00001eb328750
N0.HOG0000165	OG0000091	n199													19009			PRCOL_00002837_RA
N0.HOG0000166	OG0000091	n201	AagrOXF_evm.TU.utg000049l.384	Azfi_s0006.g010212			CHBRA41g00400	Chrsp482S00879	Cre12.g522550_4532, Cre17.g730950_4532			13886		Mp6g09800	8215, 8216, 17238			PRCOL_00005617_RA	Pp6c4_9610V6, Pp6c4_9600V6		432536, 116032, 767
N0.HOG0000167	OG0000091	n217	AagrOXF_evm.TU.utg000042l.55		AT3G63480	Bradi3g13780	CHBRA1094g00020, CHBRA578g00150	Chrsp259S00286, Chrsp29S04386	Cre09.g415450_4532		CLOM_g7331_	8583, 1129	Me1_v2_0160120		7692, 20242, 20240, 20239, 20241		LOC_Os08g02380	PRCOL_00003637_RA	Pp6c14_8660V6	Solyc01T003208	91328	SM000088S23682, SM000117S25475, SM000299S10835					Zm00001eb260930, Zm00001eb064560
N0.HOG0000168	OG0000092	n0	AagrOXF_evm.TU.utg000006l.881, AagrOXF_evm.TU.utg000061l.97, AagrOXF_evm.TU.utg000011l.40, AagrOXF_evm.TU.utg000101l.141, AagrOXF_evm.TU.utg000077l.55, AagrOXF_evm.TU.utg000111l.179	Azfi_s0327.g065264, Azfi_s0034.g025420, Azfi_s0084.g039055	AT2G40935, AT2G45010, AT5G51400, AT1G52200, AT3G18470, AT1G49030, AT3G18450, AT3G18460, AT5G35525, AT1G14880, AT1G14870, AT1G68610, AT1G58320, AT1G68630	Bradi2g09980, Bradi1g78450, Bradi3g33330, Bradi3g58080, Bradi3g46930, Bradi1g30630, Bradi1g43866, Bradi1g43871, Bradi1g03090, Bradi5g12456	CHBRA23g00190, CHBRA1112g00060, CHBRA73g00100, CHBRA659g00070, CHBRA282g00380, CHBRA282g00390, CHBRA319g00310	Chrsp94S00705, Chrsp44S05776, Chrsp80S09227, Chrsp91S08177, Chrsp31S04847, Chrsp23S03660, Chrsp40S05675, Chrsp45S06055, Chrsp46S06087	Cre03.g155527_4532, Cre02.g075000_4532, Cre17.g738000_4532, Cre17.g738050_4532, Cre02.g145900_4532, Cre02.g097150_4532, Cre13.g583450_4532, Cre02.g098500_4532, Cre09.g408800_4532	CLOP_g9065, CLOP_g15072, CLOP_g22761, CLOP_g22762, CLOP_g12623, CLOP_g16319, CLOP_g21066, CLOP_g2847, CLOP_g9747, CLOP_g103, CLOP_g9746, CLOP_g9741, CLOP_g9745, CLOP_g16123, CLOP_g16417	CLOM_g8239, CLOM_g12571, CLOM_g7643, CLOM_g7644, CLOM_g6267, CLOM_g5678, CLOM_g23445, CLOM_g15551, CLOM_g563, CLOM_g15550, CLOM_g15548, CLOM_g11382, CLOM_g15549, CLOM_g18885, CLOM_g4023	2567, 10482, 7036, 2566, 350, 4290, 8031	Me1_v2_0094970, Me1_v2_0231180, Me1_v2_0203770	Mp3g23350, Mp5g01110, Mp5g01890, Mp4g22340, Mp4g22330, Mp5g19030, Mp1g10640, Mp3g13930, Mp8g11660	8615, 12917, 12940, 28731, 28741, 27264, 11175, 15602		LOC_Os01g16210, LOC_Os03g01210, LOC_Os10g41083, LOC_Os06g32910, LOC_Os02g52550, LOC_Os02g36950, LOC_Os02g36940, LOC_Os02g18540, LOC_Os06g15590, LOC_Os10g02300, LOC_Os03g61470, LOC_Os03g61500, LOC_Os03g61480, LOC_Os03g61440	PRCOL_00005548_RA	Pp6c1_13340V6, Pp6c13_10400V6, Pp6c13_7330V6, Pp6c13_7260V6, Pp6c17_2050V6, Pp6c2_8410V6, Pp6c17_5020V6, Pp6c12_12120V6, Pp6c10_7580V6, Pp6c3_340V6, Pp6c9_4920V6, Pp6c15_4070V6, Pp6c1_19710V6, Pp6c17_11780V6, Pp6c4_2770V6, Pp6c8_2360V6	Solyc10T002529, Solyc03T001851, Solyc05T002289, Solyc10T000761, Solyc06T001685, Solyc03T003260, Solyc02T002605, Solyc04T000213, Solyc01T000042, Solyc08T000399, Solyc08T000398, Solyc05T000470, Solyc12T001575	68870, 125873, 87327, 28363, 122730, 69283, 439474, 69284, 38123	SM000303S11783, SM000002S05738, SM000356S13440, SM000185S04033, SM000386S14575, SM000245S08163, SM000011S19059, SM000018S03594, SM000026S08986, SM000003S11240, SM000032S12154, SM000172S03063, SM000022S07287, SM009320S25036, SM000096S24900, SM000036S13282, SM000014S00275, SM000061S19240	Zci1a_02571, Zci1a_07190, Zci1a_23811, Zci1a_19583, Zci1a_19584, Zci1a_28126, Zci1a_43160, Zci1a_28127, Zci1a_31013, Zci1a_23504, Zci1a_25879, Zci1a_02291, Zci1a_44295, Zci1a_09160	Zci_04020, Zci_02459, Zci_02527, Zci_09479, Zci_04626, Zci_04633, Zci_01371, Zci_02827, Zci_01155, Zci_00125	UTEX1559_09347, UTEX1559_04907, UTEX1559_07548, UTEX1559_12174, UTEX1559_02471, UTEX1559_12215, UTEX1559_00224, UTEX1559_05892, UTEX1559_03179, UTEX1559_05582, UTEX1559_11091, UTEX1559_00229	UTEX1560_03305, UTEX1560_02205, UTEX1560_02032, UTEX1560_02030, UTEX1560_02029, UTEX1560_09095, UTEX1560_03077, UTEX1560_00175, UTEX1560_00163, UTEX1560_10512, UTEX1560_00542, UTEX1560_16524, UTEX1560_06558, UTEX1560_00168	Zm00001eb333140, Zm00001eb404500, Zm00001eb193700, Zm00001eb232330, Zm00001eb211280, Zm00001eb063530, Zm00001eb211260
N0.HOG0000169	OG0000093	n0				Bradi1g63006											LOC_Os09g11140, LOC_Os08g20160, LOC_Os04g09990			Solyc01T001195, Solyc07T001502, Solyc05T001876, Solyc08T000973, Solyc04T001024, Solyc02T000423, Solyc10T001166, Solyc11T001987, Solyc04T001680, Solyc10T001165, Solyc12T001465, Solyc03T002118, Solyc03T001329, Solyc04T001025, Solyc02T000424, Solyc04T001732, Solyc09T001200, Solyc12T000688, Solyc03T000668, Solyc08T001138, Solyc05T001877, Solyc08T001162, Solyc06T000840, Solyc01T001266, Solyc08T000848,…
N0.HOG0000170	OG0000094	n0											Me1_v2_0000330		26982, 16118, 4649, 14729, 3327, 6819, 19271, 9707, 16145, 13714, 14774, 19879, 27052, 5433, 7001, 8446, 3198, 13898, 18744, 26103, 29788, 28042, 17899, 25884, 8978, 5818, 5151, 25724, 14287, 14555, 25792, 12777, 16272, 10174, 15615, 14535, 15639, 3083, 9734, 24823, 16265, 24956, 11080, 24235, 21688, 14891, 10722, 581, 14746, 14225, 6022, 20652, 14380, 29095, 25765, 5837, 22776, 374, 13048, 7062,…
N0.HOG0000171	OG0000095	n0	AagrOXF_evm.TU.utg000001l.137, AagrOXF_evm.TU.utg000009l.165, AagrOXF_evm.TU.utg000126l.24, AagrOXF_evm.TU.utg000126l.21	Azfi_s0022.g015902, Azfi_s0233.g059387, Azfi_s0008.g011446, Azfi_s0012.g012956, Azfi_s0010.g012310, Azfi_s0168.g054599, Azfi_s0062.g035193, Azfi_s0029.g024148, Azfi_s0032.g024792, Azfi_s0064.g035579, Azfi_s0198.g057426	AT1G66240, AT3G56240, AT2G28660, AT2G37390, AT3G53530, AT5G02600, AT3G24450, AT4G38580, AT4G35060, AT5G66110, AT5G17450, AT1G71050, AT1G22990, AT4G08570, AT4G39700, AT4G10465, AT2G18196, AT3G56891, AT3G48970, AT1G06330, AT1G29100, AT3G21490, AT5G05365, AT1G23000, AT3G06130, AT5G19090, AT3G05220, AT5G37860, AT5G27690, AT1G56210	Bradi1g41790, Bradi3g44820, Bradi3g35490, Bradi2g62600, Bradi1g03850, Bradi2g42550, Bradi2g48360, Bradi2g18735, Bradi3g59080, Bradi5g04560, Bradi1g70700, Bradi3g04270, Bradi4g28920, Bradi3g35250, Bradi1g20690, Bradi1g60990, Bradi1g77170, Bradi3g40160, Bradi2g50360, Bradi5g14820, Bradi2g57040, Bradi2g53750, Bradi2g01800, Bradi4g42910, Bradi4g26615, Bradi4g42900, Bradi4g22801, Bradi1g62660, Bradi1g…	CHBRA718g00060	Chrsp21S03342	Cre09.g392467_4532	CLOP_g21418	CLOM_g22301	8721	Me1_v2_0127850, Me1_v2_0105200	Mp5g20370, Mp2g12450, Mp8g01830, Mp5g00430, Mp7g16230, Mp2g25230, Mp2g26500, Mp2g25880, Mp2g10650, Mp2g21040, Mp2g18260, Mp8g09150, Mp2g00040, Mp2g12470, Mp2g12490, Mp2g01760, Mp2g01790, Mp2g01750, Mp2g01800, Mp2g01820, Mp2g01720, Mp2g01740, Mp2g01700, Mp2g12480, Mp1g12190, Mp2g26470		eugene.0400010288	LOC_Os08g10480, LOC_Os02g32814, LOC_Os08g31340, LOC_Os01g74490, LOC_Os03g60480, LOC_Os01g41200, LOC_Os01g52160, LOC_Os05g45820, LOC_Os04g17100, LOC_Os03g06080, LOC_Os01g32330, LOC_Os09g20000, LOC_Os08g31140, LOC_Os03g26650, LOC_Os10g39210, LOC_Os03g02860, LOC_Os08g40130, LOC_Os01g55320, LOC_Os06g35060, LOC_Os04g42350, LOC_Os01g61070, LOC_Os01g03490, LOC_Os12g05040, LOC_Os11g05010, LOC_Os03g22490,…	PRCOL_00001759_RA	Pp6c16_3870V6, Pp6c12_12790V6, Pp6c5_9970V6, Pp6c9_9590V6, Pp6c15_11840V6, Pp6c14_14070V6, Pp6c3_15340V6, Pp6c10_10170V6, Pp6c11_4430V6, Pp6c6_15260V6, Pp6c9_8740V6, Pp6c3_4030V6, Pp6c25_7110V6	Solyc11T000214, Solyc05T002647, Solyc01T003715, Solyc11T002563, Solyc10T002878, Solyc12T000206, Solyc01T004328, Solyc02T001995, Solyc02T002660, Solyc03T000713, Solyc04T000181, Solyc04T002268, Solyc04T001782, Solyc05T002304, Solyc08T001868, Solyc04T003017, Solyc03T000380, Solyc02T001448, Solyc07T002205, Solyc01T001754, Solyc06T000929, Solyc05T000331, Solyc02T002661, Solyc01T002165, Solyc01T003220,…	109953, 169899, 29653, 9116, 9124, 111936, 442871, 72758, 174037, 446343, 409961, 414420, 409960, 39115, 39122	SM000008S22286, SM000042S15304, SM000039S14432	Zci1a_06072	Zci_12190	UTEX1559_06347	UTEX1560_15061	Zm00001eb032340, Zm00001eb242690, Zm00001eb178780, Zm00001eb131860, Zm00001eb211860, Zm00001eb357630, Zm00001eb154600, Zm00001eb361600, Zm00001eb194280, Zm00001eb255100, Zm00001eb086700, Zm00001eb004300, Zm00001eb259960, Zm00001eb198790, Zm00001eb311100, Zm00001eb098630, Zm00001eb042200, Zm00001eb022110, Zm00001eb001530, Zm00001eb035290, Zm00001eb187380, Zm00001eb152640, Zm00001eb383670, Zm00001e…
N0.HOG0000172	OG0000096	n1	AagrOXF_evm.TU.utg000104l.70	Azfi_s0093.g043194	AT5G59610	Bradi1g03580	CHBRA313g00010	Chrsp17S02785	Cre07.g316050_4532	CLOP_g14937	CLOM_g18061	6526	Me1_v2_0150330, Me1_v2_0185670	Mp6g06510	20904	gwEuk.3.740.1	LOC_Os03g60790, LOC_Os03g59860	PRCOL_00000020_RA, PRCOL_00005993_RA	Pp6c23_4540V6, Pp6c23_990V6	Solyc09T000787	8874	SM000034S12708, SM000001S04445, SM000023S07686	Zci1a_39649	Zci_00555	UTEX1559_02152	UTEX1560_14633	Zm00001eb062810
N0.HOG0000173	OG0000096	n32														eugene.0300010363, gwEuk.9.546.1, gwEuk.16.334.1, ost_15_007_052, gwEuk.16.326.1		PRCOL_00005323_RA	Pp6c14_11490V6
N0.HOG0000174	OG0000096	n38	AagrOXF_evm.TU.utg000009l.466, AagrOXF_evm.TU.utg000009l.129, AagrOXF_evm.TU.utg000009l.156, AagrOXF_evm.TU.utg000001l.109, AagrOXF_evm.TU.utg000109l.57, AagrOXF_evm.TU.utg000109l.31, AagrOXF_evm.TU.utg000109l.35, AagrOXF_evm.TU.utg000109l.33, AagrOXF_evm.TU.utg000008l.46, AagrOXF_evm.TU.utg000063l.173, AagrOXF_evm.TU.utg000083l.483, AagrOXF_evm.TU.utg000085l.30	Azfi_s0159.g053932, Azfi_s0327.g065234, Azfi_s0060.g034809, Azfi_s0008.g011560, Azfi_s0006.g010182, Azfi_s0030.g024352, Azfi_s0061.g035042, Azfi_s0032.g024871, Azfi_s0076.g037845, Azfi_s0365.g066960, Azfi_s0024.g020416, Azfi_s0021.g015886, Azfi_s0145.g051660, Azfi_s0303.g063807	AT2G41000, AT5G16650, AT2G33735, AT1G71000, AT1G56300, AT1G72416, AT1G80920, AT1G72070, AT3G13310, AT2G17880, AT4G36040, AT4G13830	Bradi2g10686, Bradi3g52190, Bradi3g58280, Bradi2g43040, Bradi1g64850, Bradi3g37480, Bradi1g30980, Bradi1g43090, Bradi1g68373, Bradi3g42400, Bradi1g30113, Bradi1g63810, Bradi4g28980, Bradi4g28990, Bradi2g03694	CHBRA609g00060, CHBRA130g00230	Chrsp369S00859, Chrsp4S06394, Chrsp76S07650	Cre07.g327450_4532, Cre16.g657400_4532, Cre02.g110300_4532, Cre16.g690400_4532, Cre05.g232000_4532, Cre16.g694450_4532, Cre09.g395732_4532, Cre03.g204577_4532, Cre07.g346600_4532, Cre01.g009450_4532, Cre17.g713051_4532	CLOP_g4966, CLOP_g4965_, CLOP_g24814, CLOP_g15095, CLOP_g1269, CLOP_g16411	CLOM_g10151, CLOM_g2440, CLOM_g2441_, CLOM_g185, CLOM_g13480, CLOM_g9823, CLOM_g7956	2387, 1201	Me1_v2_0228230, Me1_v2_0067980	Mp5g09690, Mp1g05320, Mp3g16340, Mp5g02800, Mp1g12360, Mp4g17730, Mp2g20430, Mp1g14180, Mp6g08210, Mp4g23700	272, 915, 25036	eugene.0600010056, gwEuk.6.609.1, gwEuk.5.582.1, ost_02_020_123, fgenesh1_pg.C_Chr_5000365, e_gwEuk.8.544.1, ost_01_018_087	LOC_Os01g17030, LOC_Os01g17040, LOC_Os02g46640, LOC_Os02g52270, LOC_Os01g42190, LOC_Os03g18870, LOC_Os08g35160, LOC_Os06g44160, LOC_Os08g43490, LOC_Os03g20730, LOC_Os09g20320, LOC_Os01g01160	PRCOL_00006513_RA	Pp6c14_9150V6, Pp6c4_5740V6, Pp6c12_7860V6, Pp6c4_13770V6, Pp6c26_3020V6, Pp6c8_1360V6, Pp6c3_18810V6, Pp6c4_6010V6, Pp6c12_8200V6, Pp6c18_1620V6, Pp6c22_9510V6, Pp6c18_1630V6, Pp6c22_9530V6, Pp6c18_1600V6, Pp6c22_9480V6, Pp6c3_1900V6, Pp6c24_90V6, Pp6c20_10680V6, Pp6c4_15750V6, Pp6c3_10380V6, Pp6c4_730V6, Pp6c10_8180V6, Pp6c12_3760V6	Solyc10T002509, Solyc03T002173, Solyc04T002402, Solyc05T000306, Solyc09T002288, Solyc01T003342, Solyc03T003035, Solyc06T001772, Solyc07T002761, Solyc07T002762, Solyc04T002911, Solyc05T002307, Solyc05T002496, Solyc09T002762	9293, 139272, 79323, 8923, 440364, 8657, 100874, 441708, 9299	SM000131S26688, SM000240S08626, SM000340S12927, SM000030S11432, SM000131S26739, SM000051S17533, SM000103S09487, SM000534S18209	Zci1a_18859, Zci1a_05289	Zci_08495, Zci_07502	UTEX1559_02341, UTEX1559_10911, UTEX1559_04227	UTEX1560_12337, UTEX1560_12848, UTEX1560_12849, UTEX1560_07553	Zm00001eb251280, Zm00001eb255580, Zm00001eb161610, Zm00001eb396520, Zm00001eb014050, Zm00001eb040580, Zm00001eb388670, Zm00001eb010480, Zm00001eb202710, Zm00001eb040140, Zm00001eb228100, Zm00001eb015400, Zm00001eb311170, Zm00001eb311160, Zm00001eb334090, Zm00001eb127110
N0.HOG0000175	OG0000097	n1					CHBRA11g01500, CHBRA11g01410, CHBRA11g01430, CHBRA256g00360, CHBRA79g00090, CHBRA79g00110			CLOP_g3712	CLOM_g11432	168	Me1_v2_0097520									SM000009S23653, SM000017S02881, SM000022S07239, SM000022S07248	Zci1a_42790	Zci_14270	UTEX1559_09205	UTEX1560_10419
N0.HOG0000176	OG0000097	n18	AagrOXF_evm.TU.utg000063l.202, AagrOXF_evm.TU.utg000024l.181, AagrOXF_evm.TU.utg000022l.20	Azfi_s0121.g046891, Azfi_s0231.g059262, Azfi_s0095.g043621, Azfi_s0003.g007934, Azfi_s0033.g025021, Azfi_s0110.g045557, Azfi_s0113.g045949, Azfi_s0116.g046412, Azfi_s0076.g037787, Azfi_s0177.g056158, Azfi_s0088.g042460, Azfi_s0003.g008062, Azfi_s2832.g113342, Azfi_s0007.g010649, Azfi_s0037.g025944, Azfi_s0280.g062313, Azfi_s0002.g001664, Azfi_s0099.g044081, Azfi_s0128.g048748, Azfi_s0090.g042710	AT1G50280, AT3G19850, AT3G44820, AT5G13600, AT5G03250, AT1G30440, AT3G50840, AT5G66560, AT4G31820, AT2G14820, AT5G67440, AT2G23050, AT4G37590, AT3G26490, AT1G67900, AT5G47800, AT5G10250, AT5G64330, AT1G52770, AT3G15570, AT2G47860, AT1G03010, AT5G48800, AT3G08660, AT3G08570, AT2G30520, AT3G49970, AT5G67385, AT5G48130	Bradi2g28423, Bradi5g25950, Bradi1g61568, Bradi2g51777, Bradi5g23307, Bradi3g14350, Bradi4g01780, Bradi1g13890, Bradi1g07457, Bradi1g09246, Bradi4g30480, Bradi1g47290, Bradi1g70830, Bradi1g14770, Bradi4g03397, Bradi3g47620, Bradi4g08917, Bradi3g46480, Bradi2g34052, Bradi2g04767, Bradi1g62554, Bradi4g44320, Bradi4g25900, Bradi1g70761, Bradi1g23287						2827		Mp4g20760, Mp7g03290, Mp5g03480, Mp5g17270, Mp5g07060, Mp2g13430			LOC_Os04g57800, LOC_Os05g12030, LOC_Os10g07546, LOC_Os01g57230, LOC_Os04g54400, LOC_Os08g03650, LOC_Os12g41910, LOC_Os03g43990, LOC_Os03g55830, LOC_Os03g52880, LOC_Os09g25330, LOC_Os06g08550, LOC_Os03g10800, LOC_Os03g41350, LOC_Os12g39380, LOC_Os04g40100, LOC_Os02g38120, LOC_Os09g09370, LOC_Os02g35970, LOC_Os05g08530, LOC_Os08g23420, LOC_Os01g08130, LOC_Os03g22600, LOC_Os12g02540, LOC_Os11g02620,…		Pp6c13_8120V6, Pp6c3_10400V6, Pp6c3_10460V6, Pp6c24_8220V6, Pp6c8_8740V6, Pp6c3_20080V6, Pp6c4_3830V6, Pp6c12_10480V6, Pp6c3_20070V6, Pp6c12_10450V6, Pp6c8_80V6, Pp6c9_11450V6, Pp6c15_10510V6, Pp6c5_9900V6, Pp6c6_6580V6, Pp6c16_3530V6, Pp6c25_7350V6, Pp6c7_2760V6, Pp6c6_12780V6, Pp6c16_12650V6, Pp6c25_1240V6, Pp6c13_6030V6, Pp6c3_18090V6, Pp6c10_10280V6, Pp6c1_8880V6, Pp6c2_12690V6, Pp6c21_1930V6…	Solyc11T001711, Solyc11T002132, Solyc09T000182, Solyc10T002900, Solyc02T000276, Solyc02T002534, Solyc08T000183, Solyc01T003905, Solyc10T001479, Solyc02T002768, Solyc03T000761, Solyc05T000816, Solyc01T003224, Solyc05T002274, Solyc01T003776, Solyc10T001311, Solyc03T003292, Solyc09T002208, Solyc06T000179, Solyc09T001690, Solyc09T001188, Solyc07T001609, Solyc02T000851, Solyc02T002777, Solyc02T002781,…	423964, 101205, 422107, 61564, 93693, 141980, 156140, 231529, 74933, 424061, 11632, 74587, 81263	SM000022S07271, SM000096S24904, SM000102S09213	Zci1a_42791			UTEX1560_14426	Zm00001eb058400, Zm00001eb185120, Zm00001eb146870, Zm00001eb066500, Zm00001eb151470, Zm00001eb069180, Zm00001eb261890, Zm00001eb050610, Zm00001eb305650, Zm00001eb310110, Zm00001eb409110, Zm00001eb213970, Zm00001eb056580, Zm00001eb313010, Zm00001eb099640, Zm00001eb374600, Zm00001eb007510, Zm00001eb400640, Zm00001eb051580, Zm00001eb219190, Zm00001eb030260, Zm00001eb079670, Zm00001eb183690, Zm00001e…
N0.HOG0000177	OG0000098	n0					CHBRA220g00430, CHBRA806g00150, CHBRA12g00310, CHBRA231g00090, CHBRA415g00190, CHBRA496g00020, CHBRA54g00070, CHBRA41g00810, CHBRA06g00520, CHBRA293g00290, CHBRA186g00500, CHBRA329g00200, CHBRA111g00030, CHBRA132g00050, CHBRA39g00780, CHBRA1047g00020, CHBRA132g00520, CHBRA442g00210, CHBRA190g00480, CHBRA54g00150, CHBRA571g00040, CHBRA751g00030, CHBRA283g00070, CHBRA335g00170, CHBRA174g00120, g291…
N0.HOG0000178	OG0000099	n0					CHBRA838g00130, CHBRA350g00040, CHBRA90g00680, CHBRA342g00130, CHBRA522g00180, CHBRA1228g00040, CHBRA460g00290, CHBRA460g00300, CHBRA387g00380, CHBRA764g00140, CHBRA113g00490, CHBRA936g00090, CHBRA332g00300, CHBRA305g00100, CHBRA431g00330, CHBRA12g00440, CHBRA264g00070, CHBRA655g00170, CHBRA213g00220, CHBRA467g00140, CHBRA85g00550, CHBRA342g00140, CHBRA03g00140, CHBRA18g00990, CHBRA213g00530, CHB…
N0.HOG0000179	OG0000100	n0	AagrOXF_evm.TU.utg000038l.143, AagrOXF_evm.TU.utg000005l.41, AagrOXF_evm.TU.utg000005l.44, AagrOXF_evm.TU.utg000049l.383, AagrOXF_evm.TU.utg000077l.376, AagrOXF_evm.TU.utg000005l.366, AagrOXF_evm.TU.utg000010l.332, AagrOXF_evm.TU.utg000081l.154, AagrOXF_evm.TU.utg000063l.570, AagrOXF_evm.TU.utg000058l.132, AagrOXF_evm.TU.utg000077l.375, AagrOXF_evm.TU.utg000053l.5, AagrOXF_evm.TU.utg000100l.87, A…	Azfi_s0039.g026389, Azfi_s0002.g001326, Azfi_s0099.g044118, Azfi_s0114.g046165, Azfi_s0015.g013699, Azfi_s0208.g057960, Azfi_s0006.g010080, Azfi_s0002.g001271, Azfi_s0232.g059284, Azfi_s0203.g057675, Azfi_s0010.g012029, Azfi_s2496.g111845	AT1G02530, AT1G02520, AT4G01830, AT4G01820, AT2G47000, AT3G62150, AT4G18050, AT5G46540, AT3G28345, AT3G28415, AT3G28380, AT3G28360, AT3G28390, AT2G39480, AT3G55320, AT4G25960, AT1G10680, AT1G27940, AT1G28010, AT2G36910, AT3G28860	Bradi2g11210, Bradi2g36897, Bradi3g10680, Bradi2g47330, Bradi2g47337, Bradi2g47347, Bradi2g47360, Bradi2g47400, Bradi2g47410, Bradi3g20045, Bradi2g17720, Bradi2g17710, Bradi2g20177, Bradi2g20170, Bradi1g72517, Bradi2g48610, Bradi3g06577, Bradi5g13617, Bradi3g17020, Bradi3g17010, Bradi1g66290, Bradi2g62540, Bradi3g52220, Bradi3g12627, Bradi5g12307, Bradi5g23600	CHBRA230g00200, CHBRA52g00670, CHBRA56g00250, CHBRA207g00040, CHBRA207g00120	Chrsp90S09249, Chrsp3S05626	Cre17.g725200_4532, Cre17.g725150_4532	CLOP_g3445, CLOP_g3444, CLOP_g3446, CLOP_g972, CLOP_g973, CLOP_g12835, CLOP_g15932, CLOP_g5940, CLOP_g15278	CLOM_g17269, CLOM_g17268, CLOM_g17270, CLOM_g19842, CLOM_g19843, CLOM_g11912, CLOM_g24502	1487, 579, 2579, 11254	Me1_v2_0078150, Me1_v2_0009460, Me1_v2_0174970	Mp7g04390, Mp7g16060, Mp1g26440, Mp4g03100, Mp2g21430, Mp2g11920, Mp2g06270, Mp4g07450, Mp5g17400, Mp2g02910, Mp2g02920, Mp3g11830	22888, 11000, 11001, 22438, 22439	estExt_Genewise_ext.C_Chr_10621	LOC_Os02g09710, LOC_Os01g18670, LOC_Os05g04610, LOC_Os02g21750, LOC_Os05g47490, LOC_Os01g50080, LOC_Os01g50100, LOC_Os01g50160, LOC_Os05g47500, LOC_Os01g35030, LOC_Os01g34970, LOC_Os03g08380, LOC_Os01g52550, LOC_Os02g09720, LOC_Os04g40570, LOC_Os08g05690, LOC_Os08g05710, LOC_Os03g17180, LOC_Os01g74470, LOC_Os02g46680, LOC_Os08g45030, LOC_Os04g38570, LOC_Os04g54930	PRCOL_00005072_RA	Pp6c4_2860V6, Pp6c12_5510V6, Pp6c1_16480V6, Pp6c22_5910V6, Pp6c12_7050V6, Pp6c14_980V6, Pp6c2_7930V6, Pp6c9_6600V6, Pp6c17_8440V6, Pp6c3_3040V6, Pp6c1_18270V6, Pp6c21_9860V6, Pp6c1_3980V6, Pp6c6_3950V6	Solyc06T000301, PRAM_141876, Solyc12T002714, Solyc11T002186, Solyc11T002188, Solyc02T001300, Solyc03T000084, Solyc03T003499, Solyc03T001903, Solyc02T002313, Solyc05T000850, Solyc07T000705, Solyc06T002146, Solyc04T000413, Solyc08T001956, Solyc09T000224, Solyc02T002358	74892, 123915, 123936, 169182, 176522, 229984, 99885, 419451, 233433, 408755, 75690, 84555, 139408, 230134, 148837, 230688, 410515, 92485	SM000001S04624, SM000007S20900, SM000004S14939, SM000198S05334	Zci1a_20793, Zci1a_13804, Zci1a_42976, Zci1a_42654, Zci1a_39722, Zci1a_36705	Zci_08913, Zci_08869	UTEX1559_16760, UTEX1559_04825	UTEX1560_03017, UTEX1560_17469, UTEX1560_06856	Zm00001eb332210, Zm00001eb129790, Zm00001eb342670, Zm00001eb155890, Zm00001eb360840, Zm00001eb155860, Zm00001eb342680, Zm00001eb162880, Zm00001eb097510, Zm00001eb088790, Zm00001eb154470, Zm00001eb243520, Zm00001eb206350, Zm00001eb425050, Zm00001eb416190, Zm00001eb012760, Zm00001eb397430, Zm00001eb139690, Zm00001eb187760, Zm00001eb038710, Zm00001eb424060, Zm00001eb431930, Zm00001eb068880, Zm00001e…
N0.HOG0000180	OG0000101	n1	AagrOXF_evm.TU.utg000083l.543, AagrOXF_evm.TU.utg000044l.20, AagrOXF_evm.TU.utg000035l.401, AagrOXF_evm.TU.utg000042l.245	Azfi_s0178.g056175, Azfi_s0496.g073599, Azfi_s0286.g063137	AT2G28550, AT5G60120, AT2G39250, AT3G54990, AT4G36920, AT5G67180	Bradi1g53650, Bradi1g03880, Bradi2g37800, Bradi1g30337, Bradi5g24100	CHBRA146g00390, CHBRA699g00140	Chrsp26S04010, Chrsp26S04216					Me1_v2_0195470			gwEuk.6.612.1	LOC_Os07g13170, LOC_Os03g60430, LOC_Os05g03040, LOC_Os06g43220, LOC_Os05g28800, LOC_Os04g55560			Solyc11T002520, Solyc06T002392, Solyc09T000120, Solyc10T002719, Solyc04T001406, Solyc03T000792, Solyc02T000879, Solyc02T002836	48904, 98831			Zci_05861	UTEX1559_06555, UTEX1559_06556	UTEX1560_03210	Zm00001eb303810, Zm00001eb062460, Zm00001eb265610, Zm00001eb355240, Zm00001eb387280, Zm00001eb068520, Zm00001eb432100
N0.HOG0000181	OG0000101	n53						Chrsp66S07202	Cre01.g009575_4532, Cre01.g009650_4532	CLOP_g22702	CLOM_g24107, CLOM_g24105, CLOM_g24106, CLOM_g7900	5217, 9472	Me1_v2_0109490, Me1_v2_0198050			gwEuk.8.504.1, gwEuk.20.448.1		PRCOL_00002509_RA				SM000033S12371, SM000017S02786, SM000285S10806
N0.HOG0000182	OG0000101	n70						Chrsp104S01294			CLOM_g6816							PRCOL_00002722_RA				SM000079S22441
N0.HOG0000183	OG0000101	n76							Cre17.g729600_4532, Cre13.g602750_4532			5750			13117	ost_21_006_044, ost_13_009_028		PRCOL_00005053_RA, PRCOL_00000278_RA									Zm00001eb213870
N0.HOG0000184	OG0000101	n87							Cre01.g023100_4532							fgenesh1_pg.C_Chr_14000027	LOC_Os10g26590
N0.HOG0000185	OG0000101	n90							Cre16.g667900_4532, Cre03.g144424_4532, Cre09.g390957_4532									PRCOL_00001302_RA
N0.HOG0000186	OG0000101	n93							Cre10.g441300_4532								LOC_Os12g41030	PRCOL_00001732_RA			419668
N0.HOG0000187	OG0000101	n96							Cre08.g385350_4532							eugene.0300010376	LOC_Os08g37640		Pp6c22_9040V6, Pp6c15_2320V6
N0.HOG0000188	OG0000101	n100	AagrOXF_evm.TU.utg000024l.86, AagrOXF_evm.TU.utg000003l.190, AagrOXF_evm.TU.utg000083l.119	Azfi_s0207.g057931, Azfi_s0059.g034553, Azfi_s0072.g037000, Azfi_s0006.g010452, Azfi_s0004.g008411, Azfi_s0619.g079558, Azfi_s0033.g025087, Azfi_s0008.g011313	AT2G41710, AT1G79700, AT1G16060, AT3G54320, AT1G72570, AT4G37750, AT5G57390, AT5G17430, AT1G51190, AT3G20840, AT5G10510, AT5G65510	Bradi3g15880, Bradi3g59300, Bradi3g36820, Bradi1g51045, Bradi2g48130, Bradi2g26987, Bradi4g30617, Bradi4g43877, Bradi2g53070, Bradi1g72890, Bradi1g07290, Bradi1g57560, Bradi1g69209, Bradi1g31337, Bradi5g24360, Bradi2g57747, Bradi5g14960, Bradi3g48697, Bradi1g64240				CLOP_g1381	CLOM_g9621, CLOM_g4925	13014	Me1_v2_0192330	Mp7g13270, Mp8g11450	8510	e_gwEuk.3.609.1	LOC_Os02g51300, LOC_Os08g34360, LOC_Os06g05340, LOC_Os05g45954, LOC_Os05g32270, LOC_Os12g03290, LOC_Os11g03540, LOC_Os01g59780, LOC_Os03g07940, LOC_Os03g56050, LOC_Os07g03250, LOC_Os03g12950, LOC_Os06g44750, LOC_Os04g55970, LOC_Os01g67410, LOC_Os11g19060, LOC_Os03g37710, LOC_Os07g39110, LOC_Os04g42570, LOC_Os02g40070, LOC_Os03g19900	PRCOL_00003849_RA	Pp6c5_1600V6, Pp6c6_11780V6, Pp6c18_1690V6, Pp6c12_6210V6, Pp6c23_6180V6, Pp6c10_12780V6, Pp6c15_12640V6, Pp6c15_12610V6, Pp6c9_12710V6, Pp6c9_12660V6	Solyc12T000453, Solyc06T001666, Solyc08T001918, Solyc03T003048, Solyc06T001779, Solyc07T000733, Solyc03T003534, Solyc04T002546, Solyc02T002724, Solyc11T000338, Solyc11T001849, Solyc05T002250, Solyc11T000455	85823, 129793, 78076, 96572, 17087, 17086	SM000001S04781, SM000044S15982, SM000127S26653	Zci1a_32232	Zci_08573	UTEX1559_17348	UTEX1560_16891, UTEX1560_16108	Zm00001eb415010, Zm00001eb254860, Zm00001eb063950, Zm00001eb193770, Zm00001eb116860, Zm00001eb252610, Zm00001eb194470, Zm00001eb041070, Zm00001eb377180, Zm00001eb356440, Zm00001eb287100, Zm00001eb313350, Zm00001eb195920, Zm00001eb093560, Zm00001eb150000, Zm00001eb005740, Zm00001eb213860, Zm00001eb058850, Zm00001eb117830, Zm00001eb299300, Zm00001eb399440, Zm00001eb282010, Zm00001eb389400, Zm00001e…
N0.HOG0000189	OG0000102	n1	AagrOXF_evm.TU.utg000087l.192, AagrOXF_evm.TU.utg000087l.225	Azfi_s0001.g000451, Azfi_s0003.g007743, Azfi_s0003.g007571, Azfi_s0343.g065750, Azfi_s0451.g070751, Azfi_s0022.g015944, Azfi_s0113.g045992	AT4G00740, AT4G18030, AT1G26850, AT4G10440, AT1G33170, AT2G45750, AT4G00750, AT2G43200, AT4G19120, AT1G31850	Bradi5g18760, Bradi3g33900, Bradi4g30270, Bradi1g61130, Bradi4g14201, Bradi1g52160, Bradi3g30670, Bradi5g18800, Bradi3g51560, Bradi2g57710, Bradi3g21597	CHBRA466g00170, CHBRA15g00630, CHBRA37g00620, CHBRA600g00170, CHBRA320g00240, CHBRA322g00190, CHBRA34g00650, CHBRA34g00670, CHBRA34g00690			CLOP_g8513, CLOP_g13452, CLOP_g23506, CLOP_g22230	CLOM_g15631, CLOM_g6206, CLOM_g16913		Me1_v2_0100380, Me1_v2_0198680, Me1_v2_0163130	Mp8g02860			LOC_Os04g48140, LOC_Os10g41970, LOC_Os09g24900, LOC_Os03g26200, LOC_Os11g38860, LOC_Os06g01450, LOC_Os10g36690, LOC_Os06g03750, LOC_Os04g48230, LOC_Os02g45310, LOC_Os01g67360, LOC_Os04g14150		Pp6c23_6790V6, Pp6c8_8970V6, Pp6c1_9230V6, Pp6c2_11540V6, Pp6c22_1760V6, Pp6c21_5780V6, Pp6c18_8390V6, Pp6c1_9380V6, Pp6c7_850V6	Solyc01T002750, Solyc08T002003, Solyc06T001928, Solyc03T002892, Solyc01T000506, Solyc05T000247, Solyc08T000380, Solyc06T000667, Solyc06T000671, Solyc03T000416, Solyc01T000385, Solyc01T002754, Solyc08T000051, Solyc08T001867	74065, 143797, 232460, 174651	SM000025S08369, SM000075S21997, SM000165S02197	Zci1a_06671	Zci_06917	UTEX1559_00307	UTEX1560_03284	Zm00001eb073670, Zm00001eb024210, Zm00001eb312630, Zm00001eb018430, Zm00001eb392270, Zm00001eb114950, Zm00001eb268510, Zm00001eb043770, Zm00001eb073630, Zm00001eb428660, Zm00001eb187150, Zm00001eb250470, Zm00001eb144560, Zm00001eb025460
N0.HOG0000190	OG0000102	n109	AagrOXF_evm.TU.utg000049l.126, AagrOXF_evm.TU.utg000045l.289, AagrOXF_evm.TU.utg000005l.331, AagrOXF_evm.TU.utg000116l.411	Azfi_s0108.g045194, Azfi_s0129.g048843, Azfi_s0934.g093097, Azfi_s1049.g096033, Azfi_s2712.g112771, Azfi_s0019.g015100, Azfi_s0055.g033940, Azfi_s0081.g038650, Azfi_s0481.g073118	AT3G10200, AT5G04060, AT1G04430, AT4G14360, AT3G23300, AT5G14430, AT2G39750, AT5G06050, AT1G77260, AT5G64030, AT2G34300, AT1G29470, AT3G51070, AT1G19430, AT3G56080, AT2G40280	Bradi2g27070, Bradi3g28770, Bradi2g54840, Bradi1g61121, Bradi4g23610, Bradi4g41170, Bradi5g27590, Bradi2g57087, Bradi1g35010, Bradi1g07110, Bradi2g53870, Bradi2g22550	CHBRA364g00050			CLOP_g17918, CLOP_g7724, CLOP_g16074, CLOP_g4385, CLOP_g14924, CLOP_g2699, CLOP_g10390, CLOP_g17784	CLOM_g14435, CLOM_g12171, CLOM_g10962, CLOM_g21176, CLOM_g9489, CLOM_g328, CLOM_g22731		Me1_v2_0160130, Me1_v2_0108520	Mp6g01780, Mp7g04590			LOC_Os05g31480, LOC_Os10g33720, LOC_Os06g47294, LOC_Os01g62800, LOC_Os11g08314, LOC_Os04g59590, LOC_Os01g66110, LOC_Os06g49860, LOC_Os03g56380, LOC_Os01g61250, LOC_Os05g39520		Pp6c4_4480V6, Pp6c10_7590V6, Pp6c13_5010V6, Pp6c3_4130V6, Pp6c5_10590V6, Pp6c23_1050V6, Pp6c4_8970V6, Pp6c20_5900V6, Pp6c4_6100V6, Pp6c15_5400V6	Solyc10T002334, Solyc03T000059, Solyc09T002544, Solyc02T001040, Solyc05T002414, Solyc04T001970, Solyc05T002769, Solyc04T001978, Solyc02T002085, Solyc04T002801, Solyc05T002372, Solyc06T000965	93209, 232285, 170913, 140935, 170677	SM000017S02791, SM000033S12351, SM000285S10791, SM007494S21879, SM000114S24141, SM000260S09948, SM000216S06573, SM000043S15824, SM000066S20413, SM000089S23845	Zci1a_09266	Zci_06007	UTEX1559_14247	UTEX1560_08979	Zm00001eb346160, Zm00001eb045860, Zm00001eb221850, Zm00001eb367830, Zm00001eb148100, Zm00001eb091090, Zm00001eb138830, Zm00001eb076590, Zm00001eb366080, Zm00001eb272480, Zm00001eb059160, Zm00001eb149130, Zm00001eb351910, Zm00001eb107830
N0.HOG0000191	OG0000103	n2	AagrOXF_evm.TU.utg000049l.726	Azfi_s0001.g000533, Azfi_s0190.g056937	AT2G29080, AT1G07510	Bradi2g23357, Bradi2g54697	CHBRA637g00140		Cre01.g019850_4532	CLOP_g16621	CLOM_g12253	5578, 65	Me1_v2_0184720, Me1_v2_0072420	Mp3g02030	2062, 2059, 2060, 2058, 2061, 24772, 24968	fgenesh1_pm.C_Chr_20000034	LOC_Os05g38400, LOC_Os01g62500	PRCOL_00001948_RA	Pp6c11_710V6, Pp6c1_1150V6, Pp6c2_17040V6	Solyc09T000508, Solyc10T002935	169256, 233533	SM000069S20656, SM000019S04974, SM000036S13332	Zci1a_32539	Zci_09211	UTEX1559_06477	UTEX1560_03646	Zm00001eb351270
N0.HOG0000192	OG0000103	n42		Azfi_s0079.g038410	AT3G02450	Bradi5g12800	CHBRA324g00160, CHBRA9411g00010	Chrsp90S00677	Cre09.g393950_4532	CLOP_g21161_	CLOM_g20108_	4546	Me1_v2_0181910, Me1_v2_0099280	Mp5g02750	23662, 23664, 23663	e_gwEuk.8.95.1, gwEuk.1.254.1	LOC_Os04g39190	PRCOL_00002901_RA	Pp6c4_11020V6	Solyc03T000923	98264	SM000016S01911, SM000014S00335, SM000038S14316	Zci1a_41810	Zci_03420	UTEX1559_05948	UTEX1560_05253	Zm00001eb080320, Zm00001eb372350
N0.HOG0000193	OG0000103	n75	AagrOXF_evm.TU.utg000006l.1100	Azfi_s0064.g035605	AT5G53170	Bradi2g43740	CHBRA15g01080	Chrsp66S00564	Cre14.g625625_4532	CLOP_g22535	CLOM_g15404	14723	Me1_v2_0222450	Mp7g18210	20589	e_gwEuk.10.39.1	LOC_Os01g43150	PRCOL_00002804_RA	Pp6c20_4860V6	Solyc03T000235	164653	SM000208S06329, SM000107S14078, SM000133S26804					Zm00001eb358380, Zm00001eb159640
N0.HOG0000194	OG0000103	n98	AagrOXF_evm.TU.utg000083l.447	Azfi_s0170.g055616, Azfi_s0696.g082585	AT2G26140	Bradi1g02240, Bradi2g41610, Bradi2g14330	CHBRA538g00100	Chrsp58S06883	Cre13.g568400_4532	CLOP_g1732	CLOM_g2118	11320	Me1_v2_0085850	Mp2g03880	24652, 24653, 24654	e_gwEuk.16.26.1	LOC_Os01g39260, LOC_Os01g39250	PRCOL_00005552_RA	Pp6c5_12200V6, Pp6c6_3430V6	Solyc08T001308, Solyc11T002354	172575	SM000362S13789, SM000026S08839, SM000409S15231	Zci1a_41809	Zci_11579	UTEX1559_14902	UTEX1560_02665	Zm00001eb357200, Zm00001eb160160, Zm00001eb345350
N0.HOG0000195	OG0000103	n136					CHBRA39g00750	Chrsp26S04030, Chrsp51S06564	Cre04.g800432_4532, Cre03.g201100_4532, Cre17.g739752_4532			1028, 7359			19120, 6214, 6215, 18566	e_gwEuk.11.470.1		PRCOL_00004074_RA
N0.HOG0000196	OG0000103	n149				Bradi2g38847		Chrsp44S05769, Chrsp87S08040	Cre07.g352350_4532						19071, 19072, 17743, 17744	e_gwEuk.10.71.1		PRCOL_00005831_RA
N0.HOG0000197	OG0000103	n159	AagrOXF_evm.TU.utg000053l.35	Azfi_s0065.g035780, Azfi_s0002.g001361, Azfi_s3805.g117002	AT1G50250, AT5G42270	Bradi1g29900	CHBRA127g00520		Cre12.g485800_4532	CLOP_g5026, CLOP_g9571	CLOM_g22103, CLOM_g16282	4377	Me1_v2_0099290	Mp3g08790	18885		LOC_Os06g51029	PRCOL_00001055_RA	Pp6c23_3460V6, Pp6c20_8630V6	Solyc04T002972	139726	SM000079S22445, SM000088S23703, SM000124S25945	Zci1a_18652, Zci1a_03923, Zci1a_14520, Zci1a_43866	Zci_00856	UTEX1559_04464	UTEX1560_01670	Zm00001eb272100
N0.HOG0000198	OG0000103	n191	AagrOXF_evm.TU.utg000006l.924	Azfi_s0022.g016135	AT2G30950, AT1G06430, AT5G15250	Bradi1g32310, Bradi1g45160	CHBRA441g00030	Chrsp158S02317, Chrsp6S07458	Cre17.g720050_4532	CLOP_g68, CLOP_g19239	CLOM_g3139, CLOM_g9158	7146	Me1_v2_0112090	Mp4g19200	3856, 3857	eugene.0100010512	LOC_Os06g45820, LOC_Os06g12370	PRCOL_00003779_RA	Pp6c12_11150V6, Pp6c24_7970V6, Pp6c23_6860V6, Pp6c20_4060V6	Solyc07T002238, Solyc02T001811	152929, 149856	SM000184S03769, SM000052S17698, SM000167S02969	Zci1a_14980	Zci_03766	UTEX1559_05773	UTEX1560_05206	Zm00001eb389930, Zm00001eb274190, Zm00001eb372340, Zm00001eb279710
N0.HOG0000199	OG0000104	n0					CHBRA502g00190, CHBRA307g00480, CHBRA428g00120, CHBRA96g00520, CHBRA694g00050, CHBRA600g00180, CHBRA307g00490, CHBRA02g00730, CHBRA54g00820, CHBRA426g00050, CHBRA962g00060, CHBRA962g00070, CHBRA338g00240, CHBRA114g00030, CHBRA302g00250, CHBRA1037g00010, CHBRA1037g00050, CHBRA501g00120, CHBRA32g01000, CHBRA06g01520, CHBRA678g00070, CHBRA278g00390, CHBRA278g00400, CHBRA102g00090, CHBRA472g00210, CH…
N0.HOG0000200	OG0000105	n0					CHBRA63g00010, CHBRA109g00280, CHBRA111g00190, CHBRA716g00030, CHBRA346g00180, CHBRA26g01170, CHBRA120g00210, CHBRA263g00320, CHBRA580g00140, CHBRA133g00380, CHBRA876g00020, CHBRA552g00110, CHBRA114g00280, CHBRA101g00850, CHBRA477g00030, CHBRA722g00140, CHBRA1179g00020, CHBRA02g00450, CHBRA556g00180, CHBRA38g00060, CHBRA108g00820, CHBRA36g00960, CHBRA18g01040, CHBRA711g00130, CHBRA108g00450, CHBR…
N0.HOG0000201	OG0000106	n2	AagrOXF_evm.TU.utg000050l.205	Azfi_s0595.g078814, Azfi_s0038.g026242, Azfi_s0117.g046574, Azfi_s0117.g046581, Azfi_s0003.g007544, Azfi_s0290.g063310	AT3G48460, AT1G28650, AT1G28640, AT1G28660, AT1G28670, AT1G28590, AT1G31550, AT1G28600, AT2G27360, AT1G28610, AT1G28570, AT1G28580, AT5G45910, AT5G03980	Bradi1g01920, Bradi2g43380, Bradi1g19840, Bradi2g45280, Bradi2g45220, Bradi2g45207, Bradi3g09470, Bradi1g38770, Bradi2g06970, Bradi2g06950, Bradi1g38780, Bradi2g32540, Bradi2g06940, Bradi1g49000, Bradi1g49010, Bradi1g48870, Bradi2g32520, Bradi4g31395, Bradi2g06990, Bradi4g16674, Bradi2g32510, Bradi2g07320, Bradi2g06980, Bradi1g33670, Bradi4g18187								Mp1g12050			LOC_Os03g62740, LOC_Os01g42730, LOC_Os07g44780, LOC_Os01g46080, LOC_Os01g46169, LOC_Os01g46120, LOC_Os01g46090, LOC_Os02g15230, LOC_Os06g34070, LOC_Os01g11650, LOC_Os06g34120, LOC_Os05g11910, LOC_Os01g11620, LOC_Os06g03890, LOC_Os06g06260, LOC_Os06g03900, LOC_Os06g06250, LOC_Os06g06290, LOC_Os01g11700, LOC_Os05g11950, LOC_Os05g43100, LOC_Os05g43120, LOC_Os05g43110, LOC_Os05g43090, LOC_Os01g11790,…		Pp6c17_1690V6	Solyc05T000887, Solyc03T002426, Solyc10T000379, Solyc03T000126, Solyc02T001468, Solyc10T000380, Solyc01T003241, Solyc01T003245, Solyc01T003247, Solyc01T003243, Solyc08T000137, Solyc01T003246, Solyc12T000815, Solyc12T002604	74500, 65258, 70988, 65428, 34274, 110185, 110510, 80611						Zm00001eb064230, Zm00001eb358080, Zm00001eb161980, Zm00001eb158330, Zm00001eb158300, Zm00001eb158290, Zm00001eb158320, Zm00001eb204360, Zm00001eb238330, Zm00001eb282860, Zm00001eb277860, Zm00001eb119840, Zm00001eb338510, Zm00001eb383330, Zm00001eb350690, Zm00001eb119960, Zm00001eb271130, Zm00001eb271120, Zm00001eb376570, Zm00001eb237650, Zm00001eb376530, Zm00001eb271160, Zm00001eb338520, Zm00001e…
N0.HOG0000202	OG0000106	n139	AagrOXF_evm.TU.utg000049l.370, AagrOXF_evm.TU.utg000069l.107	Azfi_s0670.g081784										Mp1g22200					Pp6c1_10410V6, Pp6c1_10420V6, Pp6c23_8560V6, Pp6c2_1790V6, Pp6c23_8570V6		65833, 34430, 83754
N0.HOG0000203	OG0000106	n151												Mp8g00350, Mp7g13650, Mp8g06590					Pp6c2_8900V6		423135
N0.HOG0000204	OG0000106	n155	AagrOXF_evm.TU.utg000100l.185, AagrOXF_evm.TU.utg000003l.526, AagrOXF_evm.TU.utg000050l.21, AagrOXF_evm.TU.utg000080l.26, AagrOXF_evm.TU.utg000050l.22, AagrOXF_evm.TU.utg000050l.27, AagrOXF_evm.TU.utg000050l.30, AagrOXF_evm.TU.utg000050l.298	Azfi_s0390.g067704, Azfi_s0128.g048780, Azfi_s0152.g053426, Azfi_s0658.g081284	AT3G05180, AT1G54790, AT3G62280, AT1G09390, AT1G56670, AT5G14450, AT3G27950, AT1G67830, AT3G26430, AT4G01130	Bradi2g25920, Bradi2g38567, Bradi2g12340, Bradi2g12330, Bradi2g12370, Bradi2g34800, Bradi2g34790, Bradi1g23130, Bradi1g23120								Mp7g07120, Mp7g02180, Mp7g00640, Mp7g07250, Mp7g00620, Mp7g02160, Mp2g13960			LOC_Os05g33270, LOC_Os05g04240, LOC_Os01g22660, LOC_Os01g22780, LOC_Os01g22640, LOC_Os05g06710, LOC_Os05g06720, LOC_Os07g39740, LOC_Os07g39750, LOC_Os06g06520		Pp6c21_10110V6	Solyc01T003207, Solyc01T003418, Solyc01T000053, Solyc01T002085, Solyc02T002865, Solyc06T002161, Solyc05T000827, Solyc01T002916, Solyc05T002120	90062, 411673, 107777, 427546, 427540, 107439, 402167, 427570						Zm00001eb287590, Zm00001eb092510, Zm00001eb037580, Zm00001eb131140, Zm00001eb131150, Zm00001eb131130, Zm00001eb353850, Zm00001eb282510, Zm00001eb325910, Zm00001eb376130
N0.HOG0000205	OG0000107	n1	AagrOXF_evm.TU.utg000091l.55, AagrOXF_evm.TU.utg000126l.279	Azfi_s0020.g015370, Azfi_s3553.g116140, Azfi_s0052.g031548, Azfi_s0020.g015420	AT4G00210, AT2G45410, AT4G00220, AT2G45420, AT5G06080, AT2G42440, AT3G58190, AT2G31310, AT2G42430, AT3G03760, AT3G11090, AT1G65620, AT2G23660, AT5G66870, AT3G27650, AT5G63090	Bradi3g22510, Bradi1g68170, Bradi3g12550, Bradi1g75110, Bradi3g55680, Bradi1g75120, Bradi2g51310, Bradi2g57380, Bradi2g25270, Bradi1g14677, Bradi2g04270	CHBRA35g00780			CLOP_g23173, CLOP_g13976	CLOM_g9016, CLOM_g10312	5856, 7311	Me1_v2_0204010	Mp8g11560, Mp5g17850, Mp5g17855, Mp5g17857, Mp4g10500, Mp7g00650, Mp5g07255, Mp5g17820, Mp7g14810, Mp5g07250, Mp5g07270, Mp6g05810, Mp6g08290, Mp5g21080, Mp2g16860			LOC_Os10g07510, LOC_Os03g14270, LOC_Os08g44940, LOC_Os03g05510, LOC_Os02g57490, LOC_Os03g05500, LOC_Os01g56530, LOC_Os01g66590, LOC_Os05g34450, LOC_Os03g41600, LOC_Os01g07480		Pp6c11_6380V6, Pp6c7_5710V6, Pp6c22_3100V6, Pp6c19_10020V6, Pp6c19_9980V6, Pp6c22_8370V6, Pp6c14_13450V6, Pp6c2_2960V6	Solyc01T002729, Solyc01T002731, Solyc09T002064, Solyc06T002714, Solyc09T002063, Solyc01T003168, Solyc03T002035, Solyc03T001284, Solyc11T000366, Solyc02T000895, Solyc02T002568, Solyc02T002231, Solyc02T001032, Solyc03T002500, Solyc06T002008	59642, 68988, 69267, 111283, 111494	SM015571S01993, SM000113S24054, SM015088S01686, SM013837S00202	Zci1a_25863, Zci1a_21709, Zci1a_09644, Zci1a_18291	Zci_13250, Zci_04806	UTEX1559_00456, UTEX1559_02603	UTEX1560_06379, UTEX1560_01459	Zm00001eb026870, Zm00001eb010570, Zm00001eb398670, Zm00001eb038820, Zm00001eb442690, Zm00001eb003920, Zm00001eb442970, Zm00001eb442790, Zm00001eb403030, Zm00001eb191170, Zm00001eb442700, Zm00001eb442980, Zm00001eb003910, Zm00001eb442800, Zm00001eb151910, Zm00001eb145150, Zm00001eb349310, Zm00001eb051480, Zm00001eb219100, Zm00001eb123060
N0.HOG0000206	OG0000107	n128	AagrOXF_evm.TU.utg000083l.89, AagrOXF_evm.TU.utg000056l.54, AagrOXF_evm.TU.utg000003l.711, AagrOXF_evm.TU.utg000076l.2, AagrOXF_evm.TU.utg000076l.1	Azfi_s0072.g037067, Azfi_s0225.g058902, Azfi_s0305.g063899, Azfi_s0072.g036906	AT3G26660, AT3G26620, AT2G28500, AT1G07900, AT2G30130, AT1G16530, AT1G31320, AT2G40470, AT2G30340, AT1G06280	Bradi1g06225, Bradi3g40651, Bradi1g65760, Bradi2g37961, Bradi4g44850, Bradi1g13166, Bradi2g34520, Bradi2g53690, Bradi4g28883				CLOP_g22940, CLOP_g24856	CLOM_g11377, CLOM_g20136	11676, 8244, 4987	Me1_v2_0103750, Me1_v2_0192540	Mp8g09250, Mp7g17250			LOC_Os02g21390, LOC_Os03g57670, LOC_Os03g17810, LOC_Os05g03160, LOC_Os12g01550, LOC_Os11g01550, LOC_Os05g27980, LOC_Os03g45750, LOC_Os05g07270, LOC_Os01g60960, LOC_Os09g19950		Pp6c20_6580V6, Pp6c9_11730V6, Pp6c15_11540V6, Pp6c23_6830V6, Pp6c20_4440V6, Pp6c20_5290V6, Pp6c24_3260V6, Pp6c8_7090V6	Solyc01T004109, Solyc06T001499, Solyc01T001257, Solyc04T001448, Solyc05T002076, Solyc06T002381, Solyc06T000008, Solyc11T002505, Solyc06T000960, Solyc06T002563, Solyc11T001447, Solyc12T002827, Solyc06T000900, Solyc06T000135, Solyc06T002575, Solyc06T002607, Solyc02T002331, Solyc12T000487	49084, 58936, 59179, 37169, 59650, 69621, 27657	SM000198S05322, SM005106S17663	Zci1a_02401, Zci1a_02402	Zci_01976	UTEX1559_10403	UTEX1560_06863	Zm00001eb060210, Zm00001eb035850, Zm00001eb397130, Zm00001eb355150, Zm00001eb265490, Zm00001eb286410, Zm00001eb052620, Zm00001eb218120, Zm00001eb345960, Zm00001eb149360, Zm00001eb311030
N0.HOG0000207	OG0000108	n4	AagrOXF_evm.TU.utg000049l.528	Azfi_s0237.g059557, Azfi_s0327.g065253	AT2G47250, AT3G62310	Bradi1g64190	CHBRA171g00390	Chrsp26S04064	Cre03.g182950_4532	CLOP_g19128, CLOP_g7136, CLOP_g19776, CLOP_g20289	CLOM_g19725	5478	Me1_v2_0210300	Mp1g21130	13366	fgenesh1_pm.C_Chr_1000056	LOC_Os03g19960	PRCOL_00002899_RA	Pp6c23_5880V6, Pp6c24_850V6, Pp6c24_950V6	Solyc01T002094		SM000100S09403, SM000355S13189, SM000266S09826, SM001838S04166	Zci1a_38888	Zci_11745	UTEX1559_03779	UTEX1560_17399	Zm00001eb015060, Zm00001eb395790
N0.HOG0000208	OG0000108	n38	AagrOXF_evm.TU.utg000049l.443, AagrOXF_evm.TU.utg000059l.182	Azfi_s0008.g011394, Azfi_s0033.g025048	AT1G26370, AT4G18465	Bradi1g46778, Bradi4g16730, Bradi1g46769, Bradi2g06800	CHBRA223g00170, CHBRA316g00250, CHBRA216g00290	Chrsp23S03777, Chrsp4S06270	Cre07.g329150_4532, Cre11.g467654_4532	CLOP_g3497, CLOP_g24841	CLOM_g4600, CLOM_g159	11797, 11694	Me1_v2_0012490, Me1_v2_0020620, Me1_v2_0155040, Me1_v2_0179250, Me1_v2_0179240	Mp4g18940, Mp4g02780	16815, 16816, 8894	e_gwEuk.11.40.1, e_gwEuk.5.45.1	LOC_Os06g09280, LOC_Os01g11370	PRCOL_00006108_RA	Pp6c9_9000V6, Pp6c24_60V6	Solyc09T000209, Solyc09T002815	429199, 414740	SM000327S12479, SM000082S22812, SM000105S13911, SM000105S13914, SM000082S22824, SM000057S18339	Zci1a_07394, Zci1a_27508	Zci_13914, Zci_14093	UTEX1559_09081, UTEX1559_05113, UTEX1559_09261	UTEX1560_18042, UTEX1560_16957	Zm00001eb363860, Zm00001eb120110
N0.HOG0000209	OG0000108	n98	AagrOXF_evm.TU.utg000012l.215, AagrOXF_evm.TU.utg000091l.26, AagrOXF_evm.TU.utg000091l.28	Azfi_s2562.g112176	AT1G27900	Bradi4g19990	CHBRA70g00030	Chrsp45S05942	Cre12.g520150_4532	CLOP_g25048, CLOP_g20012	CLOM_g13277	3782	Me1_v2_0148250, Me1_v2_0176030	Mp3g17320	16486, 16489, 16488, 16487	eugene.0100010297	LOC_Os08g09990, LOC_Os11g20554		Pp6c15_820V6	Solyc05T000978	76120	SM000277S10342, SM000009S23449, SM000067S20350	Zci1a_34996	Zci_11896	UTEX1559_03733	UTEX1560_19434, UTEX1560_19040	Zm00001eb375140
N0.HOG0000210	OG0000108	n132	AagrOXF_evm.TU.utg000012l.217, AagrOXF_evm.TU.utg000049l.393	Azfi_s0054.g033634	AT4G16680, AT2G35340, AT1G32490	Bradi2g26670, Bradi1g61220	CHBRA02g00950	Chrsp17S02733	Cre07.g349100_4532	CLOP_g4401, CLOP_g3083	CLOM_g6808	4041	Me1_v2_0152200	Mp4g16380	5535	fgenesh1_pg.C_Chr_20000029	LOC_Os05g32370, LOC_Os08g24760	PRCOL_00004994_RA	Pp6c1_9950V6	Solyc03T002814	82212	SM000001S04683, SM000010S04340, SM000052S17689	Zci1a_06388	Zci_05441	UTEX1559_17400	UTEX1560_02285	Zm00001eb176340
N0.HOG0000211	OG0000108	n166	AagrOXF_evm.TU.utg000009l.46	Azfi_s0293.g063477, Azfi_s3933.g117353	AT5G13010	Bradi1g26607, Bradi3g03571	CHBRA70g00380	Chrsp6S07430	Cre24.g755347_4532	CLOP_g25047_, CLOP_g16593, CLOP_g12969	CLOM_g24169	9309	Me1_v2_0037370, Me1_v2_0028520	Mp7g03460	3754	e_gwEuk.8.10.1	LOC_Os07g32430	PRCOL_00001931_RA	Pp6c23_1570V6	Solyc12T002440, Solyc10T002180		SM000001S04576, SM000313S11962, SM000159S01785	Zci1a_02775	Zci_05123	UTEX1559_05903	UTEX1560_12477	Zm00001eb105730
N0.HOG0000212	OG0000108	n198	AagrOXF_evm.TU.utg000041l.218	Azfi_s0580.g078305	AT3G26560	Bradi3g13460, Bradi3g22680	CHBRA148g00450	Chrsp3S05597	Cre08.g358563_4532	CLOP_g854_	CLOM_g3565_	1343	Me1_v2_0137330	Mp2g13680	21869	eugene.0400010227	LOC_Os02g19860, LOC_Os06g23530	PRCOL_00003198_RA	Pp6c1_5300V6, Pp6c2_14800V6	Solyc01T004269, Solyc07T001308		SM000155S01646, SM000090S24318, SM000145S00811, SM000058S18559		Zci_09675	UTEX1559_11006	UTEX1560_03592	Zm00001eb236680, Zm00001eb036270
N0.HOG0000213	OG0000109	n1	AagrOXF_evm.TU.utg000033l.208, AagrOXF_evm.TU.utg000033l.205, AagrOXF_evm.TU.utg000033l.210, AagrOXF_evm.TU.utg000033l.209, AagrOXF_evm.TU.utg000033l.211, AagrOXF_evm.TU.utg000033l.204, AagrOXF_evm.TU.utg000033l.202, AagrOXF_evm.TU.utg000010l.214	Azfi_s0045.g029750	AT3G52720, AT2G28210, AT1G08080, AT1G08065, AT5G56330, AT5G04180, AT4G20990, AT4G21000	Bradi2g14275, Bradi4g25550, Bradi3g44940, Bradi5g09340, Bradi3g38260, Bradi1g36190	CHBRA182g00300, CHBRA182g00320, CHBRA117g00150, CHBRA1025g00060, CHBRA117g00080, CHBRA117g00100, CHBRA117g00270, CHBRA424g00080	Chrsp41S05701, Chrsp109S01440	Cre04.g223050_4532, Cre04.g223100_4532	CLOP_g17643, CLOP_g7280, CLOP_g11887, CLOP_g25081, CLOP_g3833, CLOP_g25080, CLOP_g3832, CLOP_g23116, CLOP_g1635, CLOP_g13480, CLOP_g13873, CLOP_g5554, CLOP_g5555, CLOP_g13872, CLOP_g6917, CLOP_g6919, CLOP_g1636, CLOP_g13481, CLOP_g23944, CLOP_g12855, CLOP_g23139	CLOM_g6003, CLOM_g14727, CLOM_g17093, CLOM_g3290, CLOM_g3289, CLOM_g17092, CLOM_g2616, CLOM_g23603, CLOM_g18708, CLOM_g8535, CLOM_g18709, CLOM_g8536, CLOM_g3321, CLOM_g16153, CLOM_g5873, CLOM_g5871, CLOM_g23604, CLOM_g2617, CLOM_g6185, CLOM_g6392	5531, 1858, 6156, 8026	Me1_v2_0095280, Me1_v2_0095260, Me1_v2_0095290	Mp4g18060, Mp7g13720, Mp6g09000, Mp2g17100, Mp8g01230, Mp6g03300, Mp6g14480, Mp8g02730, Mp8g02700, Mp8g02710, Mp8g02750, Mp8g02780, Mp8g02770, Mp8g02745, Mp8g11360, Mp8g09470, Mp8g09480, Mp8g09460, Mp8g09450, Mp8g09490, Mp8g15470, Mp8g08440, Mp8g11120, Mp8g11240	26391, 26392, 26389, 26388, 1685, 17512, 14727, 14906, 15093, 1690, 2327		LOC_Os11g05510, LOC_Os12g05730, LOC_Os11g05520, LOC_Os02g33030, LOC_Os04g33660, LOC_Os08g36680, LOC_Os08g36630, LOC_Os08g32840, LOC_Os08g32750, LOC_Os08g32780, LOC_Os06g40770, LOC_Os09g28150, LOC_Os09g28130		Pp6c18_3000V6, Pp6c3_13520V6, Pp6c26_4460V6, Pp6c26_4160V6, Pp6c26_4530V6, Pp6c26_4280V6, Pp6c26_4440V6, Pp6c26_4550V6, Pp6c26_4110V6, Pp6c26_4190V6, Pp6c26_4370V6, Pp6c26_4060V6, Pp6c26_4330V6, Pp6c26_4220V6, Pp6c20_9590V6, Pp6c7_5780V6, Pp6c7_5830V6, Pp6c7_5750V6, Pp6c7_5770V6, Pp6c7_5810V6, Pp6c7_5800V6, Pp6c7_5840V6, Pp6c7_5740V6, Pp6c7_5730V6	Solyc09T000387, Solyc11T002322, Solyc06T002359, Solyc06T002360, Solyc09T000246, Solyc10T002316	36096, 411805, 108874, 105891, 106066, 113076, 93576, 133933, 132930, 429383, 420353, 420339, 429368, 105754, 420354, 420338, 77903, 416362, 133488, 159358	SM000073S21429, SM000050S17023, SM000113S24030	Zci1a_06762, Zci1a_44794, Zci1a_26320, Zci1a_04278, Zci1a_25559, Zci1a_07381, Zci1a_04041, Zci1a_04040, Zci1a_13216, Zci1a_43279, Zci1a_13217, Zci1a_42304, Zci1a_29979, Zci1a_22734, Zci1a_30223, Zci1a_40612, Zci1a_28623, Zci1a_21712, Zci1a_21714, Zci1a_28624, Zci1a_40613	Zci_00059, Zci_14065, Zci_14809, Zci_14810	UTEX1559_14034, UTEX1559_15019, UTEX1559_14490, UTEX1559_14491	UTEX1560_11035, UTEX1560_00575, UTEX1560_09761, UTEX1560_09760	Zm00001eb197090, Zm00001eb092650, Zm00001eb083840, Zm00001eb176620, Zm00001eb037950, Zm00001eb037940, Zm00001eb388490, Zm00001eb100420
N0.HOG0000214	OG0000109	n207	AagrOXF_evm.TU.utg000038l.124						Cre09.g415700_4532			7319	Me1_v2_0123140
N0.HOG0000215	OG0000110	n0	AagrOXF_evm.TU.utg000024l.87, AagrOXF_evm.TU.utg000091l.712, AagrOXF_evm.TU.utg000063l.275, AagrOXF_evm.TU.utg000050l.201, AagrOXF_evm.TU.utg000038l.144, AagrOXF_evm.TU.utg000091l.636	Azfi_s0230.g059142, Azfi_s0288.g063198, Azfi_s0102.g044605, Azfi_s0014.g013648, Azfi_s0166.g054422, Azfi_s0096.g043772, Azfi_s0008.g011655, Azfi_s0008.g011657, Azfi_s0035.g025620, Azfi_s0245.g059984, Azfi_s0034.g025435, Azfi_s0252.g060318	AT1G15950, AT1G80820, AT1G76470, AT2G33590, AT2G33600, AT2G02400, AT5G58490, AT1G66800, AT1G09480, AT1G09490, AT1G09500, AT1G09510, AT1G51410, AT5G19440, AT1G25460, AT1G68540, AT2G45400, AT5G42800, AT4G35420	Bradi3g54971, Bradi3g54960, Bradi3g54950, Bradi3g19670, Bradi3g06060, Bradi4g08647, Bradi1g47300, Bradi3g36887, Bradi4g33901, Bradi4g33898, Bradi4g33884, Bradi4g33907, Bradi2g11337, Bradi1g35736, Bradi1g35730, Bradi1g35742, Bradi2g53850, Bradi1g03910, Bradi2g13470, Bradi4g36081, Bradi2g13437, Bradi2g13450, Bradi2g01900, Bradi2g44480, Bradi3g40290, Bradi4g34010		Chrsp50S06463	Cre12.g497652_4532, Cre12.g497500_4532, Cre12.g497653_4532, Cre12.g801392_4532, Cre12.g497700_4532, Cre01.g023600_4532, Cre07.g324800_4532, Cre12.g547800_4532, Cre13.g569350_4532	CLOP_g20832, CLOP_g4578, CLOP_g4569	CLOM_g5359, CLOM_g5848, CLOM_g5839_, CLOM_g5839	3232	Me1_v2_0033220, Me1_v2_0182200, Me1_v2_0149390, Me1_v2_0059410	Mp2g05680, Mp5g13690, Mp4g03990, Mp4g04080, Mp8g02830, Mp8g07900, Mp2g00170, Mp2g00180, Mp2g10690, Mp8g08700, Mp2g01140, Mp8g00470	16656, 16657		LOC_Os02g56720, LOC_Os02g56700, LOC_Os02g56690, LOC_Os02g56460, LOC_Os02g56680, LOC_Os09g08720, LOC_Os09g09270, LOC_Os09g09230, LOC_Os01g18120, LOC_Os01g18110, LOC_Os08g17500, LOC_Os02g08420, LOC_Os09g04050, LOC_Os08g34280, LOC_Os09g25150, LOC_Os09g31502, LOC_Os09g31522, LOC_Os09g31490, LOC_Os09g31498, LOC_Os09g31506, LOC_Os09g31514, LOC_Os06g41840, LOC_Os08g08500, LOC_Os06g41810, LOC_Os03g60279,…	PRCOL_00001997_RA, PRCOL_00002101_RA	Pp6c7_9370V6, Pp6c7_7160V6, Pp6c1_980V6, Pp6c2_19180V6, Pp6c11_1650V6, Pp6c8_8430V6, Pp6c16_7770V6	Solyc03T002967, Solyc06T001766, Solyc04T003021, Solyc01T003484, Solyc11T002509, Solyc01T002458, Solyc01T000278, Solyc01T000279, Solyc01T000280, Solyc01T002016, Solyc05T002204, Solyc01T002798, Solyc10T000649, Solyc02T002116, Solyc04T000277	271114, 234633, 134883, 85242, 415559, 227659, 227661, 81627, 175949, 141996, 135301, 80798, 413045, 39033, 97205, 92506, 97473, 412487, 36792, 413044, 172432, 402428, 74610	SM000022S07161, SM000116S24236, SM000251S08817	Zci1a_16670, Zci1a_00472, Zci1a_20978, Zci1a_15639, Zci1a_17029, Zci1a_38379, Zci1a_32008, Zci1a_37307, Zci1a_16020	Zci_10736, Zci_11732, Zci_00723	UTEX1559_08811, UTEX1559_08810, UTEX1559_13162, UTEX1559_00025, UTEX1559_00027	UTEX1560_10254, UTEX1560_10253, UTEX1560_04786, UTEX1560_04798, UTEX1560_01045, UTEX1560_01044, UTEX1560_01042	Zm00001eb191610, Zm00001eb333560, Zm00001eb333550, Zm00001eb234090, Zm00001eb307060, Zm00001eb374630, Zm00001eb179780, Zm00001eb041120, Zm00001eb316930, Zm00001eb316940, Zm00001eb102000, Zm00001eb388020, Zm00001eb388000, Zm00001eb413110, Zm00001eb387930, Zm00001eb387920, Zm00001eb387960, Zm00001eb149150, Zm00001eb211970, Zm00001eb211960, Zm00001eb237050, Zm00001eb359030, Zm00001eb159020, Zm00001e…
N0.HOG0000216	OG0000111	n0	AagrOXF_evm.TU.utg000003l.184, AagrOXF_evm.TU.utg000006l.913, AagrOXF_evm.TU.utg000003l.218, AagrOXF_evm.TU.utg000018l.255, AagrOXF_evm.TU.utg000087l.51, AagrOXF_evm.TU.utg000003l.204	Azfi_s0065.g035889, Azfi_s0405.g068365, Azfi_s0161.g054118, Azfi_s0587.g078558, Azfi_s0110.g045505, Azfi_s0232.g059345	AT3G20220, AT2G21220, AT4G38860, AT2G16580, AT4G34760, AT1G75580, AT1G19830, AT2G18010, AT4G36110, AT4G09530, AT2G21210, AT4G38840, AT3G03847, AT4G34780, AT4G34770, AT2G21200, AT4G38825, AT5G18030, AT5G18020, AT5G18010, AT5G18080, AT5G18050, AT5G18060, AT3G03820, AT3G03840, AT3G03850, AT3G03830, AT4G38850, AT4G13790, AT4G34800, AT4G34790, AT4G34810, AT4G00880, AT5G53590, AT2G46690, AT3G61900, AT3…	Bradi1g51490, Bradi3g13892, Bradi3g13904, Bradi1g34250, Bradi3g03660, Bradi5g17246, Bradi5g03474, Bradi1g46658, Bradi3g30660, Bradi1g35100, Bradi4g31100, Bradi5g21060, Bradi1g34240, Bradi3g03670, Bradi4g02140, Bradi3g37470, Bradi4g31080	CHBRA951g00060							Mp6g02400, Mp6g05100, Mp6g08420, Mp6g10840, Mp6g13700, Mp4g16840			LOC_Os02g24700, LOC_Os02g24740, LOC_Os06g04590, LOC_Os08g02520, LOC_Os08g02530, LOC_Os06g48860, LOC_Os02g05050, LOC_Os10g36703, LOC_Os06g50040, LOC_Os09g26610, LOC_Os04g51890, LOC_Os06g48850, LOC_Os02g05060, LOC_Os12g41600, LOC_Os08g35110, LOC_Os09g26590		Pp6c4_6760V6, Pp6c13_9260V6, Pp6c3_8350V6, Pp6c5_12650V6, Pp6c6_2420V6, Pp6c16_1200V6, Pp6c25_10800V6, Pp6c13_1760V6, Pp6c3_3580V6, Pp6c12_2750V6, Pp6c16_1210V6, Pp6c25_10810V6, Pp6c5_12640V6, Pp6c6_2410V6, Pp6c13_9250V6	Solyc04T002888, Solyc01T004236, Solyc01T004234, Solyc01T004235, Solyc01T004238, Solyc10T001849, Solyc01T004233, Solyc01T004237, Solyc03T000584, Solyc02T000708, Solyc02T002028, Solyc06T001551, Solyc11T001009, Solyc10T001858, Solyc01T004253, Solyc01T004252, Solyc01T004270, Solyc01T004259, Solyc01T004262, Solyc01T004261, Solyc01T004264, Solyc01T004239, Solyc01T004243, Solyc01T004247, Solyc01T004248,…	416965, 18098, 440501, 90204, 69737, 19457, 75546, 69255, 38714, 38512, 19463, 19563, 29299, 8952, 90384, 418753, 69843, 79615, 170108						Zm00001eb190310, Zm00001eb366210, Zm00001eb191810, Zm00001eb004600, Zm00001eb054870, Zm00001eb089900, Zm00001eb334300, Zm00001eb377810, Zm00001eb173630, Zm00001eb227020, Zm00001eb088260, Zm00001eb374060, Zm00001eb043760, Zm00001eb272400, Zm00001eb227970, Zm00001eb313930, Zm00001eb100010, Zm00001eb071310, Zm00001eb430530, Zm00001eb272840, Zm00001eb208090, Zm00001eb135850, Zm00001eb040650, Zm00001e…
N0.HOG0000217	OG0000112	n1	AagrOXF_evm.TU.utg000006l.466, AagrOXF_evm.TU.utg000018l.465	Azfi_s0065.g035896, Azfi_s0558.g076910	AT1G66340, AT2G40940, AT3G23150, AT1G04310, AT3G04580	Bradi2g35080, Bradi4g00200, Bradi1g11540, Bradi3g55730, Bradi5g00700, Bradi3g57807, Bradi3g56550	CHBRA24g00520, CHBRA179g00070	Chrsp10S01505	Cre02.g079750_4532	CLOP_g24853, CLOP_g4948, CLOP_g24804, CLOP_g12752	CLOM_g20133, CLOM_g2458, CLOM_g17411, CLOM_g194, CLOM_g1912	12710, 11894, 7032, 10338, 13422	Me1_v2_0116850, Me1_v2_0117320, Me1_v2_0218310, Me1_v2_0218300, Me1_v2_0041310	Mp1g08860, Mp1g19450, Mp2g01150	13508, 13509	gwEuk.9.88.1	LOC_Os05g06320, LOC_Os03g49500, LOC_Os02g57530, LOC_Os06g38130, LOC_Os04g08740, LOC_Os07g15540		Pp6c16_11540V6, Pp6c25_4400V6, Pp6c13_690V6, Pp6c3_750V6, Pp6c4_14390V6, Pp6c4_14400V6, Pp6c1_15350V6, Pp6c10_8130V6	Solyc07T002352, Solyc12T000544, Solyc09T002284, Solyc06T001130, Solyc09T002500, Solyc05T002623	267662, 110685, 230881, 84824	SM000145S00822, SM000003S11039, SM000237S08150, SM000021S06530, SM013453S27073, SM000110S18896, SM000104S09338, SM000176S03155, SM000110S18880, SM000104S09323, SM000176S03138, SM005035S17858, SM000103S09477, SM000051S17543, SM000181S03552, SM000159S01758, SM000001S04544, SM000070S21373	Zci1a_42981, Zci1a_14953, Zci1a_12545	Zci_13702, Zci_09934, Zci_05897, Zci_15365	UTEX1559_09736, UTEX1559_04556, UTEX1559_06594, UTEX1559_03335	UTEX1560_19963, UTEX1560_16417, UTEX1560_07091, UTEX1560_15547, UTEX1560_18643	Zm00001eb282800, Zm00001eb054170, Zm00001eb151260, Zm00001eb007080, Zm00001eb215500, Zm00001eb216810, Zm00001eb191130, Zm00001eb088180, Zm00001eb419810, Zm00001eb323290, Zm00001eb205280, Zm00001eb364170
N0.HOG0000218	OG0000112	n114		Azfi_s1257.g100498				Chrsp44S05868, Chrsp12S02074, Chrsp171S08708	Cre06.g251250_4532	CLOP_g2025, CLOP_g20924, CLOP_g14212, CLOP_g7605_, CLOP_g8049, CLOP_g22321, CLOP_g21417, CLOP_g24050, CLOP_g13581, CLOP_g15996, CLOP_g18764_, CLOP_g18764, CLOP_g22106, CLOP_g21428	CLOM_g16923, CLOM_g22302, CLOM_g15341, CLOM_g16231, CLOM_g3959, CLOM_g3099, CLOM_g3099_, CLOM_g22290, CLOM_g810	1377, 167, 2371, 14685, 15197, 8573, 7867	Me1_v2_0080650, Me1_v2_0032870, Me1_v2_0157080, Me1_v2_0210400, Me1_v2_0182790, Me1_v2_0191630, Me1_v2_0084500, Me1_v2_0199310, Me1_v2_0098360, Me1_v2_0232970	Mp5g01220, Mp2g15100	6544, 26312, 22688, 6784, 27833, 21953, 21951, 21952, 7365	gwEuk.12.387.1, gwEuk.16.303.1					7704, 3025, 14315		Zci1a_35794, Zci1a_44380, Zci1a_39591, Zci1a_20541, Zci1a_24500, Zci1a_22013, Zci1a_00349, Zci1a_42784, Zci1a_26877, Zci1a_38270, Zci1a_15680, Zci1a_16279, Zci1a_21324, Zci1a_35035, Zci1a_10209, Zci1a_12647, Zci1a_35036, Zci1a_35034, Zci1a_10344, Zci1a_05351, Zci1a_15296, Zci1a_34951	Zci_11673, Zci_12972, Zci_03515, Zci_13096, Zci_02467, Zci_03802	UTEX1559_03701, UTEX1559_14692, UTEX1559_10112, UTEX1559_14374, UTEX1559_07538, UTEX1559_03392, UTEX1559_12327, UTEX1559_12621	UTEX1560_12408, UTEX1560_05475, UTEX1560_14833, UTEX1560_02195, UTEX1560_18261, UTEX1560_16035, UTEX1560_14890, UTEX1560_05932, UTEX1560_10820, UTEX1560_10819, UTEX1560_10822, UTEX1560_05931, UTEX1560_05933	Zm00001eb373070, Zm00001eb069370
N0.HOG0000219	OG0000113	n0	AagrOXF_evm.TU.utg000111l.233, AagrOXF_evm.TU.utg000010l.186, AagrOXF_evm.TU.utg000126l.90, AagrOXF_evm.TU.utg000050l.528, AagrOXF_evm.TU.utg000003l.306	Azfi_s0004.g008889, Azfi_s0018.g014967, Azfi_s0006.g010167, Azfi_s0256.g060547, Azfi_s0222.g058772, Azfi_s0329.g065362, Azfi_s0017.g014444, Azfi_s0142.g051376, Azfi_s0544.g076408, Azfi_s0695.g082575, Azfi_s0242.g059848, Azfi_s0102.g044556, Azfi_s0117.g046534, Azfi_s0024.g020336	AT3G25840, AT1G13350, AT3G53640, AT5G57565, AT5G57630, AT1G48260, AT3G17510, AT1G30270, AT1G01140, AT5G21222, AT5G21326, AT2G26980, AT4G24400, AT5G35410, AT4G14580, AT3G23000, AT4G30960, AT5G07070, AT5G58380, AT5G01810, AT5G45820, AT2G30360, AT2G38490, AT5G01820, AT2G34180, AT1G29230, AT4G18700, AT5G45810, AT5G25110, AT5G10930, AT2G25090	Bradi4g00230, Bradi3g05790, Bradi1g20160, Bradi2g11220, Bradi1g58400, Bradi1g76760, Bradi4g26410, Bradi1g64010, Bradi1g17250, Bradi2g40500, Bradi1g36520, Bradi4g02557, Bradi1g14200, Bradi4g30392, Bradi2g50430, Bradi2g22350, Bradi2g53670, Bradi3g04630, Bradi4g44460, Bradi4g25880, Bradi1g17820, Bradi1g63080, Bradi2g32587, Bradi2g06550, Bradi2g19970, Bradi2g50440, Bradi4g30380	CHBRA04g01350	Chrsp41S05711, Chrsp4S06367	Cre06.g248850_4532	CLOP_g24402_, CLOP_g25140, CLOP_g8469, CLOP_g16458, CLOP_g8482	CLOM_g5257, CLOM_g5257_, CLOM_g9970, CLOM_g10299, CLOM_g10286	9505, 6842	Me1_v2_0143000, Me1_v2_0220000, Me1_v2_0034730	Mp3g09140, Mp1g05680, Mp2g26670	13122, 13123, 12947	e_gwEuk.1.165.1, e_gwEuk.13.203.1	LOC_Os12g44330, LOC_Os02g08140, LOC_Os07g44290, LOC_Os05g04550, LOC_Os01g18800, LOC_Os07g05620, LOC_Os03g03510, LOC_Os12g03810, LOC_Os11g03970, LOC_Os03g20380, LOC_Os07g48760, LOC_Os01g35184, LOC_Os06g40370, LOC_Os03g43440, LOC_Os09g25100, LOC_Os01g55440, LOC_Os01g60910, LOC_Os02g06570, LOC_Os12g02200, LOC_Os11g02240, LOC_Os05g26820, LOC_Os07g48100, LOC_Os03g22050, LOC_Os05g11790, LOC_Os01g10890,…	PRCOL_00003126_RA	Pp6c9_2070V6, Pp6c15_5060V6, Pp6c2_7810V6, Pp6c14_4270V6, Pp6c10_3780V6, Pp6c5_4150V6, Pp6c16_12470V6, Pp6c25_3890V6, Pp6c12_70V6, Pp6c15_660V6	Solyc05T000462, Solyc05T002439, Solyc12T002718, Solyc02T000253, Solyc05T002066, Solyc01T000310, Solyc11T001901, Solyc04T002480, Solyc12T000366, Solyc03T000031, Solyc09T002447, Solyc09T002448, Solyc07T000042, Solyc12T000414, Solyc06T000138, Solyc06T000884, Solyc09T001056, Solyc02T001412, Solyc03T000113, Solyc06T000139, Solyc06T002576, Solyc09T000893, Solyc10T002825, Solyc02T001410, Solyc12T001115,…	75107, 234951, 79434, 90416, 135824, 267186, 2003, 2004, 95819	SM000285S10798, SM000017S02778, SM000033S12360	Zci1a_33542, Zci1a_14493	Zci_09898	UTEX1559_06969, UTEX1559_05441	UTEX1560_05341, UTEX1560_12876	Zm00001eb033230, Zm00001eb133880, Zm00001eb328710, Zm00001eb110020, Zm00001eb417440, Zm00001eb129820, Zm00001eb300010, Zm00001eb001940, Zm00001eb403620, Zm00001eb196030, Zm00001eb163480, Zm00001eb015210, Zm00001eb331220, Zm00001eb118540, Zm00001eb162810, Zm00001eb386410, Zm00001eb276580, Zm00001eb135610, Zm00001eb312910, Zm00001eb370550, Zm00001eb149390, Zm00001eb232690, Zm00001eb195230, Zm00001e…
N0.HOG0000220	OG0000114	n1							Cre10.g449200_4532						20285
N0.HOG0000221	OG0000114	n4	AagrOXF_evm.TU.utg000091l.107	Azfi_s0173.g055878, Azfi_s0022.g016143, Azfi_s0173.g055877, Azfi_s0065.g035988, Azfi_s0102.g044491	AT5G20310, AT2G19410, AT5G57035, AT2G07020, AT5G35380, AT3G20200, AT1G78940, AT1G16760, AT2G24370, AT4G31230, AT5G12000, AT5G26150, AT1G17540, AT1G72760, AT5G61560, AT5G61550, AT4G25160, AT5G51270, AT2G45910, AT3G49060	Bradi1g37377, Bradi3g08150, Bradi1g46860, Bradi3g53660, Bradi3g08127, Bradi2g41900, Bradi3g04100, Bradi1g51250, Bradi1g78390, Bradi1g78380, Bradi5g09880, Bradi4g38690, Bradi1g48510, Bradi1g55237, Bradi3g51397, Bradi4g38700	CHBRA357g00080, CHBRA58g00610, CHBRA993g00040, CHBRA44g00890, CHBRA44g00900, CHBRA17820g00010, CHBRA18453g00010, CHBRA993g00030, CHBRA6585g00010, CHBRA513g00230	Chrsp61S09145, Chrsp29S04519	Cre12.g517600_4532	CLOP_g15611, CLOP_g17494_, CLOP_g17493, CLOP_g14529, CLOP_g19192, CLOP_g3647, CLOP_g11399, CLOP_g12475, CLOP_g25420, CLOP_g1701, CLOP_g11482, CLOP_g25421, CLOP_g1700, CLOP_g2011	CLOM_g24236, CLOM_g4808, CLOM_g1119, CLOM_g4777, CLOM_g5711, CLOM_g14038, CLOM_g2145, CLOM_g2146, CLOM_g8252	7195, 7197, 14418, 7590, 12100, 15312, 11389, 11390	Me1_v2_0148450, Me1_v2_0202840		9717		LOC_Os06g37620, LOC_Os02g12670, LOC_Os06g09230, LOC_Os02g54590, LOC_Os02g12660, LOC_Os01g39970, LOC_Os02g05820, LOC_Os06g04880, LOC_Os03g01160, LOC_Os10g41220, LOC_Os11g40370, LOC_Os11g40400, LOC_Os11g40430, LOC_Os09g39620, LOC_Os10g40060, LOC_Os06g06760, LOC_Os03g31000, LOC_Os03g31070, LOC_Os03g31044, LOC_Os10g40100, LOC_Os09g39640			Solyc12T000867, Solyc07T001375, Solyc12T000308, Solyc05T002061, Solyc04T001352, Solyc08T000113, Solyc08T001684, Solyc06T000776, Solyc03T002400, Solyc11T001267, Solyc11T001269, Solyc06T001424, Solyc11T001266, Solyc03T001875, Solyc05T002278, Solyc01T002845, Solyc03T000346	138945, 33560, 127507, 13423	SM000118S25602, SM000122S25786, SM000266S09836, SM000026S08964, SM000011S19065, SM000018S03598, SM000011S19066, SM000018S03600	Zci1a_41715, Zci1a_05450, Zci1a_41714, Zci1a_15064, Zci1a_24275, Zci1a_18558	Zci_14807, Zci_14795, Zci_01507, Zci_11223	UTEX1559_14487, UTEX1559_14468, UTEX1559_16110, UTEX1559_12825	UTEX1560_09764, UTEX1560_15888, UTEX1560_13086, UTEX1560_00347, UTEX1560_00348, UTEX1560_00346	Zm00001eb385250, Zm00001eb205230, Zm00001eb374240, Zm00001eb192750, Zm00001eb205240, Zm00001eb357100, Zm00001eb160430, Zm00001eb207960, Zm00001eb377470, Zm00001eb312220, Zm00001eb022810, Zm00001eb257390, Zm00001eb375820, Zm00001eb186860
N0.HOG0000222	OG0000114	n175							Cre03.g144344_4532, Cre10.g454300_4532, Cre12.g532050_4532	CLOP_g13176, CLOP_g14204, CLOP_g17749, CLOP_g11551, CLOP_g19061_, CLOP_g22866, CLOP_g13258, CLOP_g10235, CLOP_g19964_, CLOP_g22537, CLOP_g2633, CLOP_g22117, CLOP_g9892, CLOP_g1839, CLOP_g22530, CLOP_g22541	CLOM_g9861_, CLOM_g8274, CLOM_g20805, CLOM_g19191, CLOM_g10178, CLOM_g18317, CLOM_g24280, CLOM_g5488_, CLOM_g20245_, CLOM_g7270, CLOM_g15401, CLOM_g10238, CLOM_g2720, CLOM_g15409, CLOM_g15397		Me1_v2_0087910										Zci1a_13742, Zci1a_13740, Zci1a_20147, Zci1a_32486, Zci1a_05127, Zci1a_31267, Zci1a_17211, Zci1a_20148, Zci1a_04294	Zci_14798	UTEX1559_14473, UTEX1559_07350	UTEX1560_09611, UTEX1560_08069
N0.HOG0000223	OG0000114	n223					CHBRA87g00720		Cre05.g234654_4532
N0.HOG0000224	OG0000115	n1							Cre08.g365800_4532			7447
N0.HOG0000225	OG0000115	n2	AagrOXF_evm.TU.utg000003l.211, AagrOXF_evm.TU.utg000103l.94, AagrOXF_evm.TU.utg000125l.177, AagrOXF_evm.TU.utg000005l.328, AagrOXF_evm.TU.utg000005l.338, AagrOXF_evm.TU.utg000018l.268, AagrOXF_evm.TU.utg000116l.241, AagrOXF_evm.TU.utg000005l.339, AagrOXF_evm.TU.utg000005l.340, AagrOXF_evm.TU.utg000005l.341, AagrOXF_evm.TU.utg000035l.459, AagrOXF_evm.TU.utg000091l.718	Azfi_s0003.g007700, Azfi_s0026.g023324, Azfi_s0026.g023303, Azfi_s0026.g023313, Azfi_s0019.g015239, Azfi_s0019.g015238, Azfi_s0019.g015237	AT4G35150, AT4G35160, AT1G76790, AT1G21100, AT1G21130, AT1G21120, AT1G21110, AT5G53810, AT5G37170, AT1G62900, AT1G63140, AT1G77520, AT1G77530, AT1G51990, AT1G33030, AT5G54160, AT3G53140	Bradi4g20127, Bradi1g22757, Bradi4g20117, Bradi5g23720, Bradi4g20020, Bradi4g18065, Bradi3g37551, Bradi1g47030, Bradi1g47017, Bradi2g19857, Bradi2g19842, Bradi2g19830, Bradi3g20597, Bradi4g28057, Bradi2g39511, Bradi2g19850, Bradi2g50111, Bradi3g16530, Bradi1g14870, Bradi2g02380, Bradi2g02390, Bradi3g55890			Cre03.g148800_4532, Cre05.g240400_4532			5293, 6624, 13149, 6144, 6143, 6150	Me1_v2_0203020	Mp5g06290, Mp8g13910, Mp5g06840, Mp5g06850, Mp4g03520, Mp4g03500, Mp4g03510, Mp2g21090, Mp1g28130, Mp1g25380, Mp1g28150, Mp2g09790, Mp2g07370, Mp2g19610, Mp2g07380, Mp2g19620, Mp2g09800, Mp8g07600, Mp2g07360, Mp2g07390			LOC_Os07g27970, LOC_Os07g28040, LOC_Os07g27880, LOC_Os11g12760, LOC_Os11g20160, LOC_Os11g20090, LOC_Os11g19880, LOC_Os11g19840, LOC_Os11g20040, LOC_Os11g19790, LOC_Os11g19780, LOC_Os11g20080, LOC_Os08g19420, LOC_Os08g07260, LOC_Os08g35310, LOC_Os12g25870, LOC_Os12g25450, LOC_Os12g25860, LOC_Os12g25490, LOC_Os12g25820, LOC_Os05g43940, LOC_Os05g43930, LOC_Os09g17560, LOC_Os10g02840, LOC_Os10g02880,…		Pp6c5_8490V6, Pp6c11_6890V6, Pp6c21_510V6, Pp6c12_2560V6	Solyc12T000970, Solyc10T002346, Solyc01T002062, Solyc06T001492, Solyc06T001494, Solyc10T000315, Solyc03T000743, Solyc03T002219, Solyc12T001814, Solyc09T001381, Solyc12T001812, Solyc02T001506, Solyc02T001504, Solyc02T001505, Solyc01T004360, Solyc12T000323, Solyc07T001225, Solyc06T000181, Solyc06T002671, Solyc06T001283, Solyc10T000008, Solyc03T001639, Solyc10T002873, Solyc10T002872	96831, 413041, 3192, 412283, 96116, 95652, 133702, 410601, 430483, 271396, 28422, 78541, 134942, 85724, 85878, 432354, 421752, 76630, 124205, 83100, 124442, 438615, 227279	SM000030S11412, SM000376S13702, SM000076S21739	Zci1a_08396, Zci1a_08759	Zci_07203, Zci_07227, Zci_11289	UTEX1559_16772, UTEX1559_13470, UTEX1559_08871	UTEX1560_13998, UTEX1560_09461, UTEX1560_12871	Zm00001eb306700, Zm00001eb164750, Zm00001eb090230, Zm00001eb412260, Zm00001eb170300, Zm00001eb169520, Zm00001eb292890, Zm00001eb292880, Zm00001eb292850, Zm00001eb170590, Zm00001eb198140, Zm00001eb198150, Zm00001eb202200, Zm00001eb292840, Zm00001eb353110, Zm00001eb168290, Zm00001eb191590, Zm00001eb392340, Zm00001eb092770, Zm00001eb018630, Zm00001eb018660, Zm00001eb018640, Zm00001eb040570, Zm00001e…
N0.HOG0000226	OG0000116	n0	AagrOXF_evm.TU.utg000006l.624, AagrOXF_evm.TU.utg000008l.67, AagrOXF_evm.TU.utg000049l.514, AagrOXF_evm.TU.utg000049l.480, AagrOXF_evm.TU.utg000049l.515, AagrOXF_evm.TU.utg000049l.481	Azfi_s0056.g034161, Azfi_s0056.g034239, Azfi_s0022.g016056	AT5G28910, AT5G28960	Bradi3g54930	CHBRA435g00080, CHBRA412g00290, CHBRA1248g00030, CHBRA106g00560, CHBRA552g00200, CHBRA290g00020, CHBRA65g00790, CHBRA65g00820		Cre18.g749047_4532, Cre10.g449050_4532, Cre12.g505900_4532	CLOP_g20800, CLOP_g8261, CLOP_g6390, CLOP_g10530, CLOP_g5106, CLOP_g21851, CLOP_g635, CLOP_g2430, CLOP_g2482, CLOP_g6407_, CLOP_g910, CLOP_g11556, CLOP_g18931, CLOP_g2840, CLOP_g9765, CLOP_g14720, CLOP_g17082, CLOP_g18904, CLOP_g1668, CLOP_g21672, CLOP_g2029, CLOP_g2842, CLOP_g2487, CLOP_g21686, CLOP_g21686_, CLOP_g21685, CLOP_g5360, CLOP_g13549, CLOP_g5362, CLOP_g13551, CLOP_g15887, CLOP_g15888,…	CLOM_g11305, CLOM_g2409, CLOM_g4316, CLOM_g14917, CLOM_g924, CLOM_g8171, CLOM_g13609, CLOM_g18841, CLOM_g23384, CLOM_g7996, CLOM_g14385, CLOM_g14385_, CLOM_g8281, CLOM_g20811, CLOM_g20810_, CLOM_g1511, CLOM_g14129, CLOM_g15572, CLOM_g22351, CLOM_g1486, CLOM_g23637, CLOM_g6342, CLOM_g14123, CLOM_g14127, CLOM_g10148, CLOM_g6356, CLOM_g6355, CLOM_g9104_, CLOM_g10868, CLOM_g9106, CLOM_g10870, CLOM_g1…	4009, 4867, 8992, 11544, 9524	Me1_v2_0077270, Me1_v2_0134370, Me1_v2_0084650, Me1_v2_0156680, Me1_v2_0076680, Me1_v2_0156830, Me1_v2_0134840, Me1_v2_0150930, Me1_v2_0088540		17609, 19942		LOC_Os02g56500		Pp6c2_10830V6, Pp6c10_410V6	Solyc06T000760	117079, 117224, 132607, 99427, 132709, 422156, 448238, 117358, 407534, 421715, 407539, 132582, 429324, 422159, 92193, 83856, 83875	SM000017S02829, SM000022S07177, SM000202S05896, SM000005S17116, SM000004S15138, SM000138S00045, SM000017S02925, SM000004S15137, SM000138S00053, SM000044S15953, SM000127S26630, SM000127S26622, SM000001S04755, SM000044S15967, SM000001S04766, SM000127S26638, SM000044S15968, SM000001S04765, SM000127S26639, SM000318S12228, SM000117S25512, SM000354S13412, SM000202S05890, SM000017S02823, SM000022S07153,…	Zci1a_42836, Zci1a_41285, Zci1a_39387, Zci1a_37160, Zci1a_28171, Zci1a_43024, Zci1a_39386, Zci1a_23681, Zci1a_30402, Zci1a_27630, Zci1a_23539, Zci1a_12737, Zci1a_32111, Zci1a_23540, Zci1a_22750, Zci1a_10163, Zci1a_10166, Zci1a_22749, Zci1a_10951, Zci1a_37623, Zci1a_23680	Zci_02280, Zci_14483, Zci_14485, Zci_14627, Zci_00994, Zci_04407, Zci_04365, Zci_04364, Zci_13597	UTEX1559_01250, UTEX1559_10799, UTEX1559_01093, UTEX1559_12387, UTEX1559_12386, UTEX1559_07921, UTEX1559_17567, UTEX1559_19133, UTEX1559_12444, UTEX1559_12446, UTEX1559_11767	UTEX1560_04952, UTEX1560_11851, UTEX1560_16431, UTEX1560_16429, UTEX1560_13074, UTEX1560_07382, UTEX1560_11874, UTEX1560_13184, UTEX1560_12824, UTEX1560_13183, UTEX1560_10749, UTEX1560_11282
N0.HOG0000227	OG0000117	n0	AagrOXF_evm.TU.utg000116l.448, AagrOXF_evm.TU.utg000091l.580, AagrOXF_evm.TU.utg000012l.455	Azfi_s0048.g030495, Azfi_s0001.g000543, Azfi_s0001.g000825, Azfi_s0002.g001155, Azfi_s0179.g056256, Azfi_s2012.g108670, Azfi_s0121.g046927, Azfi_s0003.g008148, Azfi_s1128.g097862, Azfi_s0010.g012177, Azfi_s2197.g109872, Azfi_s0045.g029792, Azfi_s0160.g054033, Azfi_s0015.g014171, Azfi_s0049.g030799	AT5G03540, AT5G52350, AT5G52340, AT1G72470, AT1G54090, AT3G14090, AT3G29400, AT5G61010, AT5G50380, AT5G59730, AT2G28650, AT2G28640, AT1G07725, AT3G09520, AT3G09530, AT2G39380, AT3G55150, AT1G07000, AT5G58430, AT5G13990, AT5G13150, AT1G51640, AT4G31540	Bradi4g24960, Bradi4g41980, Bradi5g26580, Bradi5g26587, Bradi4g31270, Bradi3g37580, Bradi2g50730, Bradi3g41160, Bradi2g59057, Bradi3g43960, Bradi5g07740, Bradi2g53820, Bradi2g22490, Bradi4g24680, Bradi4g41750, Bradi3g03860, Bradi1g33940	CHBRA524g00020, CHBRA1092g00020	Chrsp134S02094	Cre10.g421250_4532	CLOP_g20771, CLOP_g10465, CLOP_g10466_, CLOP_g23355, CLOP_g3033, CLOP_g17197, CLOP_g23345, CLOP_g23346_, CLOP_g23192, CLOP_g12953, CLOP_g16357, CLOP_g16357_, CLOP_g4421, CLOP_g13887, CLOP_g10651	CLOM_g17426, CLOM_g3591, CLOM_g23154, CLOM_g16199, CLOM_g16198, CLOM_g15212, CLOM_g11620, CLOM_g11619, CLOM_g20021, CLOM_g8590, CLOM_g8590_, CLOM_g8520, CLOM_g4918_	4162, 4161	Me1_v2_0019130, Me1_v2_0145720, Me1_v2_0146280, Me1_v2_0161440, Me1_v2_0005950, Me1_v2_0219590, Me1_v2_0049460, Me1_v2_0145730	Mp5g19550, Mp1g14780, Mp1g02880	896		LOC_Os01g51880, LOC_Os11g05880, LOC_Os04g58880, LOC_Os04g58870, LOC_Os05g04760, LOC_Os09g26820, LOC_Os08g35470, LOC_Os01g55799, LOC_Os08g41820, LOC_Os10g33850, LOC_Os01g05580, LOC_Os01g69230, LOC_Os06g14450, LOC_Os02g30230, LOC_Os04g31330, LOC_Os01g61180, LOC_Os05g39610, LOC_Os11g06700, LOC_Os12g06840, LOC_Os02g05620, LOC_Os06g48330	PRCOL_00004851_RA	Pp6c11_3400V6, Pp6c11_310V6, Pp6c1_12200V6, Pp6c10_6210V6, Pp6c14_7470V6, Pp6c5_8300V6, Pp6c6_7280V6, Pp6c13_8680V6, Pp6c3_14550V6, Pp6c4_5650V6, Pp6c12_7970V6, Pp6c11_9330V6, Pp6c26_7680V6, Pp6c1_3770V6, Pp6c11_3390V6, Pp6c7_13730V6	Solyc04T000344, Solyc11T000156, Solyc05T002265, Solyc10T002577, Solyc03T003511, Solyc06T001441, Solyc02T002435, Solyc03T002784, Solyc03T002408, Solyc06T000027, Solyc06T002404, Solyc11T002562, Solyc09T000073, Solyc09T000074, Solyc05T002598, Solyc08T001391, Solyc02T002963, Solyc01T000416, Solyc05T001502, Solyc12T002164, Solyc08T001675, Solyc12T002580	154195, 74444, 171149, 98911	SM000002S05734, SM000193S05187, SM000287S10628, SM000086S23016, SM006238S19842, SM000018S03728, SM000152S01563, SM000020S05958	Zci1a_26784, Zci1a_12016, Zci1a_22654, Zci1a_35895	Zci_15676, Zci_03463, Zci_15661, Zci_12858	UTEX1559_03605, UTEX1559_06443, UTEX1559_17608, UTEX1559_18807, UTEX1559_09695	UTEX1560_18729, UTEX1560_18728, UTEX1560_01023, UTEX1560_01260, UTEX1560_01261, UTEX1560_17208, UTEX1560_19820, UTEX1560_02225	Zm00001eb198950, Zm00001eb407180, Zm00001eb407160, Zm00001eb065570, Zm00001eb314040, Zm00001eb100160, Zm00001eb183790, Zm00001eb177230, Zm00001eb040510, Zm00001eb370350, Zm00001eb152320, Zm00001eb036550, Zm00001eb364390, Zm00001eb143180, Zm00001eb241620, Zm00001eb420920, Zm00001eb149180, Zm00001eb351930, Zm00001eb290300, Zm00001eb202550, Zm00001eb091940, Zm00001eb407590, Zm00001eb139350, Zm00001e…
N0.HOG0000228	OG0000118	n0					CHBRA376g00120, CHBRA62g00260, CHBRA12g01430, CHBRA93g00250, CHBRA405g00040, CHBRA41g00480, CHBRA648g00020, CHBRA598g00140, CHBRA00g00630, CHBRA1178g00020, CHBRA283g00030, CHBRA13g00160, CHBRA55g00580, CHBRA46g00750, CHBRA799g00130, CHBRA309g00180, CHBRA585g00070, CHBRA613g00150, CHBRA8662g00010, CHBRA115g00140, CHBRA388g00530, CHBRA224g00400, CHBRA1233g00010, CHBRA1676g00010, CHBRA359g00020, CHB…			CLOP_g23603, CLOP_g13382_	CLOM_g1608_, CLOM_g2425, CLOM_g13473, CLOM_g21641		Me1_v2_0223060, Me1_v2_0079950, Me1_v2_0234410, Me1_v2_0197050, Me1_v2_0105510, Me1_v2_0076420, Me1_v2_0051250, Me1_v2_0075360, Me1_v2_0086440, Me1_v2_0121890, Me1_v2_0133600, Me1_v2_0145970, Me1_v2_0147060, Me1_v2_0162880, Me1_v2_0191720, Me1_v2_0200910, Me1_v2_0211040, Me1_v2_0223100, Me1_v2_0234860, Me1_v2_0075420, Me1_v2_0056330, Me1_v2_0067860, Me1_v2_0168840, Me1_v2_0194180, Me1_v2_0161850										Zci1a_34228, Zci1a_02326, Zci1a_35698
N0.HOG0000229	OG0000119	n0					CHBRA285g00080, CHBRA831g00110, CHBRA504g00220, CHBRA45g00380, CHBRA542g00110, CHBRA254g00180, CHBRA562g00160, CHBRA80g00930, CHBRA639g00040, CHBRA430g00290, CHBRA418g00290, CHBRA996g00100, CHBRA26g01160, CHBRA489g00220, CHBRA95g00560, CHBRA730g00060, CHBRA924g00090, CHBRA101g00600, CHBRA151g00460, CHBRA937g00100, CHBRA919g00010, CHBRA7576g00010, CHBRA755g00020, CHBRA57g00310, CHBRA45g00680, CHBR…		Cre02.g094900_4532			3343			3559
N0.HOG0000230	OG0000120	n0					CHBRA7886g00010, CHBRA32g00720, CHBRA28g00830, CHBRA293g00350, CHBRA688g00010, CHBRA197g00270, CHBRA04g01560, CHBRA184g00090, CHBRA115g00180, CHBRA88g00110, CHBRA132g00280, CHBRA674g00180, CHBRA387g00100, CHBRA285g00170, CHBRA2400g00010, CHBRA436g00240, CHBRA964g00020, CHBRA121g00330, CHBRA12g00840, CHBRA434g00180, CHBRA5240g00010, CHBRA00g01820, CHBRA12g00880, CHBRA412g00020, CHBRA21g01060, CHBR…					10170
N0.HOG0000231	OG0000121	n0																					Zci1a_03799, Zci1a_28931, Zci1a_02947, Zci1a_31129, Zci1a_35053, Zci1a_31149, Zci1a_34856, Zci1a_19576, Zci1a_17425, Zci1a_37692, Zci1a_36162, Zci1a_22300, Zci1a_12128, Zci1a_33491, Zci1a_30326, Zci1a_09326, Zci1a_14448, Zci1a_08098, Zci1a_18773, Zci1a_33184, Zci1a_31492, Zci1a_16496, Zci1a_15576, Zci1a_41180, Zci1a_30101, Zci1a_04461, Zci1a_04391, Zci1a_38495, Zci1a_06833, Zci1a_14659, Zci1a_169…
N0.HOG0000232	OG0000122	n0																					Zci1a_17031, Zci1a_19421, Zci1a_31368, Zci1a_19001, Zci1a_39471, Zci1a_26554, Zci1a_13932, Zci1a_44319, Zci1a_32878, Zci1a_41495, Zci1a_10124, Zci1a_38490, Zci1a_30550, Zci1a_44491, Zci1a_39468, Zci1a_01470, Zci1a_04289, Zci1a_16996, Zci1a_04400, Zci1a_22101, Zci1a_39973, Zci1a_29617, Zci1a_00095, Zci1a_20713, Zci1a_33870, Zci1a_00163, Zci1a_06184, Zci1a_44498, Zci1a_13157, Zci1a_16179, Zci1a_389…
N0.HOG0000233	OG0000123	n0	AagrOXF_evm.TU.utg000057l.81, AagrOXF_evm.TU.utg000006l.831, AagrOXF_evm.TU.utg000006l.830, AagrOXF_evm.TU.utg000012l.321, AagrOXF_evm.TU.utg000012l.320	Azfi_s0002.g001662, Azfi_s0093.g043369, Azfi_s0308.g064040, Azfi_s0033.g025109, Azfi_s0041.g026797, Azfi_s0173.g055767, Azfi_s0211.g058143, Azfi_s1185.g099050, Azfi_s0212.g058167, Azfi_s0068.g036283, Azfi_s0052.g031491, Azfi_s0093.g043231, Azfi_s0213.g058306, Azfi_s0048.g030445, Azfi_s1185.g099051, Azfi_s0447.g070664, Azfi_s1820.g107212, Azfi_s0147.g053031	AT5G18830, AT1G76580, AT1G20980, AT2G47070, AT3G60030, AT2G33810, AT3G15270, AT1G53160, AT2G42200, AT3G57920, AT1G69170, AT5G50670, AT5G50570, AT1G27370, AT1G27360, AT5G43270, AT1G02065	Bradi2g25580, Bradi3g40240, Bradi2g11240, Bradi1g02760, Bradi3g40030, Bradi4g33770, Bradi1g26720, Bradi4g18891, Bradi2g59110, Bradi3g41250, Bradi4g34667, Bradi3g05510, Bradi3g03510, Bradi5g17722, Bradi5g24670, Bradi1g31391, Bradi3g05720	CHBRA281g00290, CHBRA351g00190	Chrsp179S02511, Chrsp82S07966, Chrsp97S09276	Cre16.g686100_4532, Cre10.g801104_4532, Cre16.g683953_4532, Cre07.g335150_4532, Cre01.g043550_4532, Cre05.g800578_4532, Cre01.g012200_4532, Cre16.g692500_4532, Cre07.g345050_4532, Cre09.g399289_4532, Cre17.g698233_4532, Cre10.g801103_4532, Cre02.g085150_4532, Cre10.g433350_4532, Cre02.g104700_4532, Cre06.g300600_4532, Cre02.g112750_4532, Cre07.g325738_4532, Cre16.g673250_4532, Cre05.g233551_4532,…	CLOP_g7495, CLOP_g21518	CLOM_g13554, CLOM_g9398	4756, 14768	Me1_v2_0153970, Me1_v2_0190780, Me1_v2_0124190	Mp8g11850, Mp1g13640, Mp1g10020, Mp1g10030		eugene.1600010072	LOC_Os05g33810, LOC_Os08g40260, LOC_Os01g18850, LOC_Os03g61760, LOC_Os08g39890, LOC_Os09g31438, LOC_Os07g32170, LOC_Os11g30370, LOC_Os01g69830, LOC_Os08g41940, LOC_Os09g32944, LOC_Os06g45310, LOC_Os02g07780, LOC_Os06g49010, LOC_Os02g04680, LOC_Os04g46580, LOC_Os04g56170, LOC_Os06g44860, LOC_Os02g08070	PRCOL_00001890_RA	Pp6c3_16470V6, Pp6c3_16480V6, Pp6c3_16510V6, Pp6c14_10290V6, Pp6c17_6280V6, Pp6c3_12540V6, Pp6c13_8590V6, Pp6c12_12050V6, Pp6c5_11880V6, Pp6c6_3850V6, Pp6c16_5980V6, Pp6c25_9330V6, Pp6c16_6030V6, Pp6c16_6020V6, Pp6c25_9340V6, Pp6c4_3170V6, Pp6c13_8600V6	Solyc01T002227, Solyc05T002444, Solyc01T002019, Solyc02T001535, Solyc10T000422, Solyc07T002101, Solyc10T002263, Solyc03T002758, Solyc12T001656, Solyc05T000648, Solyc05T001068, Solyc04T001200, Solyc05T001030, Solyc01T002662, Solyc10T000744, Solyc07T002480	49859, 437670, 59543, 28630, 17777, 28598, 28635, 79699, 59991, 28626, 28629	SM000044S15911, SM000001S04704, SM000052S17777, SM000152S01542, SM000002S05714, SM000118S25593	Zci1a_35999, Zci1a_30232, Zci1a_36439, Zci1a_36440, Zci1a_30233	Zci_05938, Zci_13299, Zci_13186	UTEX1559_06649, UTEX1559_00789, UTEX1559_16319	UTEX1560_01869, UTEX1560_09846, UTEX1560_16498, UTEX1560_13528, UTEX1560_09847	Zm00001eb349730, Zm00001eb332190, Zm00001eb129860, Zm00001eb063390, Zm00001eb211350, Zm00001eb199880, Zm00001eb035030, Zm00001eb316740, Zm00001eb101920, Zm00001eb105640, Zm00001eb322280, Zm00001eb169410, Zm00001eb143110, Zm00001eb364360, Zm00001eb414380, Zm00001eb175190, Zm00001eb175150, Zm00001eb317760, Zm00001eb102440, Zm00001eb207010, Zm00001eb233320, Zm00001eb227180, Zm00001eb208150, Zm00001e…
N0.HOG0000234	OG0000124	n0					CHBRA313g00180, CHBRA397g00070, CHBRA00g02080, CHBRA703g00140, CHBRA57g00810, CHBRA526g00180, CHBRA816g00100, CHBRA492g00170, CHBRA75g00610, CHBRA334g00030, CHBRA890g00110, CHBRA492g00160, CHBRA531g00150, CHBRA02g01350, CHBRA49g00860, CHBRA251g00090, CHBRA59g00450, CHBRA827g00060, CHBRA21g00820, CHBRA3471g00010, CHBRA52g00450, CHBRA11g01120, CHBRA488g00080, CHBRA98g00240, CHBRA478g00200, CHBRA56g…
N0.HOG0000235	OG0000125	n0															LOC_Os08g16070		Pp6c20_3210V6, Pp6c20_11460V6, Pp6c10_5130V6, Pp6c14_7080V6, Pp6c11_1870V6, Pp6c11_1880V6, Pp6c18_8360V6, Pp6c3_11420V6, Pp6c2_14300V6, Pp6c21_2040V6, Pp6c13_10790V6, Pp6c13_10800V6, Pp6c13_10690V6, Pp6c13_10700V6, Pp6c13_10410V6, Pp6c13_7270V6, Pp6c13_7320V6, Pp6c3_11410V6, Pp6c18_10420V6, Pp6c21_6540V6, Pp6c8_7000V6, Pp6c17_11000V6, Pp6c17_11110V6, Pp6c21_8580V6, Pp6c17_9860V6, Pp6c17_7710V6, P…
N0.HOG0000236	OG0000126	n2	AagrOXF_evm.TU.utg000009l.73		AT3G55920, AT2G29960, AT5G58710, AT4G34960	Bradi1g34750, Bradi4g36430	CHBRA281g00190, CHBRA361g00200, CHBRA104g00490		Cre06.g284900_4532	CLOP_g4661_	CLOM_g17880	5476	Me1_v2_0182350	Mp1g21570	27687		LOC_Os06g49480, LOC_Os06g49470, LOC_Os09g36670	PRCOL_00000343_RA	Pp6c24_8750V6, Pp6c13_11250V6, Pp6c8_8940V6	Solyc06T001020, Solyc06T002530, Solyc01T004304	111263, 92951	SM000098S25129, SM000037S13568, SM000130S27099	Zci1a_22113	Zci_14983	UTEX1559_10972	UTEX1560_15468	Zm00001eb272660, Zm00001eb227460, Zm00001eb227450, Zm00001eb332060, Zm00001eb060710
N0.HOG0000237	OG0000126	n45						Chrsp49S06168	Cre06.g262300_4532	CLOP_g5614	CLOM_g21960_, CLOM_g21960	196	Me1_v2_0124560		16153	gwEuk.1.714.1		PRCOL_00000282_RA				SM000157S02053, SM000059S18696, SM000148S01042		Zci_11518	UTEX1559_05134	UTEX1560_08688
N0.HOG0000238	OG0000126	n59										8896				eugene.0700010339		PRCOL_00001277_RA
N0.HOG0000239	OG0000126	n61				Bradi3g07637, Bradi1g55530				CLOP_g15444	CLOM_g16943	4101	Me1_v2_0217320				LOC_Os02g10970, LOC_Os07g08190			Solyc09T002009	115473		Zci1a_02635				Zm00001eb205540, Zm00001eb235400, Zm00001eb301310, Zm00001eb116950
N0.HOG0000240	OG0000126	n75						Chrsp45S06068					Me1_v2_0066980					PRCOL_00001433_RA
N0.HOG0000241	OG0000126	n78					CHBRA79g00770, CHBRA2206g00010		Cre01.g002300_4532, Cre13.g588100_4532			1050, 3565	Me1_v2_0074470, Me1_v2_0095870		18659, 24039, 24040	e_gwEuk.3.674.1, e_gwEuk.8.482.1, gwEuk.10.433.1		PRCOL_00005368_RA				SM000012S25311, SM000095S25004, SM000108S14203, SM000086S23042, SM000002S05503, SM000406S15597	Zci1a_22112, Zci1a_19961	Zci_08233	UTEX1559_14437	UTEX1560_00141	Zm00001eb095470, Zm00001eb406280
N0.HOG0000242	OG0000126	n107		Azfi_s0006.g010115						CLOP_g19062, CLOP_g22867	CLOM_g18318, CLOM_g19192, CLOM_g10179		Me1_v2_0074110	Mp2g03940		e_gwEuk.9.510.1, e_gwEuk.6.522.1		PRCOL_00006468_RA	Pp6c11_13870V6, Pp6c7_5270V6		233315
N0.HOG0000243	OG0000126	n118			AT3G56070	Bradi4g38880, Bradi3g20940											LOC_Os09g39780, LOC_Os10g06630	PRCOL_00001018_RA	Pp6c6_12790V6	Solyc11T000103	74823						Zm00001eb300930, Zm00001eb026640
N0.HOG0000244	OG0000126	n128	AagrOXF_evm.TU.utg000033l.73	Azfi_s0934.g093095, Azfi_s1815.g107154	AT4G34870, AT2G21130, AT4G38740, AT2G16600	Bradi3g01990, Bradi3g02000, Bradi1g78790	CHBRA220g00370	Chrsp75S00605	Cre01.g037400_4532	CLOP_g23823, CLOP_g24768	CLOM_g2042		Me1_v2_0065780	Mp2g15770	9635		LOC_Os02g02890		Pp6c1_16810V6, Pp6c7_4090V6, Pp6c22_7900V6	Solyc01T004290, Solyc10T001872	165790		Zci1a_21522	Zci_07029	UTEX1559_10204	UTEX1560_11369	Zm00001eb181260, Zm00001eb242390, Zm00001eb242400
N0.HOG0000245	OG0000126	n161						Chrsp29S08896				4071				e_gwEuk.10.512.1, e_gwEuk.10.372.1
N0.HOG0000246	OG0000126	n165	AagrOXF_evm.TU.utg000113l.142	Azfi_s0176.g056010, Azfi_s0497.g073605, Azfi_s0011.g012462, Azfi_s0395.g067869, Azfi_s1227.g099989	AT5G13120, AT3G62030	Bradi2g39950, Bradi2g11060	CHBRA65g00360			CLOP_g11200	CLOM_g7453	9125	Me1_v2_0174580	Mp7g15930			LOC_Os05g01270, LOC_Os01g18210		Pp6c24_4730V6, Pp6c13_2760V6, Pp6c13_2770V6, Pp6c5_12620V6	Solyc01T000427	229229	SM000032S12160, SM000003S11222, SM000036S13237	Zci1a_23851, Zci1a_24118	Zci_13044	UTEX1559_15327	UTEX1560_07041, UTEX1560_07042	Zm00001eb356220, Zm00001eb267580, Zm00001eb332450, Zm00001eb057800, Zm00001eb341330, Zm00001eb186580, Zm00001eb399510
N0.HOG0000247	OG0000126	n205							Cre12.g544150_4532, Cre12.g495951_4532							gwEuk.12.307.1		PRCOL_00002062_RA
N0.HOG0000248	OG0000126	n208													2821			PRCOL_00000271_RA
N0.HOG0000249	OG0000127	n1														eugene.0500010290		PRCOL_00007007_RA
N0.HOG0000250	OG0000127	n2	AagrOXF_evm.TU.utg000002l.169, AagrOXF_evm.TU.utg000002l.486, AagrOXF_evm.TU.utg000003l.702, AagrOXF_evm.TU.utg000133l.78, AagrOXF_evm.TU.utg000133l.76, AagrOXF_evm.TU.utg000027l.63, AagrOXF_evm.TU.utg000083l.4, AagrOXF_evm.TU.utg000091l.113, AagrOXF_evm.TU.utg000077l.18	Azfi_s0094.g043399, Azfi_s0178.g056208, Azfi_s0295.g063508, Azfi_s1045.g096017, Azfi_s0049.g030712, Azfi_s0358.g066819, Azfi_s0015.g013761, Azfi_s0006.g009539, Azfi_s0045.g030088, Azfi_s1851.g107449, Azfi_s2245.g109974, Azfi_s3513.g115971, Azfi_s0006.g009742, Azfi_s1851.g107448, Azfi_s2245.g109973, Azfi_s3513.g115970, Azfi_s0207.g057891, Azfi_s0006.g010044	AT1G73480, AT1G18360, AT5G11650, AT5G19290, AT5G14980, AT5G16120, AT1G77420, AT3G55190, AT2G39400, AT3G55180, AT2G39420, AT2G39410, AT2G47630, AT3G62860, AT1G52760, AT1G11090	Bradi4g29670, Bradi1g10540, Bradi2g06120, Bradi2g12020, Bradi3g21160, Bradi2g46910, Bradi4g45360, Bradi2g52240, Bradi4g05750, Bradi4g45350, Bradi2g54367, Bradi2g27880, Bradi2g11950, Bradi1g24490	CHBRA133g00210, CHBRA03g01180, CHBRA347g00050, CHBRA818g00050, CHBRA33g00400, CHBRA33g00410	Chrsp14S02232	Cre12.g504400_4532, Cre13.g801529_4532, Cre09.g390541_4532, Cre17.g718600_4532, Cre01.g028250_4532, Cre01.g038900_4532	CLOP_g4934, CLOP_g18802_, CLOP_g9759, CLOP_g1801, CLOP_g13837, CLOP_g8368, CLOP_g15738, CLOP_g13854, CLOP_g5899	CLOM_g2471, CLOM_g4614_, CLOM_g10401_, CLOM_g3407, CLOM_g15566, CLOM_g7416, CLOM_g7492, CLOM_g8558	11269, 2383, 9661, 9662, 779	Me1_v2_0147960, Me1_v2_0123260, Me1_v2_0127110, Me1_v2_0127320, Me1_v2_0127310	Mp7g08570, Mp2g21640, Mp3g06320, Mp5g08770, Mp5g23560, Mp5g13540, Mp5g07640	21423	gwEuk.16.181.1	LOC_Os09g23150, LOC_Os03g51010, LOC_Os01g10250, LOC_Os01g21520, LOC_Os01g21580, LOC_Os01g21560, LOC_Os10g04620, LOC_Os01g49380, LOC_Os12g01030, LOC_Os11g01040, LOC_Os12g16180, LOC_Os01g62010, LOC_Os05g29974, LOC_Os01g21300, LOC_Os01g21310, LOC_Os02g07990, LOC_Os02g11720, LOC_Os07g37840	PRCOL_00005977_RA	Pp6c6_6490V6, Pp6c25_8910V6, Pp6c1_19930V6, Pp6c2_2710V6, Pp6c22_8430V6, Pp6c9_8850V6, Pp6c1_13980V6, Pp6c2_11270V6, Pp6c11_3130V6, Pp6c11_9560V6, Pp6c7_4140V6, Pp6c19_7630V6, Pp6c20_11470V6	Solyc03T002248, Solyc08T001425, Solyc02T001193, Solyc05T002712, Solyc02T000800, Solyc02T000803, Solyc02T002203, Solyc02T002201, Solyc05T000443, Solyc04T000407, Solyc09T002257, Solyc03T003294, Solyc03T000156	92683, 447944, 416768, 97826, 85161, 49993, 130247, 113971	SM002922S10962, SM000045S16226, SM002563S09129, SM000013S26437, SM000073S21416, SM000050S17077, SM000235S08108, SM000143S00737, SM000205S06205, SM000143S00718, SM000112S23958, SM000205S06235	Zci1a_07188, Zci1a_14424, Zci1a_00325, Zci1a_02509, Zci1a_00319, Zci1a_15448, Zci1a_11460	Zci_06986, Zci_13452, Zci_13461, Zci_13465	UTEX1559_00347, UTEX1559_11443, UTEX1559_11439, UTEX1559_17252, UTEX1559_18468, UTEX1559_19134	UTEX1560_18500, UTEX1560_03999, UTEX1560_19649, UTEX1560_16770, UTEX1560_16504, UTEX1560_19887	Zm00001eb311940, Zm00001eb055430, Zm00001eb216000, Zm00001eb120470, Zm00001eb284820, Zm00001eb130730, Zm00001eb132240, Zm00001eb026120, Zm00001eb360560, Zm00001eb025780, Zm00001eb267750, Zm00001eb368120, Zm00001eb089370, Zm00001eb148650, Zm00001eb346570, Zm00001eb130610, Zm00001eb107090, Zm00001eb052840
N0.HOG0000251	OG0000128	n0	AagrOXF_evm.TU.utg000024l.121, AagrOXF_evm.TU.utg000035l.457, AagrOXF_evm.TU.utg000024l.125, AagrOXF_evm.TU.utg000003l.414, AagrOXF_evm.TU.utg000029l.42, AagrOXF_evm.TU.utg000009l.92, AagrOXF_evm.TU.utg000009l.101, AagrOXF_evm.TU.utg000009l.96, AagrOXF_evm.TU.utg000081l.230	Azfi_s0040.g026631, Azfi_s0142.g051383, Azfi_s0046.g030137, Azfi_s0142.g051380, Azfi_s0006.g010153, Azfi_s0075.g037635, Azfi_s0020.g015518, Azfi_s0589.g078718, Azfi_s0028.g023810, Azfi_s0095.g043589, Azfi_s0375.g067271, Azfi_s0112.g045799, Azfi_s0045.g030060, Azfi_s0104.g044712	AT2G28120, AT2G39210, AT1G74780, AT1G18940, AT2G34350, AT2G34355, AT2G16660, AT4G34950, AT1G80530, AT5G50520, AT5G50630, AT3G01930, AT5G14120	Bradi4g07330, Bradi3g27980, Bradi1g05180, Bradi1g54990, Bradi1g12440, Bradi4g00480, Bradi4g36420, Bradi1g47737, Bradi1g47750, Bradi5g14850, Bradi3g41320, Bradi5g08190	CHBRA111g00050, CHBRA543g00050, CHBRA39g00690, CHBRA341g00310	Chrsp10S01502	Cre01.g039950_4532	CLOP_g7841, CLOP_g18173, CLOP_g14715, CLOP_g40009, CLOP_g6925	CLOM_g8772, CLOM_g24133, CLOM_g22059, CLOM_g5864	13199, 11672, 12395, 11115, 4491, 9968, 5283	Me1_v2_0086480, Me1_v2_0115630, Me1_v2_0115780, Me1_v2_0116360, Me1_v2_0193600	Mp2g25060, Mp5g19920, Mp6g00260, Mp2g06490, Mp4g12380, Mp1g26030, Mp3g06660, Mp6g03460	10565, 10566		LOC_Os12g44070, LOC_Os12g44060, LOC_Os08g20190, LOC_Os12g29950, LOC_Os10g08850, LOC_Os03g58580, LOC_Os07g09010, LOC_Os03g47810, LOC_Os12g44180, LOC_Os09g36600, LOC_Os06g08110, LOC_Os08g15450, LOC_Os04g42420, LOC_Os08g42010, LOC_Os04g31924		Pp6c14_1030V6, Pp6c2_9510V6, Pp6c15_1200V6, Pp6c23_8680V6, Pp6c20_2100V6, Pp6c9_1580V6, Pp6c20_6950V6, Pp6c13_1200V6, Pp6c20_11360V6, Pp6c10_11610V6, Pp6c3_8720V6, Pp6c12_3480V6, Pp6c18_10450V6, Pp6c22_2160V6, Pp6c19_4120V6	Solyc07T001399, Solyc11T000304, Solyc06T000418, Solyc11T002094, Solyc09T000239, Solyc10T002672, Solyc01T004160, Solyc10T002673, Solyc05T002671, Solyc11T000305, Solyc03T002591, Solyc01T004303, Solyc10T001942, Solyc07T000245, Solyc03T003006, Solyc03T002362, Solyc02T001065, Solyc02T002938	402179, 445712, 89661, 31833, 93948, 89169, 89688, 271410, 178001, 111826, 404960, 79408, 414802, 418769, 166510, 266544, 62386, 166743	SM000017S02796, SM000147S01096, SM000100S09429, SM000003S11138, SM000262S09891, SM000100S09427, SM000049S16721, SM000262S09888, SM000003S11134, SM000400S15605, SM000301S11768, SM000035S13138	Zci1a_35770, Zci1a_30424, Zci1a_13211, Zci1a_38816, Zci1a_12044	Zci_03215, Zci_12226, Zci_12230, Zci_15968, Zci_15755, Zci_12848, Zci_12187	UTEX1559_00886, UTEX1559_17295, UTEX1559_17300, UTEX1559_01696, UTEX1559_11796, UTEX1559_09686, UTEX1559_06343	UTEX1560_16068, UTEX1560_11160, UTEX1560_08709, UTEX1560_11155, UTEX1560_13363, UTEX1560_12609, UTEX1560_14955, UTEX1560_07992	Zm00001eb132840, Zm00001eb115930, Zm00001eb061150, Zm00001eb061160, Zm00001eb302300, Zm00001eb053090, Zm00001eb134010, Zm00001eb271110, Zm00001eb345490, Zm00001eb410130, Zm00001eb332090, Zm00001eb375010, Zm00001eb281880, Zm00001eb078120, Zm00001eb426030, Zm00001eb426020, Zm00001eb175230, Zm00001eb036710, Zm00001eb085360, Zm00001eb421140, Zm00001eb085380, Zm00001eb085400
N0.HOG0000252	OG0000129	n0	AagrOXF_evm.TU.utg000002l.619, AagrOXF_evm.TU.utg000006l.750, AagrOXF_evm.TU.utg000058l.101, AagrOXF_evm.TU.utg000041l.8, AagrOXF_evm.TU.utg000028l.123, AagrOXF_evm.TU.utg000028l.169, AagrOXF_evm.TU.utg000028l.170, AagrOXF_evm.TU.utg000060l.40, AagrOXF_evm.TU.utg000165l.25, AagrOXF_evm.TU.utg000028l.172, AagrOXF_evm.TU.utg000028l.171, AagrOXF_evm.TU.utg000028l.201, AagrOXF_evm.TU.utg000028l.204, …	Azfi_s0010.g012318, Azfi_s0104.g044758, Azfi_s0045.g029739, Azfi_s0078.g038308, Azfi_s0152.g053400, Azfi_s0152.g053408, Azfi_s0007.g011191, Azfi_s0007.g011190, Azfi_s0007.g011215, Azfi_s0054.g033814, Azfi_s0136.g050973, Azfi_s0230.g059179	AT1G03890, AT4G28520, AT1G03880, AT5G44120, AT2G28680, AT1G07750, AT2G28490	Bradi4g28220, Bradi2g38067, Bradi2g38015, Bradi2g37860, Bradi2g40840, Bradi4g29131, Bradi2g38055, Bradi2g62587, Bradi2g37470, Bradi1g63180	CHBRA570g00190, CHBRA570g00220, CHBRA570g00130, CHBRA570g00010, CHBRA570g00030, CHBRA570g00060, CHBRA570g00050, CHBRA570g00070, CHBRA616g00190, CHBRA616g00160, CHBRA616g00180, CHBRA595g00030, CHBRA71g00730, CHBRA164g00290, CHBRA164g00300, CHBRA164g00320, CHBRA1013g00040, CHBRA481g00020, CHBRA148g00500, CHBRA65g00380, CHBRA148g00490	Chrsp4S06334, Chrsp4S06210, Chrsp259S03933, Chrsp104S01213		CLOP_g23926, CLOP_g11785, CLOP_g2500, CLOP_g2501, CLOP_g6345	CLOM_g3349, CLOM_g11394, CLOM_g11395, CLOM_g15234	7814, 7815, 13693, 7831, 9425, 7813, 6945, 6946	Me1_v2_0121120, Me1_v2_0005020, Me1_v2_0184450, Me1_v2_0040490	Mp1g18470			LOC_Os08g03410, LOC_Os02g25860, LOC_Os02g25640, LOC_Os10g26060, LOC_Os01g55690, LOC_Os03g31360, LOC_Os01g55630, LOC_Os02g15090, LOC_Os02g14600, LOC_Os02g16820, LOC_Os02g16830, LOC_Os02g15070, LOC_Os02g15150, LOC_Os02g15169, LOC_Os02g15178, LOC_Os01g74480, LOC_Os05g02520, LOC_Os03g21790			Solyc09T002098, Solyc03T000057, Solyc09T002541, Solyc09T002092, Solyc01T003616, Solyc11T001742, Solyc11T002578, Solyc11T002495, Solyc03T000779, Solyc06T002380, Solyc06T002378, Solyc06T002376, Solyc06T002377	419378, 34606, 78690, 270393, 159799, 83729, 127584, 18977, 87987, 107333, 172591, 22892, 102742, 22406	SM000023S07601, SM000020S06051, SM000034S12781, SM000034S12780, SM000020S06050, SM000023S07602, SM000182S03942, SM000132S26869, SM000238S08035	Zci1a_10930, Zci1a_32928, Zci1a_40150, Zci1a_33697, Zci1a_29075, Zci1a_10499, Zci1a_39666, Zci1a_39663, Zci1a_39668, Zci1a_04887	Zci_15597, Zci_15593, Zci_15576, Zci_01166, Zci_12173, Zci_05892	UTEX1559_02120, UTEX1559_02116, UTEX1559_02099, UTEX1559_05600, UTEX1559_18824, UTEX1559_06323, UTEX1559_06588	UTEX1560_04330, UTEX1560_04326, UTEX1560_01014, UTEX1560_03838, UTEX1560_17287, UTEX1560_10973, UTEX1560_17285, UTEX1560_05843	Zm00001eb267120, Zm00001eb132730, Zm00001eb266290, Zm00001eb355570, Zm00001eb401380, Zm00001eb016090
N0.HOG0000253	OG0000130	n1														eugene.0400010226		PRCOL_00004738_RA
[truncated: 46,800 more rows]
