# Supplementary material for: Algal origins of core land plant stress response subnetworks
Source: Plant J. 2025 Jun 23;122(6):e70291. doi: 10.1111/tpj.70291 (PMC12185132; doi:10.1111/tpj.70291)
Supplement: Supplementary file 4 — Table S1. Summary and metadata of raw reads downloaded from SRA NCBI. Table S2. Summary of total number of genes that survived various steps of analysis. Table S3. Summary of AIC, runtime, number of conditions, and number of input genes used to calculate the co‐expression networks. Table S4. Overview of the number of samples per each condition for each species. Table S5. Total number of edges for the network of each condition in each species. Table S6. Total number of nodes for the network of each condition in each species. Table S7. Total number of components for the network of each condition in each species. Table S8. The size of biggest component for the network of each condition in each species. Table S9. Study design of A. thaliana samples investigated in this study. Table S10. Study design of C. reinhardtii samples investigated in this study. Table S11. Study design of M. endlicherianum samples investigated in this study. Table S12. Study design of M. polymorpha samples investigated in this study. Table S13. Study design of O. sativa samples investigated in this study. Table S14. Study design of P. patens samples investigated in this study. Table S15. Study design of S. lycopersicum samples investigated in this study. Table S16. Study design of Z. circumcarinatum samples investigated in this study. Table S17. Study design of Z. mays samples investigated in this study. Table S18. Top 50 most connected genes in A. thaliana network built based on UV samples. Table S19. Table of GO overrepresentation analysis for the network of A. thaliana under UV stress. Table S20. Genes connected to the “UV Stress” related genes collected from the UV network of A. thlaliana. Table S21. Top 50 most connected genes in P. patens network built based on jasmonates and wounding samples. Table S22. Table of GO overrepresentation analysis for the network of P. patens under jasmonate and wounding stress. Table S23. Genes connected to the homologs of “jasmonic acid biosynthesis process” [file TPJ-122-0-s002.xlsx]

## Sheet: Table of content
Table S1. Summary and metadata of raw reads downloaded from SRA NCBI
Table S2. Summary of total number of genes that survived various steps of analysis
Table S3. Summary of AIC, runtime, number of conditions, and number of input genes used to calculate the co-expression networks
Table S4. Overview of the number of sample per each condition for each species
Table S5. Total number of edges for the network of each condition in each species
Table S6. Total number of nodes for the network of each condition in each species
Table S7. Total number of components for the network of each condition in each species
Table S8. The size of biggest component for the network of each condition in each species
Table S9. Study design of A. thaliana samples investigated in this study
Table S10. Study design of C. reinhardtii samples investigated in this study
Table S11. Study design of M. endlicherianum samples investigated in this study
Table S12. Study design of M. polymorpha samples investigated in this study
Table S13. Study design of O. sativa samples investigated in this study
Table S14. Study design of P. patens samples investigated in this study
Table S15. Study design of S. lycopersicum samples investigated in this study
Table S16. Study design of Z. circumcarinatum samples investigated in this study
Table S17. Study design of Z. mays samples investigated in this study
Table S18. Top 50 most connected genes in A. thaliana network built based on UV samples.
Table S19. Genes connected to the "UV Stress" related genes collected from the UV network of A. thlaliana
Table S20. Genes connected to the "UV Stress" related genes collected from the UV network of A. thlaliana
Table S21. Top 50 most connected genes in P. patens network built based on Jasmonates and wounding samples.
Table S22. Table Sof GO overrepresentation analysis for the network of P. patens under jasmonate and wounding stress.
Table S23. Genes connected to the homologs of "Jasmonic acid biosynthesis process" from TAIR related genes collected from the jasmonate and wounding network of P. patens
Table S24. Top 50 hubs of differential network of heat against control in angiosperm
Table S25. Table Sof GO overrepresentation analysis for the network of heat-control from angiosperms.
Table S26. Top 50 hubs of differential network of control against heat in angiosperm
Table S27. Top 50 hubs of differential network of heat against control in angiosperms that were not present in the control-heat network
Table S28. Top 50 hubs of differential network of control against heat in angiosperms that were not present in the heat-control network
Table S29. Table Sof GO overrepresentation analysis for the network of control-heat from angiosperms.
Table S30. HOGs that are in the intersection of A. thaliana and O. sativa heat networks
Table S31. HOGs that are in the intersection of A. thaliana and P. patens heat networks
Table S32. HOGs that are in the intersection of A. thaliana and M. endlicherianum heat networks
Table S33. HOGs that are in the intersection of P. patens and M. endlicherianum heat networks

## Sheet: S1
Table 1. Summary and metadata of raw reads downloaded from SRA NCBI
Category	A. thaliana	C. reinhardtii	M. endlicherianum	Z. circumcarinatum	S. lycopersicum	O. sativa	P. patens	Z. mays	M. polymorpha
Number of total samples (Runs)	665	27	222	105	125	773	207	107	48
Read length (median)	200	300	300	300	294	302	300	300	149.5
Read length (mean)	185.641	256.444	300	295.562	254.968	259.829	220.865	221.019	150.333
Number of Bases (median)	4887819000	7651266036	11432690100	9840427500	7175905504	4431042150	8529843000	6906404700	3036783248
Number of Bases (mean)	5234834097	7440940507	11490084446	9897616033	7676914359	5234418775	6666545206	6504120811	4341315337
Number of unique Bioprojects	61	3	2	2	10	28	11	8	5
Bytes (median)	2066622678	2357287868	3551530202	3221440314	2999068141	1519344830	2970870638	2494553447	989390092
Bytes (mean)	2174953122	2560198371	3591436193	3347357418	3318324942	1924617970	2736368181	2964253072	1560996318
Number of different sequencing machine models	9	3	1	2	6	6	4	8	4
Number of Single-end samples	265	6	0	0	6	71	50	11	33
Number of Paired-end samples	400	21	222	105	119	702	157	96	15
Number various library selection methods used for sequencing	5	3	1	1	2	4	6	5	3
Number of unique temperatures	21	3	37	3	8	17	6	8	2
Temperature (median)	22	23	20	20	25	30	25	28	22
Temperature (mean)	23.603	25.5714	21.0892	21.3714	26.632	28.0054	23.5103	29.9474	22.125
Temperature (min)	2	23	8	8	1	4	9.5	25	22
Temperature (max)	44	31	32	32	45	50	33.5	42	23
Number of unique light intensities	18	2	41	5	3	6	5	3	3
Light intensity (median)	125	50	85	85	800	300	100	700	65
Light intensity (mean)	237.239	39.6889	203.919	239.571	540	606.429	186.082	670	143.214
Light intensity (min)	50	3.6	17.7	75	120	125	50	120	55
Light intensity (max)	1700	50	850	900	800	1200	1000	1200	1200
Number of unique cultivar/strain/ectotype/subpopulation/line	1	3	1	1	5	30	1	8	3

## Sheet: S2
Table 2. Summary of total number of genes that survived various steps of analysis
Category	Chlamydomonas reinhardtti	Mesotaenium endlicherianum	Zygnema circumcarinatum 1b	Marchantia polymorpha	Physcomitrium patens	Solanum lycopersicum	Arabidopsis thaliana	Zea mays	Oryza sativa
Total number of protein coding genes (representative transcripts)	17693	22893	10711	18007	36043	36648	27654	39756	42189
Total number of unique genes with GO term assigned	7481	10665	6563	9717	15759	19344	19334	24723	20467
Total number of unique genes with BP GO terms	5514	9275	5612	8209	13299	16112	16820	21014	16125
Total number of unique genes with BP GO terms that passed the expression threshold of our study	4560	6495	5151	6522	10024	9703	11271	11308	9320
Percentage of unique genes with a GO term annotation to total number of genes	0.422823	0.465863	0.612735	0.539623	0.437228	0.527832	0.699139	0.621868	0.485126
Percentage of unique genes with a BP GO term annotation to total number of genes	0.311649	0.405146	0.523947	0.455878	0.368976	0.439642	0.60823	0.528574	0.382209
Percentage of unique genes with a BP GO term annotation that passed the expression threshold to total number of genes	0.257729	0.283711	0.480907	0.362192	0.278112	0.264762	0.407572	0.284435	0.220911

## Sheet: S3
Table 3. Summary of AIC, runtime, number of conditions, and number of input genes used to calculate the co-expression networks
Species	L1	L2	AIC	runtime (s)	number of conditions (K)	number of input genes (p)
Arabidopsis thaliana	0.01	0.01	2.32354e+08	1.29914e+06	9	11271
Arabidopsis thaliana	0.01	0.03	3.95784e+08	1.32325e+06	9	11271
Arabidopsis thaliana	0.01	0.05	4.03601e+08	1.32093e+06	9	11271
Arabidopsis thaliana	0.03	0.01	6.15496e+08	1.32589e+06	9	11271
Arabidopsis thaliana	0.03	0.03	6.66877e+08	1.32493e+06	9	11271
Arabidopsis thaliana	0.03	0.05	6.73402e+08	1.32371e+06	9	11271
Arabidopsis thaliana	0.05	0.01	7.73602e+08	1.32615e+06	9	11271
Arabidopsis thaliana	0.05	0.03	7.90394e+08	1.3116e+06	9	11271
Arabidopsis thaliana	0.05	0.05	7.71528e+08	1.30554e+06	9	11271
Chlamydomonas reinhardtii	0.01	0.01	4.7225e+06	19553.2	4	4560
Chlamydomonas reinhardtii	0.01	0.03	1.11633e+07	20942.1	4	4560
Chlamydomonas reinhardtii	0.01	0.05	1.09996e+07	21553.1	4	4560
Chlamydomonas reinhardtii	0.03	0.01	1.61408e+07	21039.7	4	4560
Chlamydomonas reinhardtii	0.03	0.03	1.78347e+07	21520.5	4	4560
Chlamydomonas reinhardtii	0.03	0.05	1.96182e+07	20784.1	4	4560
Chlamydomonas reinhardtii	0.05	0.01	2.08768e+07	20854.6	4	4560
Chlamydomonas reinhardtii	0.05	0.03	2.20713e+07	20932.5	4	4560
Chlamydomonas reinhardtii	0.05	0.05	2.21548e+07	20559	4	4560
Mesotaenium endlicherianum	0.01	0.01	1.24919e+07	16730.5	4	6495
Mesotaenium endlicherianum	0.01	0.03	4.83538e+07	22079.9	4	6495
Mesotaenium endlicherianum	0.01	0.05	6.07558e+07	21903.3	4	6495
Mesotaenium endlicherianum	0.03	0.01	2.83923e+07	16077.9	4	6495
Mesotaenium endlicherianum	0.03	0.03	6.12813e+07	15747.5	4	6495
Mesotaenium endlicherianum	0.03	0.05	8.08265e+07	17289.6	4	6495
Mesotaenium endlicherianum	0.05	0.01	6.01784e+07	16204.5	4	6495
Mesotaenium endlicherianum	0.05	0.03	8.63682e+07	15931.6	4	6495
Mesotaenium endlicherianum	0.05	0.05	9.81652e+07	15386.4	4	6495
Marchantia polymorpha	0.01	0.01	4.6564e+06	19563.9	5	6522
Marchantia polymorpha	0.01	0.03	1.71397e+07	20687.2	5	6522
Marchantia polymorpha	0.01	0.05	2.54934e+07	21432.8	5	6522
Marchantia polymorpha	0.03	0.01	1.53677e+07	20561.8	5	6522
Marchantia polymorpha	0.03	0.03	2.60834e+07	21222.5	5	6522
Marchantia polymorpha	0.03	0.05	3.17808e+07	21208.1	5	6522
Marchantia polymorpha	0.05	0.01	2.61199e+07	20476.7	5	6522
Marchantia polymorpha	0.05	0.03	3.48782e+07	20264.2	5	6522
Marchantia polymorpha	0.05	0.05	3.79294e+07	20756.6	5	6522
Oryza sativa	0.01	0.01	4.24462e+07	842849	7	9320
Oryza sativa	0.01	0.03	1.45299e+08	841585	7	9320
Oryza sativa	0.01	0.05	2.02999e+08	833044	7	9320
Oryza sativa	0.03	0.01	1.14401e+08	858395	7	9320
Oryza sativa	0.03	0.03	1.84167e+08	858274	7	9320
Oryza sativa	0.03	0.05	1.94575e+08	778492	7	9320
Oryza sativa	0.05	0.01	1.82059e+08	859096	7	9320
Oryza sativa	0.05	0.03	2.33974e+08	858858	7	9320
Oryza sativa	0.05	0.05	2.33293e+08	827376	7	9320
Physcomitrium patens	0.01	0.01	9.45676e+07	161599	11	10024
Physcomitrium patens	0.01	0.03	2.15173e+08	154560	11	10024
Physcomitrium patens	0.01	0.05	2.678e+08	158336	11	10024
Physcomitrium patens	0.03	0.01	2.3182e+08	156370	11	10024
Physcomitrium patens	0.03	0.03	2.91147e+08	341357	11	10024
Physcomitrium patens	0.03	0.05	3.10243e+08	944257	11	10024
Physcomitrium patens	0.05	0.01	3.87092e+08	298177	11	10024
Physcomitrium patens	0.05	0.03	3.86144e+08	289935	11	10024
Physcomitrium patens	0.05	0.05	3.82932e+08	293133	11	10024
Solanum lycopersicum	0.01	0.01	6.13889e+07	78438.6	5	9703
Solanum lycopersicum	0.01	0.03	1.67249e+08	67185.4	5	9703
Solanum lycopersicum	0.01	0.05	1.78688e+08	69802	5	9703
Solanum lycopersicum	0.03	0.01	1.4737e+08	71973.9	5	9703
Solanum lycopersicum	0.03	0.03	2.46087e+08	69470.7	5	9703
Solanum lycopersicum	0.03	0.05	2.81746e+08	68337	5	9703
Solanum lycopersicum	0.05	0.01	2.56319e+08	68320.5	5	9703
Solanum lycopersicum	0.05	0.03	2.99239e+08	68791.7	5	9703
Solanum lycopersicum	0.05	0.05	3.24706e+08	68748.2	5	9703
Zygnema circumcarinatum	0.01	0.01	2.56623e+06	11818.3	5	5151
Zygnema circumcarinatum	0.01	0.03	1.04005e+07	11339.4	5	5151
Zygnema circumcarinatum	0.01	0.05	8.23229e+06	11389.1	5	5151
Zygnema circumcarinatum	0.03	0.01	1.63539e+06	20871.5	5	5151
Zygnema circumcarinatum	0.03	0.03	1.73351e+06	12767.2	5	5151
Zygnema circumcarinatum	0.03	0.05	2.21912e+06	12883.1	5	5151
Zygnema circumcarinatum	0.05	0.01	990574	11211.8	5	5151
Zygnema circumcarinatum	0.05	0.03	699724	10321.9	5	5151
Zygnema circumcarinatum	0.05	0.05	877886	9290.59	5	5151
Zea mays	0.01	0.01	6.81344e+07	76133.4	5	11308
Zea mays	0.01	0.03	1.76246e+08	76183.3	5	11308
Zea mays	0.01	0.05	1.90729e+08	76302	5	11308
Zea mays	0.03	0.01	1.20713e+08	76642.8	5	11308
Zea mays	0.03	0.03	2.32957e+08	76886.8	5	11308
Zea mays	0.03	0.05	2.77948e+08	77553.6	5	11308
Zea mays	0.05	0.01	2.26648e+08	69771.9	5	11308
Zea mays	0.05	0.03	2.94278e+08	82399.9	5	11308
Zea mays	0.05	0.05	3.01517e+08	69857.2	5	11308

## Sheet: S4
Table 4. Overview of the number of sample per each condition for each species
Species	ABA	Acidity	Auxin	Cold	Control	Desiccation	Drought	Ethylene	Heat	Highlight	Jasmonates / Wounding	Radiation or UV	ROS	SA	Salt
A. thaliana	66	0	0	41	274	0	21	0	119	55	14	27	0	0	48
C. reinhardtii	0	6	0	0	12	0	0	0	6	0	0	3	0	0	0
M. endlicherianum	0	0	0	48	62	0	0	0	55	57	0	0	0	0	0
M. polymorpha	3	0	6	0	21	0	0	0	0	3	0	0	0	16	0
O. sativa	0	6	0	63	365	0	255	6	51	0	0	0	0	0	36
P. patens	9	0	6	21	76	29	0	0	21	15	9	9	6	0	6
S. lycopersicum	0	0	0	9	54	0	20	0	27	0	0	0	0	0	15
Z. circumcarinatum	0	0	0	18	27	0	0	0	18	21	0	0	0	0	6
Z. mays	0	0	0	0	42	0	18	6	34	0	17	0	0	0	0

## Sheet: S5
Table 5. Total number of edges for the network of each condition in each species
Species	ABA	Acidity	Auxin	Cold	Control	Desiccation	Drought	Ethylene	Heat	Highlight	Jasmonates / Wounding	Radiation or UV	ROS	SA	Salt
A. thaliana	13490	0	0	14962	18276	0	5405	0	15911	8928	3745	11808	0	0	8534
C. reinhardtii	0	935	0	0	982	0	0	0	676	0	0	371	0	0	0
M. endlicherianum	0	0	0	3387	3023	0	0	0	3985	3288	0	0	0	0	0
M. polymorpha	465	0	2417	0	2708	0	0	0	0	1112	0	0	0	1656	0
O. sativa	0	10711	0	10241	11146	0	8448	10880	12349	0	0	0	0	0	11699
P. patens	2583	0	3194	6339	7787	4109	0	0	7896	4044	4166	3406	2476	0	2057
S. lycopersicum	0	0	0	3565	6629	0	5250	0	6381	0	0	0	0	0	5644
Z. circumcarinatum	0	0	0	2126	2269	0	0	0	3560	2160	0	0	0	0	1149
Z. mays	0	0	0	0	6824	0	4668	3329	4770	0	3772	0	0	0	0

## Sheet: S6
Table 6. Total number of nodes for the network of each condition in each species
Species	ABA	Acidity	Auxin	Cold	Control	Desiccation	Drought	Ethylene	Heat	Highlight	Jasmonates / Wounding	Radiation or UV	ROS	SA	Salt
A. thaliana	7246	0	0	8344	9595	0	3047	0	8972	4732	2157	6027	0	0	4648
C. reinhardtii	0	717	0	0	649	0	0	0	452	0	0	227	0	0	0
M. endlicherianum	0	0	0	2161	1965	0	0	0	2402	2174	0	0	0	0	0
M. polymorpha	260	0	1270	0	1215	0	0	0	0	827	0	0	0	888	0
O. sativa	0	4913	0	4624	5443	0	4200	5017	5796	0	0	0	0	0	5734
P. patens	1486	0	2072	3352	3488	2417	0	0	3948	1887	2503	2056	1471	0	1383
S. lycopersicum	0	0	0	2313	3766	0	2983	0	3841	0	0	0	0	0	3920
Z. circumcarinatum	0	0	0	1270	1347	0	0	0	2158	1440	0	0	0	0	814
Z. mays	0	0	0	0	3951	0	3034	2404	2441	0	2834	0	0	0	0

## Sheet: S7
Table 7. Total number of components for the network of each condition in each species
Species	ABA	Acidity	Auxin	Cold	Control	Desiccation	Drought	Ethylene	Heat	Highlight	Jasmonates / Wounding	Radiation or UV	ROS	SA	Salt
A. thaliana	100	0	0	258	186	0	38	0	220	59	11	85	0	0	34
C. reinhardtii	0	24	0	0	29	0	0	0	3	0	0	5	0	0	0
M. endlicherianum	0	0	0	115	129	0	0	0	114	140	0	0	0	0	0
M. polymorpha	2	0	2	0	3	0	0	0	0	31	0	0	0	23	0
O. sativa	0	7	0	30	77	0	183	6	61	0	0	0	0	0	64
P. patens	15	0	16	53	75	44	0	0	7	41	14	21	34	0	33
S. lycopersicum	0	0	0	63	100	0	45	0	132	0	0	0	0	0	137
Z. circumcarinatum	0	0	0	16	31	0	0	0	17	35	0	0	0	0	20
Z. mays	0	0	0	0	73	0	50	125	77	0	146	0	0	0	0

## Sheet: S8
Table 8. The size of biggest component for the network of each condition in each species
Species	ABA	Acidity	Auxin	Cold	Control	Desiccation	Drought	Ethylene	Heat	Highlight	Jasmonates / Wounding	Radiation or UV	ROS	SA	Salt
A. thaliana	7020	0	0	7697	9151	0	2961	0	8415	4586	2133	5830	0	0	4561
C. reinhardtii	0	663	0	0	563	0	0	0	448	0	0	218	0	0	0
M. endlicherianum	0	0	0	1881	1649	0	0	0	2122	1834	0	0	0	0	0
M. polymorpha	258	0	1265	0	1211	0	0	0	0	739	0	0	0	828	0
O. sativa	0	4901	0	4558	5252	0	3775	5007	5639	0	0	0	0	0	5567
P. patens	1443	0	2036	3228	3308	2320	0	0	3934	1781	2475	2000	1382	0	1297
S. lycopersicum	0	0	0	2161	3521	0	2877	0	3499	0	0	0	0	0	3558
Z. circumcarinatum	0	0	0	1236	1272	0	0	0	2123	1351	0	0	0	0	770
Z. mays	0	0	0	0	3770	0	2911	2047	2230	0	2398	0	0	0	0

## Sheet: S9
Table 9. Study design of A. thaliana samples investigated in this study
Run	AvgSpotLen	Bases	BioProject	SRA_Study	BioSample	Bytes	Experiment	Instrument	LibraryLayout	LibrarySelection	general_condition	treatment	sample_name	time_series	temperature	light_intensity_µmol_per_m2_per_s	strain_line_cultivar_ectotype	pass_filtering_and_mapping	pass_eda
SRR6908920	75	1053389400	PRJNA446045	SRP136641	SAMN08805251	366336593	SRX3856971	NextSeq_500	SINGLE	cDNA	cold	p1_cold_12C	p1_cold_12C_rep1	no	12	NA	Col0	yes	yes
SRR6908922	75	1303070925	PRJNA446045	SRP136641	SAMN08805249	452608733	SRX3856973	NextSeq_500	SINGLE	cDNA	cold	p1_cold_12C	p1_cold_12C_rep3	no	12	NA	Col0	yes	yes
SRR6908923	75	1139693850	PRJNA446045	SRP136641	SAMN08805248	394017470	SRX3856974	NextSeq_500	SINGLE	cDNA	heat	p1_heat_27C_after_cold_12C	p1_heat_27C_after_cold_12C_rep1	no	27	NA	Col0	yes	yes
SRR6908924	75	1208080725	PRJNA446045	SRP136641	SAMN08805247	418876622	SRX3856975	NextSeq_500	SINGLE	cDNA	heat	p1_heat_27C_after_cold_12C	p1_heat_27C_after_cold_12C_rep2	no	27	NA	Col0	yes	yes
SRR6908925	75	1173054150	PRJNA446045	SRP136641	SAMN08805246	406909358	SRX3856976	NextSeq_500	SINGLE	cDNA	heat	p1_heat_27C_after_cold_12C	p1_heat_27C_after_cold_12C_rep3	no	27	NA	Col0	yes	yes
SRR27927408	300	7083722100	PRJNA1075043	SRP489101	SAMN39898659	2319932670	SRX23584543	Illumina_NovaSeq_6000	PAIRED	cDNA	cold	p2_cold_4C_72h	p2_cold_4C_72h_rep1	72	4	NA	Col0	yes	yes
SRR27927409	300	6509921100	PRJNA1075043	SRP489101	SAMN39898660	2128800855	SRX23584542	Illumina_NovaSeq_6000	PAIRED	cDNA	cold	p2_cold_4C_3h	p2_cold_4C_3h_rep1	3	4	NA	Col0	yes	yes
SRR27927410	300	6168656700	PRJNA1075043	SRP489101	SAMN39898661	2020448509	SRX23584541	Illumina_NovaSeq_6000	PAIRED	cDNA	control	p2_Control_0h	p2_Control_0h_rep1	0	24	NA	Col0	yes	yes
SRR27927411	300	6424538400	PRJNA1075043	SRP489101	SAMN39898662	2113842227	SRX23584540	Illumina_NovaSeq_6000	PAIRED	cDNA	cold	p2_cold_4C_72h	p2_cold_4C_72h_rep2	72	4	NA	Col0	yes	yes
SRR27927412	300	6113603400	PRJNA1075043	SRP489101	SAMN39898663	2007496232	SRX23584539	Illumina_NovaSeq_6000	PAIRED	cDNA	cold	p2_cold_4C_3h	p2_cold_4C_3h_rep2	3	4	NA	Col0	yes	yes
SRR27927413	300	6247817700	PRJNA1075043	SRP489101	SAMN39898664	2060896667	SRX23584538	Illumina_NovaSeq_6000	PAIRED	cDNA	control	p2_Control_0h	p2_Control_0h_rep2	0	24	NA	Col0	yes	yes
SRR27927414	300	6533136600	PRJNA1075043	SRP489101	SAMN39898665	2129289284	SRX23584537	Illumina_NovaSeq_6000	PAIRED	cDNA	cold	p2_cold_4C_72h	p2_cold_4C_72h_rep3	72	4	NA	Col0	yes	yes
SRR27927415	300	6545400900	PRJNA1075043	SRP489101	SAMN39898666	2164066368	SRX23584536	Illumina_NovaSeq_6000	PAIRED	cDNA	cold	p2_cold_4C_3h	p2_cold_4C_3h_rep3	3	4	NA	Col0	yes	yes
SRR27927416	300	7433769300	PRJNA1075043	SRP489101	SAMN39898667	2423681268	SRX23584535	Illumina_NovaSeq_6000	PAIRED	cDNA	control	p2_Control_0h	p2_Control_0h_rep3	0	24	NA	Col0	yes	yes
SRR27830406	300	15604126200	PRJNA1071999	SRP487388	SAMN39724172	5255327059	SRX23493785	Illumina_HiSeq_2500	PAIRED	cDNA	heat	p3_heat_44C	p3_heat_44C_rep1	no	44	NA	Col0	yes	yes
SRR27830407	300	16366278900	PRJNA1071999	SRP487388	SAMN39724173	5435637471	SRX23493784	Illumina_HiSeq_2500	PAIRED	cDNA	heat	p3_heat_44C	p3_heat_44C_rep2	no	44	NA	Col0	yes	yes
SRR27830408	300	14509466400	PRJNA1071999	SRP487388	SAMN39724174	4828214654	SRX23493783	Illumina_HiSeq_2500	PAIRED	cDNA	heat	p3_heat_44C	p3_heat_44C_rep3	no	44	NA	Col0	yes	yes
SRR27830409	300	12126049500	PRJNA1071999	SRP487388	SAMN39724175	4141581379	SRX23493782	Illumina_HiSeq_2500	PAIRED	cDNA	control	p3_control_22C	p3_control_22C_rep1	no	22	NA	Col0	yes	yes
SRR27830410	300	13388867100	PRJNA1071999	SRP487388	SAMN39724176	4420671174	SRX23493781	Illumina_HiSeq_2500	PAIRED	cDNA	control	p3_control_22C	p3_control_22C_rep2	no	22	NA	Col0	yes	yes
SRR27830411	300	12239580000	PRJNA1071999	SRP487388	SAMN39724177	4023305925	SRX23493780	Illumina_HiSeq_2500	PAIRED	cDNA	control	p3_control_22C	p3_control_22C_rep3	no	22	NA	Col0	yes	yes
SRR10205863	75	1013844609	PRJNA575019	SRP223758	SAMN12875544	377663545	SRX6925818	NextSeq_500	SINGLE	cDNA	control	p4_control_50_23C_0min_leaves	p4_control_50_23C_0min_leaves_rep1	0	23	50	Col0	yes	yes
SRR10205864	75	1067142538	PRJNA575019	SRP223758	SAMN12875543	397821904	SRX6925819	NextSeq_500	SINGLE	cDNA	control	p4_control_50_23C_0min_leaves	p4_control_50_23C_0min_leaves_rep2	0	23	50	Col0	yes	yes
SRR10205865	75	1015198321	PRJNA575019	SRP223758	SAMN12875542	378244678	SRX6925820	NextSeq_500	SINGLE	cDNA	control	p4_control_50_23C_0min_leaves	p4_control_50_23C_0min_leaves_rep3	0	23	50	Col0	yes	yes
SRR10205866	75	1050491791	PRJNA575019	SRP223758	SAMN12875540	394816771	SRX6925821	NextSeq_500	SINGLE	cDNA	control	p4_control_50_23C_0min_stems	p4_control_50_23C_0min_stems_rep1	0	23	50	Col0	yes	yes
SRR10205867	75	924173442	PRJNA575019	SRP223758	SAMN12875539	345828659	SRX6925846	NextSeq_500	SINGLE	cDNA	control	p4_control_50_23C_0min_stems	p4_control_50_23C_0min_stems_rep2	0	23	50	Col0	yes	yes
SRR10205868	75	910955785	PRJNA575019	SRP223758	SAMN12875537	345750551	SRX6925847	NextSeq_500	SINGLE	cDNA	control	p4_control_50_23C_0min_stems	p4_control_50_23C_0min_stems_rep3	0	23	50	Col0	yes	yes
SRR10205869	75	1065414114	PRJNA575019	SRP223758	SAMN12875535	397163367	SRX6925848	NextSeq_500	SINGLE	cDNA	highlight	p4_highlight_1700_2min_leaves	p4_highlight_1700_2min_leaves_rep1	0.03	23	1700	Col0	yes	yes
SRR10205870	75	947790222	PRJNA575019	SRP223758	SAMN12875533	358125125	SRX6925849	NextSeq_500	SINGLE	cDNA	highlight	p4_highlight_1700_2min_leaves	p4_highlight_1700_2min_leaves_rep2	0.03	23	1700	Col0	yes	yes
SRR10205871	75	1038914671	PRJNA575019	SRP223758	SAMN12875532	388766468	SRX6925850	NextSeq_500	SINGLE	cDNA	highlight	p4_highlight_1700_2min_leaves	p4_highlight_1700_2min_leaves_rep3	0.03	23	1700	Col0	yes	yes
SRR10205872	75	1045048172	PRJNA575019	SRP223758	SAMN12875530	389292127	SRX6925851	NextSeq_500	SINGLE	cDNA	control	p4_control_50_23C_2min_stems	p4_control_50_23C_2min_stems_rep1	0.03	23	50	Col0	yes	yes
SRR10205873	75	1021008123	PRJNA575019	SRP223758	SAMN12875529	379141632	SRX6925852	NextSeq_500	SINGLE	cDNA	control	p4_control_50_23C_2min_stems	p4_control_50_23C_2min_stems_rep2	0.03	23	50	Col0	yes	yes
SRR10205874	75	1025488538	PRJNA575019	SRP223758	SAMN12875528	383902311	SRX6925853	NextSeq_500	SINGLE	cDNA	control	p4_control_50_23C_2min_stems	p4_control_50_23C_2min_stems_rep3	0.03	23	50	Col0	yes	yes
SRR10205875	75	1011330117	PRJNA575019	SRP223758	SAMN12875527	379240420	SRX6925854	NextSeq_500	SINGLE	cDNA	heat	p4_heat_32C_2min_leaves	p4_heat_32C_2min_leaves_rep1	0.03	32	50	Col0	yes	yes
SRR10205876	75	1056487670	PRJNA575019	SRP223758	SAMN12875526	397856874	SRX6925855	NextSeq_500	SINGLE	cDNA	heat	p4_heat_32C_2min_leaves	p4_heat_32C_2min_leaves_rep2	0.03	32	50	Col0	yes	yes
SRR10205877	75	1001128169	PRJNA575019	SRP223758	SAMN12875525	374992895	SRX6925856	NextSeq_500	SINGLE	cDNA	heat	p4_heat_32C_2min_leaves	p4_heat_32C_2min_leaves_rep3	0.03	32	50	Col0	yes	yes
SRR10205878	75	1009948400	PRJNA575019	SRP223758	SAMN12875524	379184087	SRX6925857	NextSeq_500	SINGLE	cDNA	control	p4_control_50_23C_2min_stems	p4_control_50_23C_2min_stems_rep4	0.03	23	50	Col0	yes	yes
SRR10205879	75	1045400013	PRJNA575019	SRP223758	SAMN12875523	390200863	SRX6925858	NextSeq_500	SINGLE	cDNA	control	p4_control_50_23C_2min_stems	p4_control_50_23C_2min_stems_rep5	0.03	23	50	Col0	yes	yes
SRR10205880	75	970103291	PRJNA575019	SRP223758	SAMN12875522	362091889	SRX6925859	NextSeq_500	SINGLE	cDNA	control	p4_control_50_23C_2min_stems	p4_control_50_23C_2min_stems_rep6	0.03	23	50	Col0	yes	yes
SRR10205881	75	1029274689	PRJNA575019	SRP223758	SAMN12875521	388786367	SRX6925860	NextSeq_500	SINGLE	cDNA	heat_highlight	p4_highlight_1700_heat_32C_2min_leaves	p4_highlight_1700_heat_32C_2min_leaves_rep1	0.03	32	1700	Col0	yes	yes
SRR10205882	75	1024971174	PRJNA575019	SRP223758	SAMN12875578	380443136	SRX6925861	NextSeq_500	SINGLE	cDNA	heat_highlight	p4_highlight_1700_heat_32C_2min_leaves	p4_highlight_1700_heat_32C_2min_leaves_rep2	0.03	32	1700	Col0	yes	yes
SRR10205883	75	910280019	PRJNA575019	SRP223758	SAMN12875577	342520835	SRX6925862	NextSeq_500	SINGLE	cDNA	heat_highlight	p4_highlight_1700_heat_32C_2min_leaves	p4_highlight_1700_heat_32C_2min_leaves_rep3	0.03	32	1700	Col0	yes	yes
SRR10205884	75	957963169	PRJNA575019	SRP223758	SAMN12875576	360783976	SRX6925863	NextSeq_500	SINGLE	cDNA	control	p4_control_50_23C_2min_stems	p4_control_50_23C_2min_stems_rep7	0.03	23	50	Col0	yes	yes
SRR10205885	75	1034719087	PRJNA575019	SRP223758	SAMN12875575	388648470	SRX6925864	NextSeq_500	SINGLE	cDNA	control	p4_control_50_23C_2min_stems	p4_control_50_23C_2min_stems_rep8	0.03	23	50	Col0	yes	yes
SRR10205886	75	914533627	PRJNA575019	SRP223758	SAMN12875574	343376502	SRX6925865	NextSeq_500	SINGLE	cDNA	control	p4_control_50_23C_2min_stems	p4_control_50_23C_2min_stems_rep9	0.03	23	50	Col0	yes	yes
SRR10205887	75	990682590	PRJNA575019	SRP223758	SAMN12875573	370791698	SRX6925866	NextSeq_500	SINGLE	cDNA	highlight	p4_highlight_1700_2min_leaves	p4_highlight_1700_2min_leaves_rep4	0.03	23	1700	Col0	yes	yes
SRR10205888	75	1002801349	PRJNA575019	SRP223758	SAMN12875572	376692002	SRX6925867	NextSeq_500	SINGLE	cDNA	highlight	p4_highlight_1700_2min_leaves	p4_highlight_1700_2min_leaves_rep5	0.03	23	1700	Col0	yes	yes
SRR10205889	75	990899111	PRJNA575019	SRP223758	SAMN12875571	372404826	SRX6925868	NextSeq_500	SINGLE	cDNA	highlight	p4_highlight_1700_2min_leaves	p4_highlight_1700_2min_leaves_rep6	0.03	23	1700	Col0	yes	yes
SRR10205890	75	1018476450	PRJNA575019	SRP223758	SAMN12875570	378483981	SRX6925869	NextSeq_500	SINGLE	cDNA	heat	p4_heat_32C_2min_leaves	p4_heat_32C_2min_leaves_rep4	0.03	32	50	Col0	yes	yes
SRR10205891	75	1018876714	PRJNA575019	SRP223758	SAMN12875487	379796042	SRX6925870	NextSeq_500	SINGLE	cDNA	heat	p4_heat_32C_2min_leaves	p4_heat_32C_2min_leaves_rep5	0.03	32	50	Col0	yes	yes
SRR10205892	75	976188851	PRJNA575019	SRP223758	SAMN12875520	365254086	SRX6925871	NextSeq_500	SINGLE	cDNA	heat	p4_heat_32C_2min_leaves	p4_heat_32C_2min_leaves_rep6	0.03	32	50	Col0	yes	yes
SRR10205893	75	988622070	PRJNA575019	SRP223758	SAMN12875519	368881330	SRX6925872	NextSeq_500	SINGLE	cDNA	control	p4_control_50_23C_2min_stems	p4_control_50_23C_2min_stems_rep10	0.03	23	50	Col0	yes	yes
SRR10205894	75	1014317651	PRJNA575019	SRP223758	SAMN12875518	382659132	SRX6925873	NextSeq_500	SINGLE	cDNA	control	p4_control_50_23C_2min_stems	p4_control_50_23C_2min_stems_rep11	0.03	23	50	Col0	yes	yes
SRR10205895	75	954366384	PRJNA575019	SRP223758	SAMN12875517	358724803	SRX6925874	NextSeq_500	SINGLE	cDNA	control	p4_control_50_23C_2min_stems	p4_control_50_23C_2min_stems_rep12	0.03	23	50	Col0	yes	yes
SRR10205896	75	3309924734	PRJNA575019	SRP223758	SAMN12875516	1207561463	SRX6925875	NextSeq_500	SINGLE	cDNA	highlight	p4_highlight_1700_8min_leaves	p4_highlight_1700_8min_leaves_rep1	0.13	23	1700	Col0	yes	yes
SRR10205897	75	3363232492	PRJNA575019	SRP223758	SAMN12875515	1230782625	SRX6925876	NextSeq_500	SINGLE	cDNA	highlight	p4_highlight_1700_8min_leaves	p4_highlight_1700_8min_leaves_rep2	0.13	23	1700	Col0	yes	yes
SRR10205898	75	3324193908	PRJNA575019	SRP223758	SAMN12875514	1210942584	SRX6925877	NextSeq_500	SINGLE	cDNA	highlight	p4_highlight_1700_8min_leaves	p4_highlight_1700_8min_leaves_rep3	0.13	23	1700	Col0	yes	yes
SRR10205899	75	3037334626	PRJNA575019	SRP223758	SAMN12875513	1135553955	SRX6925822	NextSeq_500	SINGLE	cDNA	control	p4_control_50_23C_8min_stems	p4_control_50_23C_8min_stems_rep1	0.13	23	50	Col0	yes	yes
SRR10205900	75	3264708068	PRJNA575019	SRP223758	SAMN12875512	1199289626	SRX6925823	NextSeq_500	SINGLE	cDNA	control	p4_control_50_23C_8min_stems	p4_control_50_23C_8min_stems_rep2	0.13	23	50	Col0	yes	yes
SRR10205901	75	3020785459	PRJNA575019	SRP223758	SAMN12875511	1119532883	SRX6925824	NextSeq_500	SINGLE	cDNA	control	p4_control_50_23C_8min_stems	p4_control_50_23C_8min_stems_rep3	0.13	23	50	Col0	yes	yes
SRR10205902	75	2599292364	PRJNA575019	SRP223758	SAMN12875510	960921315	SRX6925825	NextSeq_500	SINGLE	cDNA	heat	p4_heat_32C_8min_leaves	p4_heat_32C_8min_leaves_rep1	0.13	32	50	Col0	yes	yes
SRR10205903	75	3416055233	PRJNA575019	SRP223758	SAMN12875509	1255382711	SRX6925826	NextSeq_500	SINGLE	cDNA	heat	p4_heat_32C_8min_leaves	p4_heat_32C_8min_leaves_rep2	0.13	32	50	Col0	yes	yes
SRR10205904	75	3568628307	PRJNA575019	SRP223758	SAMN12875507	1309788432	SRX6925827	NextSeq_500	SINGLE	cDNA	heat	p4_heat_32C_8min_leaves	p4_heat_32C_8min_leaves_rep3	0.13	32	50	Col0	yes	yes
SRR10205905	75	3398053503	PRJNA575019	SRP223758	SAMN12875506	1273660638	SRX6925828	NextSeq_500	SINGLE	cDNA	control	p4_control_50_23C_8min_stems	p4_control_50_23C_8min_stems_rep4	0.13	23	50	Col0	yes	yes
SRR10205906	75	3484273050	PRJNA575019	SRP223758	SAMN12875504	1272725542	SRX6925829	NextSeq_500	SINGLE	cDNA	control	p4_control_50_23C_8min_stems	p4_control_50_23C_8min_stems_rep5	0.13	23	50	Col0	yes	yes
SRR10205907	75	3366429270	PRJNA575019	SRP223758	SAMN12875502	1239613697	SRX6925830	NextSeq_500	SINGLE	cDNA	control	p4_control_50_23C_8min_stems	p4_control_50_23C_8min_stems_rep6	0.13	23	50	Col0	yes	yes
SRR10205908	75	3507290527	PRJNA575019	SRP223758	SAMN12875500	1282948107	SRX6925831	NextSeq_500	SINGLE	cDNA	heat_highlight	p4_highlight_1700_heat_32C_8min_leaves	p4_highlight_1700_heat_32C_8min_leaves_rep1	0.13	32	1700	Col0	yes	yes
SRR10205909	75	3446152182	PRJNA575019	SRP223758	SAMN12875499	1267865575	SRX6925832	NextSeq_500	SINGLE	cDNA	heat_highlight	p4_highlight_1700_heat_32C_8min_leaves	p4_highlight_1700_heat_32C_8min_leaves_rep2	0.13	32	1700	Col0	yes	yes
SRR10205910	75	3125003381	PRJNA575019	SRP223758	SAMN12875497	1155512832	SRX6925833	NextSeq_500	SINGLE	cDNA	heat_highlight	p4_highlight_1700_heat_32C_8min_leaves	p4_highlight_1700_heat_32C_8min_leaves_rep3	0.13	32	1700	Col0	yes	yes
SRR10205911	75	3486548628	PRJNA575019	SRP223758	SAMN12875496	1281703903	SRX6925834	NextSeq_500	SINGLE	cDNA	control	p4_control_50_23C_8min_stems	p4_control_50_23C_8min_stems_rep7	0.13	23	50	Col0	yes	yes
SRR10205912	75	3862602249	PRJNA575019	SRP223758	SAMN12875495	1423496747	SRX6925835	NextSeq_500	SINGLE	cDNA	control	p4_control_50_23C_8min_stems	p4_control_50_23C_8min_stems_rep8	0.13	23	50	Col0	yes	yes
SRR10205913	75	3708483827	PRJNA575019	SRP223758	SAMN12875493	1366087697	SRX6925836	NextSeq_500	SINGLE	cDNA	control	p4_control_50_23C_8min_stems	p4_control_50_23C_8min_stems_rep9	0.13	23	50	Col0	yes	yes
SRR10205914	75	3458870467	PRJNA575019	SRP223758	SAMN12875492	1295782416	SRX6925837	NextSeq_500	SINGLE	cDNA	highlight	p4_highlight_1700_8min_leaves	p4_highlight_1700_8min_leaves_rep4	0.13	23	1700	Col0	yes	yes
SRR10205915	75	3611227283	PRJNA575019	SRP223758	SAMN12875490	1328463499	SRX6925838	NextSeq_500	SINGLE	cDNA	highlight	p4_highlight_1700_8min_leaves	p4_highlight_1700_8min_leaves_rep5	0.13	23	1700	Col0	yes	yes
SRR10205916	75	3562995676	PRJNA575019	SRP223758	SAMN12875489	1315740575	SRX6925839	NextSeq_500	SINGLE	cDNA	highlight	p4_highlight_1700_8min_leaves	p4_highlight_1700_8min_leaves_rep6	0.13	23	1700	Col0	yes	yes
SRR10205917	75	3563625264	PRJNA575019	SRP223758	SAMN12875551	1309359415	SRX6925840	NextSeq_500	SINGLE	cDNA	heat	p4_heat_32C_8min_leaves	p4_heat_32C_8min_leaves_rep4	0.13	32	50	Col0	yes	yes
SRR10205918	75	3682767908	PRJNA575019	SRP223758	SAMN12875550	1346302486	SRX6925841	NextSeq_500	SINGLE	cDNA	heat	p4_heat_32C_8min_leaves	p4_heat_32C_8min_leaves_rep5	0.13	32	50	Col0	yes	yes
SRR10205919	75	3877262960	PRJNA575019	SRP223758	SAMN12875548	1421870685	SRX6925842	NextSeq_500	SINGLE	cDNA	heat	p4_heat_32C_8min_leaves	p4_heat_32C_8min_leaves_rep6	0.13	32	50	Col0	yes	yes
SRR10205920	75	3673788804	PRJNA575019	SRP223758	SAMN12875546	1340815050	SRX6925843	NextSeq_500	SINGLE	cDNA	control	p4_control_50_23C_8min_stems	p4_control_50_23C_8min_stems_rep10	0.13	23	50	Col0	yes	yes
SRR10205921	75	3368665785	PRJNA575019	SRP223758	SAMN12875569	1244913839	SRX6925844	NextSeq_500	SINGLE	cDNA	control	p4_control_50_23C_8min_stems	p4_control_50_23C_8min_stems_rep11	0.13	23	50	Col0	yes	yes
SRR10205922	75	3481582479	PRJNA575019	SRP223758	SAMN12875568	1283555576	SRX6925845	NextSeq_500	SINGLE	cDNA	control	p4_control_50_23C_8min_stems	p4_control_50_23C_8min_stems_rep12	0.13	23	50	Col0	yes	yes
SRR11468681	100	8029926517	PRJNA622644	SRP254970	SAMN14524098	2380690476	SRX8045189	NextSeq_500	SINGLE	cDNA	control	p5_control_50_21C	p5_control_50_21C_rep1	no	21	50	Col0	yes	yes
SRR11468682	100	7647498336	PRJNA622644	SRP254970	SAMN14524097	2271515178	SRX8045190	NextSeq_500	SINGLE	cDNA	control	p5_control_50_21C	p5_control_50_21C_rep2	no	21	50	Col0	yes	yes
SRR11468683	100	8990021406	PRJNA622644	SRP254970	SAMN14524096	2658165346	SRX8045191	NextSeq_500	SINGLE	cDNA	control	p5_control_50_21C	p5_control_50_21C_rep3	no	21	50	Col0	yes	yes
SRR11468684	100	8537810210	PRJNA622644	SRP254970	SAMN14524095	2531794902	SRX8045192	NextSeq_500	SINGLE	cDNA	salt	p5_NaCl_50mM	p5_NaCl_50mM_rep1	no	21	50	Col0	yes	yes
SRR11468685	100	7826934573	PRJNA622644	SRP254970	SAMN14524134	2325655178	SRX8045193	NextSeq_500	SINGLE	cDNA	salt	p5_NaCl_50mM	p5_NaCl_50mM_rep2	no	21	50	Col0	yes	yes
SRR11468686	100	8399920423	PRJNA622644	SRP254970	SAMN14524133	2488532775	SRX8045194	NextSeq_500	SINGLE	cDNA	salt	p5_NaCl_50mM	p5_NaCl_50mM_rep3	no	21	50	Col0	yes	yes
SRR11468693	100	8744654817	PRJNA622644	SRP254970	SAMN14524126	2598798559	SRX8045201	NextSeq_500	SINGLE	cDNA	highlight	p5_highlight_1700	p5_highlight_1700_rep1	no	21	50	Col0	yes	yes
SRR11468694	100	9451545157	PRJNA622644	SRP254970	SAMN14524125	2795816143	SRX8045202	NextSeq_500	SINGLE	cDNA	highlight	p5_highlight_1700	p5_highlight_1700_rep2	no	21	50	Col0	yes	yes
SRR11468695	100	8316671272	PRJNA622644	SRP254970	SAMN14524124	2474800829	SRX8045203	NextSeq_500	SINGLE	cDNA	highlight	p5_highlight_1700	p5_highlight_1700_rep3	no	21	50	Col0	yes	yes
SRR11468696	100	8027963658	PRJNA622644	SRP254970	SAMN14524123	2376852083	SRX8045204	NextSeq_500	SINGLE	cDNA	salt_highlight	p5_NaCl_50mM_highlight_1700	p5_NaCl_50mM_highlight_1700_rep1	no	21	50	Col0	yes	yes
SRR11468697	100	7841613361	PRJNA622644	SRP254970	SAMN14524122	2326697886	SRX8045205	NextSeq_500	SINGLE	cDNA	salt_highlight	p5_NaCl_50mM_highlight_1700	p5_NaCl_50mM_highlight_1700_rep2	no	21	50	Col0	yes	yes
SRR11468698	100	8505347418	PRJNA622644	SRP254970	SAMN14524121	2515952432	SRX8045206	NextSeq_500	SINGLE	cDNA	salt_highlight	p5_NaCl_50mM_highlight_1700	p5_NaCl_50mM_highlight_1700_rep3	no	21	50	Col0	yes	yes
SRR11468705	100	8105857185	PRJNA622644	SRP254970	SAMN14524141	2405545385	SRX8045213	NextSeq_500	SINGLE	cDNA	heat	p5_heat_33C	p5_heat_33C_rep1	no	21	50	Col0	yes	yes
SRR11468706	100	7614563873	PRJNA622644	SRP254970	SAMN14524140	2252149837	SRX8045214	NextSeq_500	SINGLE	cDNA	heat	p5_heat_33C	p5_heat_33C_rep2	no	21	50	Col0	yes	yes
SRR11468707	100	8287414813	PRJNA622644	SRP254970	SAMN14524137	2450494817	SRX8045215	NextSeq_500	SINGLE	cDNA	heat	p5_heat_33C	p5_heat_33C_rep3	no	21	50	Col0	yes	yes
SRR11468708	100	7628729547	PRJNA622644	SRP254970	SAMN14524136	2255832352	SRX8045216	NextSeq_500	SINGLE	cDNA	salt_heat	p5_NaCl_50mM_heat_33C	p5_NaCl_50mM_heat_33C_rep1	no	21	50	Col0	yes	yes
SRR11468709	100	8491142628	PRJNA622644	SRP254970	SAMN14524115	2510055801	SRX8045217	NextSeq_500	SINGLE	cDNA	salt_heat	p5_NaCl_50mM_heat_33C	p5_NaCl_50mM_heat_33C_rep2	no	21	50	Col0	yes	yes
SRR11468710	100	7948035749	PRJNA622644	SRP254970	SAMN14524114	2355158103	SRX8045218	NextSeq_500	SINGLE	cDNA	salt_heat	p5_NaCl_50mM_heat_33C	p5_NaCl_50mM_heat_33C_rep3	no	21	50	Col0	yes	yes
SRR11468717	100	8512136683	PRJNA622644	SRP254970	SAMN14524109	2519078340	SRX8045225	NextSeq_500	SINGLE	cDNA	heat_highlight	p5_highlight_1700_heat_33C	p5_highlight_1700_heat_33C_rep1	no	21	50	Col0	yes	yes
SRR11468718	100	8531180490	PRJNA622644	SRP254970	SAMN14524108	2529162096	SRX8045226	NextSeq_500	SINGLE	cDNA	heat_highlight	p5_highlight_1700_heat_33C	p5_highlight_1700_heat_33C_rep2	no	21	50	Col0	yes	yes
SRR11468719	100	8291739330	PRJNA622644	SRP254970	SAMN14524107	2466573484	SRX8045227	NextSeq_500	SINGLE	cDNA	heat_highlight	p5_highlight_1700_heat_33C	p5_highlight_1700_heat_33C_rep3	no	21	50	Col0	yes	yes
SRR11468720	100	8617285417	PRJNA622644	SRP254970	SAMN14524106	2554904874	SRX8045228	NextSeq_500	SINGLE	cDNA	salt_heat_highlight	p5_NaCl_50mM_highlight_1700_heat_33C	p5_NaCl_50mM_highlight_1700_heat_33C_rep1	no	21	50	Col0	yes	yes
SRR11468721	100	7802243233	PRJNA622644	SRP254970	SAMN14524105	2333448215	SRX8045229	NextSeq_500	SINGLE	cDNA	salt_heat_highlight	p5_NaCl_50mM_highlight_1700_heat_33C	p5_NaCl_50mM_highlight_1700_heat_33C_rep2	no	21	50	Col0	yes	yes
SRR11468722	100	8204484451	PRJNA622644	SRP254970	SAMN14524104	2433364009	SRX8045230	NextSeq_500	SINGLE	cDNA	salt_heat_highlight	p5_NaCl_50mM_highlight_1700_heat_33C	p5_NaCl_50mM_highlight_1700_heat_33C_rep3	no	21	50	Col0	yes	yes
SRR10095891	300	11457752100	PRJNA564817	SRP221269	SAMN12723770	4640436460	SRX6828067	HiSeq_X_Ten	PAIRED	cDNA	control	p6_control	p6_control_rep1	no	22	NA	Col0	yes	yes
SRR10095892	300	11281902600	PRJNA564817	SRP221269	SAMN12723792	4623204742	SRX6828068	HiSeq_X_Ten	PAIRED	cDNA	control	p6_control	p6_control_rep2	no	22	NA	Col0	yes	yes
SRR10095893	300	12462951300	PRJNA564817	SRP221269	SAMN12723791	5090237540	SRX6828069	HiSeq_X_Ten	PAIRED	cDNA	control	p6_control	p6_control_rep3	no	22	NA	Col0	yes	yes
SRR10480586	252	6808404456	PRJNA590034	SRP230290	SAMN13315633	3383938429	SRX7170336	Illumina_HiSeq_2500	PAIRED	cDNA	control	p7_control_23C	p7_control_23C_rep1	no	23	NA	Col0	yes	yes
SRR10480587	252	10556360892	PRJNA590034	SRP230290	SAMN13315632	5236030873	SRX7170337	Illumina_HiSeq_2500	PAIRED	cDNA	control	p7_control_23C	p7_control_23C_rep2	no	23	NA	Col0	yes	yes
SRR10480588	252	10751936580	PRJNA590034	SRP230290	SAMN13315631	5214954925	SRX7170338	Illumina_HiSeq_2500	PAIRED	cDNA	control	p7_control_23C	p7_control_23C_rep3	no	23	NA	Col0	yes	yes
SRR10480589	252	7632759204	PRJNA590034	SRP230290	SAMN13315630	3709619466	SRX7170339	Illumina_HiSeq_2500	PAIRED	cDNA	heat	p7_heat_37C_30min	p7_heat_37C_30min_rep1	no	37	NA	Col0	yes	yes
SRR10480590	252	10937741976	PRJNA590034	SRP230290	SAMN13315629	5335561617	SRX7170340	Illumina_HiSeq_2500	PAIRED	cDNA	heat	p7_heat_37C_30min	p7_heat_37C_30min_rep2	no	37	NA	Col0	yes	yes
SRR10480591	252	7586363484	PRJNA590034	SRP230290	SAMN13315628	3691304694	SRX7170341	Illumina_HiSeq_2500	PAIRED	cDNA	heat	p7_heat_37C_30min	p7_heat_37C_30min_rep3	no	37	NA	Col0	yes	yes
SRR10480592	252	10077122412	PRJNA590034	SRP230290	SAMN13315627	4935376854	SRX7170342	Illumina_HiSeq_2500	PAIRED	cDNA	recovery_heat	p7_recovery_23C_90min_after_heat_37C	p7_recovery_23C_90min_after_heat_37C_rep1	no	23	NA	Col0	yes	yes
SRR10480593	252	10371408264	PRJNA590034	SRP230290	SAMN13315626	5044043114	SRX7170343	Illumina_HiSeq_2500	PAIRED	cDNA	recovery_heat	p7_recovery_23C_90min_after_heat_37C	p7_recovery_23C_90min_after_heat_37C_rep2	no	23	NA	Col0	yes	yes
SRR10480594	252	11697355152	PRJNA590034	SRP230290	SAMN13315625	5783866932	SRX7170344	Illumina_HiSeq_2500	PAIRED	cDNA	recovery_heat	p7_recovery_23C_90min_after_heat_37C	p7_recovery_23C_90min_after_heat_37C_rep3	no	23	NA	Col0	yes	yes
SRR15673675	300	8953164600	PRJNA758710	SRP334808	SAMN21032904	4002222067	SRX11970137	Illumina_HiSeq_4000	PAIRED	Oligo_dT	heat	p8_heat_28C	p8_heat_28C_rep1	no	28	50	Col0	yes	yes
SRR15673676	300	9560374200	PRJNA758710	SRP334808	SAMN21032903	4224456353	SRX11970136	Illumina_HiSeq_4000	PAIRED	Oligo_dT	heat	p8_heat_28C	p8_heat_28C_rep2	no	28	50	Col0	yes	yes
SRR15673677	300	8785899000	PRJNA758710	SRP334808	SAMN21032902	4015713283	SRX11970135	Illumina_HiSeq_4000	PAIRED	Oligo_dT	heat	p8_heat_28C	p8_heat_28C_rep3	no	28	50	Col0	yes	yes
SRR15673681	300	10373680500	PRJNA758710	SRP334808	SAMN21032898	4568622492	SRX11970131	Illumina_HiSeq_4000	PAIRED	Oligo_dT	cold	p8_cold_16C	p8_cold_16C_rep1	no	16	50	Col0	yes	yes
SRR15673684	300	8289069600	PRJNA758710	SRP334808	SAMN21032897	3581908257	SRX11970128	Illumina_HiSeq_4000	PAIRED	Oligo_dT	cold	p8_cold_16C	p8_cold_16C_rep2	no	16	50	Col0	yes	yes
SRR15673685	300	7299363600	PRJNA758710	SRP334808	SAMN21032896	3154967792	SRX11970127	Illumina_HiSeq_4000	PAIRED	Oligo_dT	cold	p8_cold_16C	p8_cold_16C_rep3	no	16	50	Col0	yes	yes
DRR400601	302	6336746408	PRJDB14236	DRP010324	SAMD00521653	2119365996	DRX386304	Illumina_NovaSeq_6000	PAIRED	cDNA	control	p9_control_1	p9_control_1_rep1	24	NA	NA	Col0	yes	yes
DRR400602	302	6435905390	PRJDB14236	DRP010324	SAMD00521654	2130348103	DRX386305	Illumina_NovaSeq_6000	PAIRED	cDNA	control	p9_control_1	p9_control_1_rep2	24	NA	NA	Col0	yes	yes
DRR400603	302	6326209628	PRJDB14236	DRP010324	SAMD00521655	2105809460	DRX386306	Illumina_NovaSeq_6000	PAIRED	cDNA	control	p9_control_1	p9_control_1_rep3	24	NA	NA	Col0	yes	yes
DRR400604	302	6540753448	PRJDB14236	DRP010324	SAMD00521656	2178075557	DRX386307	Illumina_NovaSeq_6000	PAIRED	cDNA	drought	p9_drought_1	p9_drought_1_rep1	24	NA	NA	Col0	yes	yes
DRR400605	302	7043371142	PRJDB14236	DRP010324	SAMD00521657	2350797540	DRX386308	Illumina_NovaSeq_6000	PAIRED	cDNA	drought	p9_drought_1	p9_drought_1_rep2	24	NA	NA	Col0	yes	yes
DRR400606	302	7929658998	PRJDB14236	DRP010324	SAMD00521658	2627667612	DRX386309	Illumina_NovaSeq_6000	PAIRED	cDNA	drought	p9_drought_1	p9_drought_1_rep3	24	NA	NA	Col0	yes	yes
DRR400607	302	6423722106	PRJDB14236	DRP010324	SAMD00521659	2139685892	DRX386310	Illumina_NovaSeq_6000	PAIRED	cDNA	control	p9_control_3	p9_control_3_rep1	72	NA	NA	Col0	yes	yes
DRR400608	302	7068917926	PRJDB14236	DRP010324	SAMD00521660	2360808103	DRX386311	Illumina_NovaSeq_6000	PAIRED	cDNA	control	p9_control_3	p9_control_3_rep2	72	NA	NA	Col0	yes	yes
DRR400609	302	8244564062	PRJDB14236	DRP010324	SAMD00521661	2715641186	DRX386312	Illumina_NovaSeq_6000	PAIRED	cDNA	control	p9_control_3	p9_control_3_rep3	72	NA	NA	Col0	yes	yes
DRR400610	302	6563978758	PRJDB14236	DRP010324	SAMD00521662	2170491544	DRX386313	Illumina_NovaSeq_6000	PAIRED	cDNA	drought	p9_drought_3	p9_drought_3_rep1	72	NA	NA	Col0	yes	yes
DRR400611	302	7585768880	PRJDB14236	DRP010324	SAMD00521663	2490881218	DRX386314	Illumina_NovaSeq_6000	PAIRED	cDNA	drought	p9_drought_3	p9_drought_3_rep2	72	NA	NA	Col0	yes	yes
DRR400612	302	6552318236	PRJDB14236	DRP010324	SAMD00521664	2196007894	DRX386315	Illumina_NovaSeq_6000	PAIRED	cDNA	drought	p9_drought_3	p9_drought_3_rep3	72	NA	NA	Col0	yes	yes
DRR400613	302	6668629610	PRJDB14236	DRP010324	SAMD00521665	2233428348	DRX386316	Illumina_NovaSeq_6000	PAIRED	cDNA	control	p9_control_6	p9_control_6_rep1	144	NA	NA	Col0	yes	yes
DRR400614	302	7027648720	PRJDB14236	DRP010324	SAMD00521666	2316115722	DRX386317	Illumina_NovaSeq_6000	PAIRED	cDNA	control	p9_control_6	p9_control_6_rep2	144	NA	NA	Col0	yes	yes
DRR400615	302	6455929500	PRJDB14236	DRP010324	SAMD00521667	2146463093	DRX386318	Illumina_NovaSeq_6000	PAIRED	cDNA	control	p9_control_6	p9_control_6_rep3	144	NA	NA	Col0	yes	yes
DRR400616	302	8286231304	PRJDB14236	DRP010324	SAMD00521668	2732475757	DRX386319	Illumina_NovaSeq_6000	PAIRED	cDNA	drought	p9_drought_6	p9_drought_6_rep1	144	NA	NA	Col0	yes	yes
DRR400617	302	6370623862	PRJDB14236	DRP010324	SAMD00521669	2121299471	DRX386320	Illumina_NovaSeq_6000	PAIRED	cDNA	drought	p9_drought_6	p9_drought_6_rep2	144	NA	NA	Col0	yes	yes
DRR400618	302	6975133336	PRJDB14236	DRP010324	SAMD00521670	2300347568	DRX386321	Illumina_NovaSeq_6000	PAIRED	cDNA	drought	p9_drought_6	p9_drought_6_rep3	144	NA	NA	Col0	yes	yes
DRR400619	302	8083884358	PRJDB14236	DRP010324	SAMD00521671	2661189578	DRX386322	Illumina_NovaSeq_6000	PAIRED	cDNA	control	p9_control_7	p9_control_7_rep1	168	NA	NA	Col0	yes	yes
DRR400620	302	7685610080	PRJDB14236	DRP010324	SAMD00521672	2548524068	DRX386323	Illumina_NovaSeq_6000	PAIRED	cDNA	control	p9_control_7	p9_control_7_rep2	168	NA	NA	Col0	yes	yes
DRR400621	302	6188236398	PRJDB14236	DRP010324	SAMD00521673	2074033972	DRX386324	Illumina_NovaSeq_6000	PAIRED	cDNA	control	p9_control_7	p9_control_7_rep3	168	NA	NA	Col0	yes	yes
DRR400622	302	7250035480	PRJDB14236	DRP010324	SAMD00521674	2411566241	DRX386325	Illumina_NovaSeq_6000	PAIRED	cDNA	drought	p9_drought_7	p9_drought_7_rep1	168	NA	NA	Col0	yes	yes
DRR400623	302	8246161340	PRJDB14236	DRP010324	SAMD00521675	2743577050	DRX386326	Illumina_NovaSeq_6000	PAIRED	cDNA	drought	p9_drought_7	p9_drought_7_rep2	168	NA	NA	Col0	yes	yes
DRR400624	302	6443091480	PRJDB14236	DRP010324	SAMD00521676	2135268217	DRX386327	Illumina_NovaSeq_6000	PAIRED	cDNA	drought	p9_drought_7	p9_drought_7_rep3	168	NA	NA	Col0	yes	yes
DRR400625	302	6148031742	PRJDB14236	DRP010324	SAMD00521677	2035729498	DRX386328	Illumina_NovaSeq_6000	PAIRED	cDNA	recovery_drought	p9_rehydration_7	p9_rehydration_7_rep1	168	NA	NA	Col0	yes	yes
DRR400626	302	6108503868	PRJDB14236	DRP010324	SAMD00521678	2035281460	DRX386329	Illumina_NovaSeq_6000	PAIRED	cDNA	recovery_drought	p9_rehydration_7	p9_rehydration_7_rep2	168	NA	NA	Col0	yes	yes
DRR400627	302	6087900522	PRJDB14236	DRP010324	SAMD00521679	2026726725	DRX386330	Illumina_NovaSeq_6000	PAIRED	cDNA	recovery_drought	p9_rehydration_7	p9_rehydration_7_rep3	168	NA	NA	Col0	yes	yes
SRR15192943	277	5896498401	PRJNA748044	SRP328950	SAMN20307000	1876076073	SRX11499578	Illumina_HiSeq_4000	PAIRED	cDNA	control	p10_control_22C_12h	p10_control_22C_12h_rep1	no	22	NA	Col0	yes	yes
SRR15192944	276	6003374347	PRJNA748044	SRP328950	SAMN20306999	1912834151	SRX11499579	Illumina_HiSeq_4000	PAIRED	cDNA	control	p10_control_22C_12h	p10_control_22C_12h_rep2	no	22	NA	Col0	yes	yes
SRR15192945	278	6530626767	PRJNA748044	SRP328950	SAMN20306997	2119075344	SRX11499580	Illumina_HiSeq_4000	PAIRED	cDNA	control	p10_control_22C_12h	p10_control_22C_12h_rep3	no	22	NA	Col0	yes	yes
SRR15192946	276	7099914875	PRJNA748044	SRP328950	SAMN20306995	2267995493	SRX11499581	Illumina_HiSeq_4000	PAIRED	cDNA	heat	p10_heat_29C_12h	p10_heat_29C_12h_rep1	no	29	NA	Col0	yes	yes
SRR15192947	277	6116516487	PRJNA748044	SRP328950	SAMN20306994	1920043487	SRX11499582	Illumina_HiSeq_4000	PAIRED	cDNA	heat	p10_heat_29C_12h	p10_heat_29C_12h_rep2	no	29	NA	Col0	yes	yes
SRR15192948	277	6647369756	PRJNA748044	SRP328950	SAMN20306992	2100001435	SRX11499583	Illumina_HiSeq_4000	PAIRED	cDNA	heat	p10_heat_29C_12h	p10_heat_29C_12h_rep3	no	29	NA	Col0	yes	yes
SRR9844294	300	6806802300	PRJNA556865	SRP216517	SAMN12371896	2174873778	SRX6598939	Illumina_HiSeq_2000	PAIRED	cDNA	control	p11_control_22C	p11_control_22C_rep1	no	22	120	Col0	yes	yes
SRR9844295	300	7036923000	PRJNA556865	SRP216517	SAMN12371895	2307007667	SRX6598940	Illumina_HiSeq_2000	PAIRED	cDNA	control	p11_control_22C	p11_control_22C_rep2	no	22	120	Col0	yes	yes
SRR9844296	300	6307971300	PRJNA556865	SRP216517	SAMN12371894	2011877332	SRX6598941	Illumina_HiSeq_2000	PAIRED	cDNA	control	p11_control_22C	p11_control_22C_rep3	no	22	120	Col0	yes	yes
SRR9844300	300	7076495100	PRJNA556865	SRP216517	SAMN12371889	2272593781	SRX6598945	Illumina_HiSeq_2000	PAIRED	cDNA	drought	p11_drought	p11_drought_rep1	no	22	120	Col0	yes	yes
SRR9844301	300	7943380200	PRJNA556865	SRP216517	SAMN12371887	2605263023	SRX6598946	Illumina_HiSeq_2000	PAIRED	cDNA	drought	p11_drought	p11_drought_rep2	no	22	120	Col0	yes	yes
SRR9844302	300	6357458100	PRJNA556865	SRP216517	SAMN12371888	2039221766	SRX6598947	Illumina_HiSeq_2000	PAIRED	cDNA	drought	p11_drought	p11_drought_rep3	no	22	120	Col0	yes	yes
SRR25260060	300	7125513900	PRJNA994492	SRP449351	SAMN36437307	2392081113	SRX21006043	Illumina_HiSeq_4000	PAIRED	cDNA	heat	p12_heat_44C_2.5h	p12_heat_44C_2.5h_rep1	no	44	NA	Col0	yes	yes
SRR25260062	300	6701162700	PRJNA994492	SRP449351	SAMN36437309	2224547416	SRX21006041	Illumina_HiSeq_4000	PAIRED	cDNA	control	p12_control_21_C_0h	p12_control_21_C_0h_rep1	no	21	NA	Col0	yes	yes
SRR25260063	300	6715340400	PRJNA994492	SRP449351	SAMN36437310	2241274736	SRX21006040	Illumina_HiSeq_4000	PAIRED	cDNA	control	p12_control_21_C_0h	p12_control_21_C_0h_rep2	no	21	NA	Col0	yes	yes
SRR25260064	300	6621791400	PRJNA994492	SRP449351	SAMN36437311	2210600062	SRX21006039	Illumina_HiSeq_4000	PAIRED	cDNA	control	p12_control_21_C_0h	p12_control_21_C_0h_rep3	no	21	NA	Col0	yes	yes
SRR25260059	300	7001953800	PRJNA994492	SRP449351	SAMN36437306	2326543443	SRX21006044	Illumina_HiSeq_4000	PAIRED	cDNA	heat	p12_heat_44C_2.5h	p12_heat_44C_2.5h_rep2	no	44	NA	Col0	yes	yes
SRR25260061	300	6829952400	PRJNA994492	SRP449351	SAMN36437308	2276848725	SRX21006042	Illumina_HiSeq_4000	PAIRED	cDNA	heat	p12_heat_44C_2.5h	p12_heat_44C_2.5h_rep3	no	44	NA	Col0	yes	yes
SRR10574515	222	3481366134	PRJNA593027	SRP234442	SAMN13447549	1971870333	SRX7255863	Illumina_HiSeq_2500	PAIRED	cDNA	control	p13_control_22C_0h	p13_control_22C_0h_rep1	0	22	130	Col0	yes	yes
SRR10574516	212	3619690138	PRJNA593027	SRP234442	SAMN13447548	2201348703	SRX7255864	Illumina_HiSeq_2500	PAIRED	cDNA	control	p13_control_22C_0h	p13_control_22C_0h_rep2	0	22	130	Col0	yes	yes
SRR10574518	209	4176275330	PRJNA593027	SRP234442	SAMN13447546	2575891086	SRX7255866	Illumina_HiSeq_2500	PAIRED	cDNA	cold	p13_cold_4C_4h	p13_cold_4C_4h_rep1	4	4	130	Col0	yes	yes
SRR10574519	211	5114962708	PRJNA593027	SRP234442	SAMN13447545	3127013717	SRX7255867	Illumina_HiSeq_2500	PAIRED	cDNA	cold	p13_cold_4C_4h	p13_cold_4C_4h_rep2	4	4	130	Col0	yes	yes
SRR10574520	214	3438678000	PRJNA593027	SRP234442	SAMN13447544	2048026722	SRX7255868	Illumina_HiSeq_2500	PAIRED	cDNA	cold	p13_cold_4C_4h	p13_cold_4C_4h_rep3	4	4	130	Col0	yes	yes
SRR10574521	223	5850690380	PRJNA593027	SRP234442	SAMN13447543	3299307175	SRX7255869	Illumina_HiSeq_2500	PAIRED	cDNA	cold	p13_cold_4C_24h	p13_cold_4C_24h_rep1	24	4	130	Col0	yes	yes
SRR10574522	252	5821508952	PRJNA593027	SRP234442	SAMN13447542	2449235149	SRX7255870	Illumina_HiSeq_2500	PAIRED	cDNA	cold	p13_cold_4C_24h	p13_cold_4C_24h_rep2	24	4	130	Col0	yes	yes
SRR10574523	220	5170502984	PRJNA593027	SRP234442	SAMN13447541	2972320766	SRX7255871	Illumina_HiSeq_2500	PAIRED	cDNA	cold	p13_cold_4C_24h	p13_cold_4C_24h_rep3	24	4	130	Col0	yes	yes
SRR11795783	300	8915359200	PRJNA633096	SRP261821	SAMN14932396	3671984726	SRX8347464	Illumina_HiSeq_2500	PAIRED	cDNA	control	p14_control	p14_control_rep1	no	22	100	Col0	yes	yes
SRR11795784	300	6500805300	PRJNA633096	SRP261821	SAMN14932395	2484432992	SRX8347465	Illumina_HiSeq_2500	PAIRED	cDNA	control	p14_control	p14_control_rep2	no	22	100	Col0	yes	yes
SRR11795785	300	6504077400	PRJNA633096	SRP261821	SAMN14932394	2491987925	SRX8347466	Illumina_HiSeq_2500	PAIRED	cDNA	control	p14_control	p14_control_rep3	no	22	100	Col0	yes	yes
SRR11795795	300	9575318700	PRJNA633096	SRP261821	SAMN14932384	3966950402	SRX8347484	Illumina_HiSeq_2500	PAIRED	cDNA	ABA	p14_ABA_5microM	p14_ABA_5microM_rep1	no	22	100	Col0	yes	yes
SRR11795796	300	6548317800	PRJNA633096	SRP261821	SAMN14932383	2504972680	SRX8347485	Illumina_HiSeq_2500	PAIRED	cDNA	ABA	p14_ABA_5microM	p14_ABA_5microM_rep2	no	22	100	Col0	yes	yes
SRR11795797	300	6735911100	PRJNA633096	SRP261821	SAMN14932382	2574620042	SRX8347486	Illumina_HiSeq_2500	PAIRED	cDNA	ABA	p14_ABA_5microM	p14_ABA_5microM_rep3	no	22	100	Col0	yes	yes
SRR25073461	200	12367368800	PRJNA989150	SRP446562	SAMN36073127	4608773625	SRX20827495	Illumina_HiSeq_4000	PAIRED	cDNA	heat	p15_heat_38C_2h_heat_43C_0.5h	p15_heat_38C_2h_heat_43C_0.5h_rep3	0.5	43	NA	Col0	yes	yes
SRR25073462	200	13907950000	PRJNA989150	SRP446562	SAMN36073128	5110570742	SRX20827494	Illumina_HiSeq_4000	PAIRED	cDNA	heat	p15_heat_38C_2h_heat_43C_0.5h	p15_heat_38C_2h_heat_43C_0.5h_rep2	0.5	43	NA	Col0	yes	yes
SRR25073463	200	10527921200	PRJNA989150	SRP446562	SAMN36073129	3871838465	SRX20827493	Illumina_HiSeq_4000	PAIRED	cDNA	heat	p15_heat_38C_2h_heat_43C_0.5h	p15_heat_38C_2h_heat_43C_0.5h_rep1	0.5	43	NA	Col0	yes	yes
SRR25073464	200	8322800400	PRJNA989150	SRP446562	SAMN36073130	3055588763	SRX20827492	Illumina_HiSeq_4000	PAIRED	cDNA	heat	p15_heat_43C_0.5h	p15_heat_43C_0.5h_rep3	0.5	43	NA	Col0	yes	yes
SRR25073465	200	14438306600	PRJNA989150	SRP446562	SAMN36073131	5313829355	SRX20827491	Illumina_HiSeq_4000	PAIRED	cDNA	heat	p15_heat_43C_0.5h	p15_heat_43C_0.5h_rep2	0.5	43	NA	Col0	yes	yes
SRR25073466	200	11200929000	PRJNA989150	SRP446562	SAMN36073132	4240111019	SRX20827490	Illumina_HiSeq_4000	PAIRED	cDNA	heat	p15_heat_43C_0.5h	p15_heat_43C_0.5h_rep1	0.5	43	NA	Col0	yes	yes
SRR25073467	200	15535945600	PRJNA989150	SRP446562	SAMN36073133	5672037153	SRX20827489	Illumina_HiSeq_4000	PAIRED	cDNA	heat	p15_heat_38C_0.5h	p15_heat_38C_0.5h_rep3	0.5	38	NA	Col0	yes	yes
SRR25073468	200	13336712800	PRJNA989150	SRP446562	SAMN36073134	4860786622	SRX20827488	Illumina_HiSeq_4000	PAIRED	cDNA	heat	p15_heat_38C_0.5h	p15_heat_38C_0.5h_rep2	0.5	38	NA	Col0	yes	yes
SRR25073469	200	13167184600	PRJNA989150	SRP446562	SAMN36073135	4843224934	SRX20827487	Illumina_HiSeq_4000	PAIRED	cDNA	heat	p15_heat_38C_0.5h	p15_heat_38C_0.5h_rep1	0.5	38	NA	Col0	yes	yes
SRR25073470	200	14177352600	PRJNA989150	SRP446562	SAMN36073136	5188276476	SRX20827486	Illumina_HiSeq_4000	PAIRED	cDNA	control	p15_control_21C	p15_control_21C_rep3	0	21	NA	Col0	yes	yes
SRR25073471	200	17143078200	PRJNA989150	SRP446562	SAMN36073137	6239625015	SRX20827485	Illumina_HiSeq_4000	PAIRED	cDNA	control	p15_control_21C	p15_control_21C_rep2	0	21	NA	Col0	yes	yes
SRR25073472	200	12072566800	PRJNA989150	SRP446562	SAMN36073138	4474896408	SRX20827484	Illumina_HiSeq_4000	PAIRED	cDNA	control	p15_control_21C	p15_control_21C_rep1	0	21	NA	Col0	yes	yes
SRR12037296	300	5922020100	PRJNA640131	SRP267690	SAMN15299668	1862253063	SRX8567132	Illumina_HiSeq_2500	PAIRED	cDNA	control	p16_control	p16_control_rep1	no	23	NA	Col0	yes	yes
SRR12037297	300	5805120000	PRJNA640131	SRP267690	SAMN15299667	1849371002	SRX8567133	Illumina_HiSeq_2500	PAIRED	cDNA	control	p16_control	p16_control_rep2	no	23	NA	Col0	yes	yes
SRR12037298	300	6698316300	PRJNA640131	SRP267690	SAMN15299666	2116328293	SRX8567134	Illumina_HiSeq_2500	PAIRED	cDNA	control	p16_control	p16_control_rep3	no	23	NA	Col0	yes	yes
SRR12037302	300	8543008200	PRJNA640131	SRP267690	SAMN15299663	2722395701	SRX8567138	Illumina_HiSeq_2500	PAIRED	cDNA	ABA	p16_ABA_10microM	p16_ABA_10microM_rep1	no	23	NA	Col0	yes	yes
SRR12037303	300	8876955900	PRJNA640131	SRP267690	SAMN15299662	2812557219	SRX8567139	Illumina_HiSeq_2500	PAIRED	cDNA	ABA	p16_ABA_10microM	p16_ABA_10microM_rep2	no	23	NA	Col0	yes	yes
SRR12037304	300	7296012900	PRJNA640131	SRP267690	SAMN15299661	2314015433	SRX8567140	Illumina_HiSeq_2500	PAIRED	cDNA	ABA	p16_ABA_10microM	p16_ABA_10microM_rep3	no	23	NA	Col0	yes	yes
SRR23402905	302	6348745472	PRJNA933625	SRP421875	SAMN33243752	2142972418	SRX19332820	Illumina_HiSeq_4000	PAIRED	cDNA	ABA	p17_ABA_100microM_4h	p17_ABA_100microM_4h_rep3	4	22	NA	Col0	yes	yes
SRR23402906	302	6354478942	PRJNA933625	SRP421875	SAMN33243753	2114918840	SRX19332819	Illumina_HiSeq_4000	PAIRED	cDNA	ABA	p17_ABA_100microM_4h	p17_ABA_100microM_4h_rep2	4	22	NA	Col0	yes	yes
SRR23402907	302	6368967392	PRJNA933625	SRP421875	SAMN33243754	2140314548	SRX19332818	Illumina_HiSeq_4000	PAIRED	cDNA	ABA	p17_ABA_100microM_4h	p17_ABA_100microM_4h_rep1	4	22	NA	Col0	yes	yes
SRR23402908	302	6192747070	PRJNA933625	SRP421875	SAMN33243755	2058457904	SRX19332817	Illumina_HiSeq_4000	PAIRED	cDNA	ABA	p17_ABA_100microM_2h	p17_ABA_100microM_2h_rep3	2	22	NA	Col0	yes	yes
SRR23402909	302	6263653650	PRJNA933625	SRP421875	SAMN33243756	2105897156	SRX19332816	Illumina_HiSeq_4000	PAIRED	cDNA	ABA	p17_ABA_100microM_2h	p17_ABA_100microM_2h_rep2	2	22	NA	Col0	yes	yes
SRR23402910	302	6381450260	PRJNA933625	SRP421875	SAMN33243757	2097543555	SRX19332815	Illumina_HiSeq_4000	PAIRED	cDNA	ABA	p17_ABA_100microM_2h	p17_ABA_100microM_2h_rep1	2	22	NA	Col0	yes	yes
SRR23402911	302	6206238920	PRJNA933625	SRP421875	SAMN33243758	2078489624	SRX19332814	Illumina_HiSeq_4000	PAIRED	cDNA	control	p17_control	p17_control_rep3	0	22	NA	Col0	yes	yes
SRR23402912	302	6268224722	PRJNA933625	SRP421875	SAMN33243759	2096010865	SRX19332813	Illumina_HiSeq_4000	PAIRED	cDNA	control	p17_control	p17_control_rep2	0	22	NA	Col0	yes	yes
SRR23402913	302	6416179958	PRJNA933625	SRP421875	SAMN33243760	2154581518	SRX19332812	Illumina_HiSeq_4000	PAIRED	cDNA	control	p17_control	p17_control_rep1	0	22	NA	Col0	yes	yes
SRR12211729	50	1757667150	PRJNA645921	SRP271641	SAMN15519037	1152198021	SRX8722456	Illumina_HiSeq_2500	SINGLE	cDNA	heat	p18_Castelnuovo_12_Italy_lowlight_20C_100_warm	p18_Castelnuovo_12_Italy_lowlight_20C_100_warm_rep1	no	20	100	Castelnuovo_12_Italy	yes	no
SRR12211730	50	1586080400	PRJNA645921	SRP271641	SAMN15519036	1051631533	SRX8722457	Illumina_HiSeq_2500	SINGLE	cDNA	heat	p18_Castelnuovo_12_Italy_lowlight_20C_100_warm	p18_Castelnuovo_12_Italy_lowlight_20C_100_warm_rep2	no	20	100	Castelnuovo_12_Italy	yes	no
SRR12211731	50	1720442000	PRJNA645921	SRP271641	SAMN15519035	1126102489	SRX8722458	Illumina_HiSeq_2500	SINGLE	cDNA	heat	p18_Castelnuovo_12_Italy_lowlight_20C_100_warm	p18_Castelnuovo_12_Italy_lowlight_20C_100_warm_rep3	no	20	100	Castelnuovo_12_Italy	yes	no
SRR12211732	50	1447984350	PRJNA645921	SRP271641	SAMN15519034	950908859	SRX8722459	Illumina_HiSeq_2500	SINGLE	cDNA	heat	p18_Rodasen_47_Sweden_lowlight_20C_100_warm	p18_Rodasen_47_Sweden_lowlight_20C_100_warm_rep1	no	20	100	Rodasen_47_Sweden	yes	no
SRR12211733	50	1375666650	PRJNA645921	SRP271641	SAMN15519033	903402318	SRX8722460	Illumina_HiSeq_2500	SINGLE	cDNA	heat	p18_Rodasen_47_Sweden_lowlight_20C_100_warm	p18_Rodasen_47_Sweden_lowlight_20C_100_warm_rep2	no	20	100	Rodasen_47_Sweden	yes	no
SRR12211734	50	1536672500	PRJNA645921	SRP271641	SAMN15519032	1007835609	SRX8722461	Illumina_HiSeq_2500	SINGLE	cDNA	heat	p18_Rodasen_47_Sweden_lowlight_20C_100_warm	p18_Rodasen_47_Sweden_lowlight_20C_100_warm_rep3	no	20	100	Rodasen_47_Sweden	yes	no
SRR12211735	50	1702066750	PRJNA645921	SRP271641	SAMN15519031	1114927679	SRX8722462	Illumina_HiSeq_2500	SINGLE	cDNA	cold_highlight	p18_Castelnuovo_12_Italy_highlight_12C_1000_Cool	p18_Castelnuovo_12_Italy_highlight_12C_1000_Cool_rep1	no	12	1000	Castelnuovo_12_Italy	yes	no
SRR12211736	50	1667918800	PRJNA645921	SRP271641	SAMN15519030	1094465879	SRX8722463	Illumina_HiSeq_2500	SINGLE	cDNA	cold_highlight	p18_Castelnuovo_12_Italy_highlight_12C_1000_cool	p18_Castelnuovo_12_Italy_highlight_12C_1000_cool_rep2	no	12	1000	Castelnuovo_12_Italy	yes	no
SRR12211737	50	1654358700	PRJNA645921	SRP271641	SAMN15519029	1095300753	SRX8722464	Illumina_HiSeq_2500	SINGLE	cDNA	cold_highlight	p18_Castelnuovo_12_Italy_highlight_12C_1000_cool	p18_Castelnuovo_12_Italy_highlight_12C_1000_cool_rep3	no	12	1000	Castelnuovo_12_Italy	yes	no
SRR12211738	50	1620061350	PRJNA645921	SRP271641	SAMN15519028	1061241066	SRX8722465	Illumina_HiSeq_2500	SINGLE	cDNA	cold_highlight	p18_Rodasen_47_Sweden_highlight_12C_1000_cool	p18_Rodasen_47_Sweden_highlight_12C_1000_cool_rep1	no	12	1000	Rodasen_47_Sweden	yes	no
SRR12211739	50	1597795800	PRJNA645921	SRP271641	SAMN15519073	1056656843	SRX8722466	Illumina_HiSeq_2500	SINGLE	cDNA	cold_highlight	p18_Rodasen_47_Sweden_highlight_12C_1000_cool	p18_Rodasen_47_Sweden_highlight_12C_1000_cool_rep2	no	12	1000	Rodasen_47_Sweden	yes	no
SRR12211740	50	1570500150	PRJNA645921	SRP271641	SAMN15519072	1038070038	SRX8722467	Illumina_HiSeq_2500	SINGLE	cDNA	cold_highlight	p18_Rodasen_47_Sweden_highlight_12C_1000_cool	p18_Rodasen_47_Sweden_highlight_12C_1000_cool_rep3	no	12	1000	Rodasen_47_Sweden	yes	no
SRR12211741	50	1413459800	PRJNA645921	SRP271641	SAMN15519071	907355781	SRX8722468	Illumina_HiSeq_2500	SINGLE	cDNA	cold	p18_Castelnuovo_12_Italy_lowlight_20C_100_cool	p18_Castelnuovo_12_Italy_lowlight_20C_100_cool_rep1	no	20	100	Castelnuovo_12_Italy	yes	no
SRR12211742	50	1525844000	PRJNA645921	SRP271641	SAMN15519070	981565697	SRX8722469	Illumina_HiSeq_2500	SINGLE	cDNA	cold	p18_Castelnuovo_12_Italy_lowlight_20C_100_cool	p18_Castelnuovo_12_Italy_lowlight_20C_100_cool_rep2	no	20	100	Castelnuovo_12_Italy	yes	no
SRR12211743	50	1384997950	PRJNA645921	SRP271641	SAMN15519069	890743738	SRX8722470	Illumina_HiSeq_2500	SINGLE	cDNA	cold	p18_Castelnuovo_12_Italy_lowlight_20C_100_cool	p18_Castelnuovo_12_Italy_lowlight_20C_100_cool_rep3	no	20	100	Castelnuovo_12_Italy	yes	no
SRR12211744	50	1326343200	PRJNA645921	SRP271641	SAMN15519068	854902777	SRX8722471	Illumina_HiSeq_2500	SINGLE	cDNA	cold	p18_Rodasen_47_Sweden_lowlight_20C_100_cool	p18_Rodasen_47_Sweden_lowlight_20C_100_cool_rep1	no	20	100	Rodasen_47_Sweden	yes	no
SRR12211745	50	1728293100	PRJNA645921	SRP271641	SAMN15519067	1113552083	SRX8722472	Illumina_HiSeq_2500	SINGLE	cDNA	cold	p18_Rodasen_47_Sweden_lowlight_20C_100_cool	p18_Rodasen_47_Sweden_lowlight_20C_100_cool_rep2	no	20	100	Rodasen_47_Sweden	yes	no
SRR12211746	50	1352970650	PRJNA645921	SRP271641	SAMN15519066	868099473	SRX8722473	Illumina_HiSeq_2500	SINGLE	cDNA	cold	p18_Rodasen_47_Sweden_lowlight_20C_100_cool	p18_Rodasen_47_Sweden_lowlight_20C_100_cool_rep3	no	20	100	Rodasen_47_Sweden	yes	no
SRR12211747	50	1108875150	PRJNA645921	SRP271641	SAMN15519065	718229890	SRX8722474	Illumina_HiSeq_2500	SINGLE	cDNA	cold	p18_Castelnuovo_12_Italy_highlight_12C_1000_warm	p18_Castelnuovo_12_Italy_highlight_12C_1000_warm_rep1	no	12	1000	Castelnuovo_12_Italy	yes	no
SRR12211748	50	1472884100	PRJNA645921	SRP271641	SAMN15519064	954223989	SRX8722475	Illumina_HiSeq_2500	SINGLE	cDNA	cold	p18_Castelnuovo_12_Italy_highlight_12C_1000_warm	p18_Castelnuovo_12_Italy_highlight_12C_1000_warm_rep2	no	12	1000	Castelnuovo_12_Italy	yes	no
SRR12211749	50	1425189050	PRJNA645921	SRP271641	SAMN15519063	915786972	SRX8722476	Illumina_HiSeq_2500	SINGLE	cDNA	cold	p18_Castelnuovo_12_Italy_highlight_12C_1000_warm	p18_Castelnuovo_12_Italy_highlight_12C_1000_warm_rep3	no	12	1000	Castelnuovo_12_Italy	yes	no
SRR12211750	50	1744432750	PRJNA645921	SRP271641	SAMN15519062	1141855877	SRX8722477	Illumina_HiSeq_2500	SINGLE	cDNA	cold	p18_Rodasen_47_Sweden_highlight_12C_1000_warm	p18_Rodasen_47_Sweden_highlight_12C_1000_warm_rep1	no	12	1000	Rodasen_47_Sweden	yes	no
SRR12211751	50	1426839700	PRJNA645921	SRP271641	SAMN15519061	919284801	SRX8722478	Illumina_HiSeq_2500	SINGLE	cDNA	cold	p18_Rodasen_47_Sweden_highlight_12C_1000_warm	p18_Rodasen_47_Sweden_highlight_12C_1000_warm_rep2	no	12	1000	Rodasen_47_Sweden	yes	no
SRR12211752	50	1407802800	PRJNA645921	SRP271641	SAMN15519060	905344990	SRX8722479	Illumina_HiSeq_2500	SINGLE	cDNA	cold	p18_Rodasen_47_Sweden_highlight_12C_1000_warm	p18_Rodasen_47_Sweden_highlight_12C_1000_warm_rep3	no	12	1000	Rodasen_47_Sweden	yes	no
SRR2302908	50	689410450	PRJNA295091	SRP063471	SAMN04040980	490078013	SRX1206671	Illumina_HiSeq_2000	SINGLE	cDNA	control	p19_control_21C	p19_control_21C_rep1	no	21	100	Col0	yes	yes
SRR2302909	50	695874600	PRJNA295091	SRP063471	SAMN04040981	497576769	SRX1206672	Illumina_HiSeq_2000	SINGLE	cDNA	control	p19_control_21C	p19_control_21C_rep2	no	21	100	Col0	yes	yes
SRR2302910	50	674139900	PRJNA295091	SRP063471	SAMN04040982	479405747	SRX1206673	Illumina_HiSeq_2000	SINGLE	cDNA	control	p19_control_21C	p19_control_21C_rep3	no	21	100	Col0	yes	yes
SRR2302911	50	650738150	PRJNA295091	SRP063471	SAMN04040983	462337890	SRX1206674	Illumina_HiSeq_2000	SINGLE	cDNA	salt	p19_NaCl_150mM	p19_NaCl_150mM_rep1	no	21	100	Col0	yes	yes
SRR2302912	50	638647250	PRJNA295091	SRP063471	SAMN04040984	454463209	SRX1206675	Illumina_HiSeq_2000	SINGLE	cDNA	salt	p19_NaCl_150mM	p19_NaCl_150mM_rep2	no	21	100	Col0	yes	yes
SRR2302913	50	653586800	PRJNA295091	SRP063471	SAMN04040985	464571259	SRX1206676	Illumina_HiSeq_2000	SINGLE	cDNA	salt	p19_NaCl_150mM	p19_NaCl_150mM_rep3	no	21	100	Col0	yes	yes
SRR2302914	50	805332950	PRJNA295091	SRP063471	SAMN04040986	571506014	SRX1206677	Illumina_HiSeq_2000	SINGLE	cDNA	heat	p19_heat_44C_1h	p19_heat_44C_1h_rep1	no	21	100	Col0	yes	yes
SRR2302915	50	671946300	PRJNA295091	SRP063471	SAMN04040987	477193455	SRX1206678	Illumina_HiSeq_2000	SINGLE	cDNA	heat	p19_heat_44C_1h	p19_heat_44C_1h_rep2	no	21	100	Col0	yes	yes
SRR2302916	50	692599200	PRJNA295091	SRP063471	SAMN04040988	491682837	SRX1206679	Illumina_HiSeq_2000	SINGLE	cDNA	heat	p19_heat_44C_1h	p19_heat_44C_1h_rep3	no	21	100	Col0	yes	yes
SRR2302917	50	683910050	PRJNA295091	SRP063471	SAMN04040989	486214020	SRX1206680	Illumina_HiSeq_2000	SINGLE	cDNA	salt_heat	p19_NaCl_150mM_heat_44C	p19_NaCl_150mM_heat_44C_rep1	no	21	100	Col0	yes	yes
SRR2302918	50	765132250	PRJNA295091	SRP063471	SAMN04040990	542814825	SRX1206681	Illumina_HiSeq_2000	SINGLE	cDNA	salt_heat	p19_NaCl_150mM_heat_44C	p19_NaCl_150mM_heat_44C_rep2	no	21	100	Col0	yes	yes
SRR2302919	50	791547750	PRJNA295091	SRP063471	SAMN04040991	560818396	SRX1206682	Illumina_HiSeq_2000	SINGLE	cDNA	salt_heat	p19_NaCl_150mM_heat_44C	p19_NaCl_150mM_heat_44C_rep3	no	21	100	Col0	yes	yes
DRR196849	98	2089131391	PRJDB8937	DRP006230	SAMD00191713	1366360950	DRX187266	Illumina_HiSeq_2500	SINGLE	PolyA	control	p20_control_0h	p20_control_0h_rep1	no	NA	NA	Col0	yes	yes
DRR196850	99	2506933020	PRJDB8937	DRP006230	SAMD00191714	1643622237	DRX187267	Illumina_HiSeq_2500	SINGLE	PolyA	control	p20_control_0h	p20_control_0h_rep2	no	NA	NA	Col0	yes	yes
DRR196851	98	2357954486	PRJDB8937	DRP006230	SAMD00191715	1546990465	DRX187268	Illumina_HiSeq_2500	SINGLE	PolyA	control	p20_control_0h	p20_control_0h_rep3	no	NA	NA	Col0	yes	yes
DRR196852	98	2337193538	PRJDB8937	DRP006230	SAMD00191716	1532697956	DRX187269	Illumina_HiSeq_2500	SINGLE	PolyA	ABA	p20_ABA_50microM_1h	p20_ABA_50microM_1h_rep1	no	NA	NA	Col0	yes	yes
DRR196853	98	2448755746	PRJDB8937	DRP006230	SAMD00191717	1603365710	DRX187270	Illumina_HiSeq_2500	SINGLE	PolyA	ABA	p20_ABA_50microM_1h	p20_ABA_50microM_1h_rep2	no	NA	NA	Col0	yes	yes
DRR196854	98	2653178046	PRJDB8937	DRP006230	SAMD00191718	1736373476	DRX187271	Illumina_HiSeq_2500	SINGLE	PolyA	ABA	p20_ABA_50microM_1h	p20_ABA_50microM_1h_rep3	no	NA	NA	Col0	yes	yes
DRR196855	98	2212571857	PRJDB8937	DRP006230	SAMD00191719	1448191016	DRX187272	Illumina_HiSeq_2500	SINGLE	PolyA	ABA	p20_ABA_50microM_3h	p20_ABA_50microM_3h_rep1	no	NA	NA	Col0	yes	yes
DRR196856	98	2552261589	PRJDB8937	DRP006230	SAMD00191720	1670382759	DRX187273	Illumina_HiSeq_2500	SINGLE	PolyA	ABA	p20_ABA_50microM_3h	p20_ABA_50microM_3h_rep2	no	NA	NA	Col0	yes	yes
DRR196857	98	2482418188	PRJDB8937	DRP006230	SAMD00191721	1628777748	DRX187274	Illumina_HiSeq_2500	SINGLE	PolyA	ABA	p20_ABA_50microM_3h	p20_ABA_50microM_3h_rep3	no	NA	NA	Col0	yes	yes
DRR196858	98	2842637040	PRJDB8937	DRP006230	SAMD00191722	1860753094	DRX187275	Illumina_HiSeq_2500	SINGLE	PolyA	osmotic_stress	p20_Sorbitol_300mM_1h	p20_Sorbitol_300mM_1h_rep1	no	NA	NA	Col0	yes	yes
DRR196859	98	2243664013	PRJDB8937	DRP006230	SAMD00191723	1470166166	DRX187276	Illumina_HiSeq_2500	SINGLE	PolyA	osmotic_stress	p20_Sorbitol_300mM_1h	p20_Sorbitol_300mM_1h_rep2	no	NA	NA	Col0	yes	yes
DRR196860	98	2316003120	PRJDB8937	DRP006230	SAMD00191724	1516403580	DRX187277	Illumina_HiSeq_2500	SINGLE	PolyA	osmotic_stress	p20_Sorbitol_300mM_1h	p20_Sorbitol_300mM_1h_rep3	no	NA	NA	Col0	yes	yes
DRR196861	98	2046722435	PRJDB8937	DRP006230	SAMD00191725	1341555441	DRX187278	Illumina_HiSeq_2500	SINGLE	PolyA	osmotic_stress	p20_Sorbitol_300mM_3h	p20_Sorbitol_300mM_3h_rep1	no	NA	NA	Col0	yes	yes
DRR196862	98	2381111710	PRJDB8937	DRP006230	SAMD00191726	1559074988	DRX187279	Illumina_HiSeq_2500	SINGLE	PolyA	osmotic_stress	p20_Sorbitol_300mM_3h	p20_Sorbitol_300mM_3h_rep2	no	NA	NA	Col0	yes	yes
DRR196863	98	2467558306	PRJDB8937	DRP006230	SAMD00191727	1614120894	DRX187280	Illumina_HiSeq_2500	SINGLE	PolyA	osmotic_stress	p20_Sorbitol_300mM_3h	p20_Sorbitol_300mM_3h_rep3	no	NA	NA	Col0	yes	yes
SRR10901416	76	3288182712	PRJNA601526	SRP242107	SAMN13870139	1127159089	SRX7569590	Illumina_HiSeq_4000	SINGLE	cDNA	control	p21_control	p21_control_rep1	no	22	80	Col0	yes	yes
SRR10901417	76	3162784460	PRJNA601526	SRP242107	SAMN13870138	1287961423	SRX7569591	Illumina_HiSeq_4000	SINGLE	cDNA	control	p21_control	p21_control_rep2	no	22	80	Col0	yes	yes
SRR10901418	76	2810451196	PRJNA601526	SRP242107	SAMN13870137	959964330	SRX7569592	Illumina_HiSeq_4000	SINGLE	cDNA	control	p21_control	p21_control_rep3	no	22	80	Col0	yes	yes
SRR10901419	76	2990442072	PRJNA601526	SRP242107	SAMN13870136	1002013012	SRX7569593	Illumina_HiSeq_4000	SINGLE	cDNA	UV	p21_UC_C_100mJpercm2	p21_UC_C_100mJpercm2_rep1	no	22	80	Col0	yes	yes
SRR10901420	76	2942997932	PRJNA601526	SRP242107	SAMN13870135	996050703	SRX7569594	Illumina_HiSeq_4000	SINGLE	cDNA	UV	p21_UC_C_100mJpercm2	p21_UC_C_100mJpercm2_rep2	no	22	80	Col0	yes	yes
SRR10901421	76	2649827704	PRJNA601526	SRP242107	SAMN13870134	899538636	SRX7569595	Illumina_HiSeq_4000	SINGLE	cDNA	UV	p21_UC_C_100mJpercm2	p21_UC_C_100mJpercm2_rep3	no	22	80	Col0	yes	yes
SRR10901440	76	3288182712	PRJNA601525	SRP242108	SAMN13870153	1127159127	SRX7569614	Illumina_HiSeq_4000	SINGLE	cDNA	control	p22_control	p22_control_rep1	no	22	80	Col0	yes	yes
SRR10901441	76	3162784460	PRJNA601525	SRP242108	SAMN13870143	1287961496	SRX7569615	Illumina_HiSeq_4000	SINGLE	cDNA	control	p22_control	p22_control_rep2	no	22	80	Col0	yes	yes
SRR10901442	76	2810451196	PRJNA601525	SRP242108	SAMN13870142	959964200	SRX7569616	Illumina_HiSeq_4000	SINGLE	cDNA	control	p22_control	p22_control_rep3	no	22	80	Col0	yes	yes
SRR10901443	76	2990442072	PRJNA601525	SRP242108	SAMN13870141	1002012863	SRX7569617	Illumina_HiSeq_4000	SINGLE	cDNA	UV	p22_UC_C_100mJpercm2	p22_UC_C_100mJpercm2_rep1	no	22	80	Col0	yes	yes
SRR10901444	76	2942997932	PRJNA601525	SRP242108	SAMN13870140	996050705	SRX7569618	Illumina_HiSeq_4000	SINGLE	cDNA	UV	p22_UC_C_100mJpercm2	p22_UC_C_100mJpercm2_rep2	no	22	80	Col0	yes	yes
SRR10901445	76	2649827704	PRJNA601525	SRP242108	SAMN13870144	899538884	SRX7569619	Illumina_HiSeq_4000	SINGLE	cDNA	UV	p22_UC_C_100mJpercm2	p22_UC_C_100mJpercm2_rep3	no	22	80	Col0	yes	yes
SRR12582703	302	11596710910	PRJNA661303	SRP279992	SAMN16053436	3790646956	SRX9069535	Illumina_NovaSeq_6000	PAIRED	cDNA	ABA	p23_ABA_100microM_12h	p23_ABA_100microM_12h_rep1	no	23	NA	Col0	yes	yes
SRR12582704	302	13405078756	PRJNA661303	SRP279992	SAMN16053435	4335089825	SRX9069536	Illumina_NovaSeq_6000	PAIRED	cDNA	ABA	p23_ABA_100microM_12h	p23_ABA_100microM_12h_rep2	no	23	NA	Col0	yes	yes
SRR12582705	302	11061876460	PRJNA661303	SRP279992	SAMN16053434	3669917139	SRX9069537	Illumina_NovaSeq_6000	PAIRED	cDNA	ABA	p23_ABA_100microM_12h	p23_ABA_100microM_12h_rep3	no	23	NA	Col0	yes	yes
SRR12582706	302	14199159368	PRJNA661303	SRP279992	SAMN16053433	4602452687	SRX9069538	Illumina_NovaSeq_6000	PAIRED	cDNA	salt	p23_Mannitol_300mM_12h	p23_Mannitol_300mM_12h_rep1	no	23	NA	Col0	yes	yes
SRR12582707	302	12135185064	PRJNA661303	SRP279992	SAMN16053432	4032170450	SRX9069539	Illumina_NovaSeq_6000	PAIRED	cDNA	salt	p23_Mannitol_300mM_12h	p23_Mannitol_300mM_12h_rep2	no	23	NA	Col0	yes	yes
SRR12582708	302	12044928740	PRJNA661303	SRP279992	SAMN16053431	3924864792	SRX9069540	Illumina_NovaSeq_6000	PAIRED	cDNA	salt	p23_Mannitol_300mM_12h	p23_Mannitol_300mM_12h_rep3	no	23	NA	Col0	yes	yes
SRR12582709	302	7799646488	PRJNA661303	SRP279992	SAMN16053430	2326075142	SRX9069541	Illumina_NovaSeq_6000	PAIRED	cDNA	control	p23_control_12h	p23_control_12h_rep1	no	23	NA	Col0	yes	yes
SRR12582710	302	7897462174	PRJNA661303	SRP279992	SAMN16053429	2357126807	SRX9069542	Illumina_NovaSeq_6000	PAIRED	cDNA	control	p23_control_12h	p23_control_12h_rep2	no	23	NA	Col0	yes	yes
SRR12582711	302	8314868454	PRJNA661303	SRP279992	SAMN16053460	2481252041	SRX9069543	Illumina_NovaSeq_6000	PAIRED	cDNA	control	p23_control_12h	p23_control_12h_rep3	no	23	NA	Col0	yes	yes
SRR4033018	202	5417702418	PRJNA339001	SRP082177	SAMN05578496	1694812556	SRX2024351	Illumina_HiSeq_2000	PAIRED	cDNA	heat	p24_heat_37C_0.5h	p24_heat_37C_0.5h_rep1	no	37	NA	Col0	yes	yes
SRR4033019	202	5339886160	PRJNA339001	SRP082177	SAMN05578507	1687398647	SRX2024352	Illumina_HiSeq_2000	PAIRED	cDNA	heat	p24_heat_37C_0.5h	p24_heat_37C_0.5h_rep2	no	37	NA	Col0	yes	yes
SRR4033020	202	5164147574	PRJNA339001	SRP082177	SAMN05578506	1615722928	SRX2024353	Illumina_HiSeq_2000	PAIRED	cDNA	heat	p24_heat_37C_0.5h	p24_heat_37C_0.5h_rep3	no	37	NA	Col0	yes	yes
SRR4033021	202	4452640550	PRJNA339001	SRP082177	SAMN05578504	1418169715	SRX2024354	Illumina_HiSeq_2000	PAIRED	cDNA	control	p24_control_23C_0.5	p24_control_23C_0.5_rep1	no	23	NA	Col0	yes	yes
SRR4033022	202	4646304212	PRJNA339001	SRP082177	SAMN05578501	1447765928	SRX2024355	Illumina_HiSeq_2000	PAIRED	cDNA	control	p24_control_23C_0.5	p24_control_23C_0.5_rep2	no	23	NA	Col0	yes	yes
SRR4033023	202	6622471222	PRJNA339001	SRP082177	SAMN05578502	2100952977	SRX2024356	Illumina_HiSeq_2000	PAIRED	cDNA	control	p24_control_23C_0.5	p24_control_23C_0.5_rep3	no	23	NA	Col0	yes	yes
SRR4010839	252	7995472128	PRJNA338071	SRP081056	SAMN05520856	2875411388	SRX2007105	Illumina_HiSeq_2500	PAIRED	cDNA	cold	p25_cold_24h_16C	p25_cold_24h_16C_rep1	24	16	185	Col0	yes	yes
SRR4010840	252	8025915744	PRJNA338071	SRP081056	SAMN05520856	2892860962	SRX2007105	Illumina_HiSeq_2500	PAIRED	cDNA	cold	p25_cold_24h_16C	p25_cold_24h_16C_rep2	24	16	185	Col0	yes	yes
SRR4010841	252	6188289156	PRJNA338071	SRP081056	SAMN05520845	2223470686	SRX2007106	Illumina_HiSeq_2500	PAIRED	cDNA	cold	p25_cold_24h_16C	p25_cold_24h_16C_rep3	24	16	185	Col0	yes	yes
SRR4010842	252	6209440776	PRJNA338071	SRP081056	SAMN05520845	2236380630	SRX2007106	Illumina_HiSeq_2500	PAIRED	cDNA	cold	p25_cold_24h_16C	p25_cold_24h_16C_rep4	24	16	185	Col0	yes	yes
SRR4010843	252	5674072068	PRJNA338071	SRP081056	SAMN05520855	2045799440	SRX2007107	Illumina_HiSeq_2500	PAIRED	cDNA	cold	p25_cold_24h_16C	p25_cold_24h_16C_rep5	24	16	185	Col0	yes	yes
SRR4010844	252	5689479096	PRJNA338071	SRP081056	SAMN05520855	2056297407	SRX2007107	Illumina_HiSeq_2500	PAIRED	cDNA	cold	p25_cold_24h_16C	p25_cold_24h_16C_rep6	24	16	185	Col0	yes	yes
SRR4010845	252	6175200780	PRJNA338071	SRP081056	SAMN05520854	2223127537	SRX2007108	Illumina_HiSeq_2500	PAIRED	cDNA	recovery_cold	p25_control_after_cold_16C_24h_25C	p25_control_after_cold_16C_24h_25C_rep1	24	25	185	Col0	yes	yes
SRR4010846	252	6189520680	PRJNA338071	SRP081056	SAMN05520854	2233900137	SRX2007108	Illumina_HiSeq_2500	PAIRED	cDNA	recovery_cold	p25_control_after_cold_16C_24h_25C	p25_control_after_cold_16C_24h_25C_rep2	24	25	185	Col0	yes	yes
SRR4010847	252	5783627304	PRJNA338071	SRP081056	SAMN05520853	2080803134	SRX2007109	Illumina_HiSeq_2500	PAIRED	cDNA	recovery_cold	p25_control_after_cold_16C_24h_25C	p25_control_after_cold_16C_24h_25C_rep3	24	25	185	Col0	yes	yes
SRR4010848	252	5798207520	PRJNA338071	SRP081056	SAMN05520853	2091100527	SRX2007109	Illumina_HiSeq_2500	PAIRED	cDNA	recovery_cold	p25_control_after_cold_16C_24h_25C	p25_control_after_cold_16C_24h_25C_rep4	24	25	185	Col0	yes	yes
SRR4010849	252	5394790044	PRJNA338071	SRP081056	SAMN05520852	1936562872	SRX2007110	Illumina_HiSeq_2500	PAIRED	cDNA	recovery_cold	p25_control_after_cold_16C_24h_25C	p25_control_after_cold_16C_24h_25C_rep5	24	25	185	Col0	yes	yes
SRR4010850	252	5408377380	PRJNA338071	SRP081056	SAMN05520852	1946080605	SRX2007110	Illumina_HiSeq_2500	PAIRED	cDNA	recovery_cold	p25_control_after_cold_16C_24h_25C	p25_control_after_cold_16C_24h_25C_rep6	24	25	185	Col0	yes	yes
SRR4010851	252	6833685348	PRJNA338071	SRP081056	SAMN05520851	2450308673	SRX2007111	Illumina_HiSeq_2500	PAIRED	cDNA	recovery_cold	p25_control_after_cold_16C_72h_25C	p25_control_after_cold_16C_72h_25C_rep1	72	25	185	Col0	yes	yes
SRR4010852	252	6847232364	PRJNA338071	SRP081056	SAMN05520851	2461499066	SRX2007111	Illumina_HiSeq_2500	PAIRED	cDNA	recovery_cold	p25_control_after_cold_16C_72h_25C	p25_control_after_cold_16C_72h_25C_rep2	72	25	185	Col0	yes	yes
SRR4010853	252	6465920580	PRJNA338071	SRP081056	SAMN05520850	2314771535	SRX2007112	Illumina_HiSeq_2500	PAIRED	cDNA	recovery_cold	p25_control_after_cold_16C_72h_25C	p25_control_after_cold_16C_72h_25C_rep3	72	25	185	Col0	yes	yes
SRR4010854	252	6483256920	PRJNA338071	SRP081056	SAMN05520850	2326813451	SRX2007112	Illumina_HiSeq_2500	PAIRED	cDNA	recovery_cold	p25_control_after_cold_16C_72h_25C	p25_control_after_cold_16C_72h_25C_rep4	72	25	185	Col0	yes	yes
SRR4010855	252	6217213212	PRJNA338071	SRP081056	SAMN05520849	2230032603	SRX2007113	Illumina_HiSeq_2500	PAIRED	cDNA	recovery_cold	p25_control_after_cold_16C_72h_25C	p25_control_after_cold_16C_72h_25C_rep5	72	25	185	Col0	yes	yes
SRR4010856	252	6229595736	PRJNA338071	SRP081056	SAMN05520849	2239925720	SRX2007113	Illumina_HiSeq_2500	PAIRED	cDNA	recovery_cold	p25_control_after_cold_16C_72h_25C	p25_control_after_cold_16C_72h_25C_rep6	72	25	185	Col0	yes	yes
SRR4010857	252	4944955176	PRJNA338071	SRP081056	SAMN05520848	1811065713	SRX2007114	Illumina_HiSeq_2500	PAIRED	cDNA	recovery_cold	p25_control_after_cold_16C_120h_25C	p25_control_after_cold_16C_120h_25C_rep1	120	25	185	Col0	yes	yes
SRR4010858	252	4956532056	PRJNA338071	SRP081056	SAMN05520848	1820299528	SRX2007114	Illumina_HiSeq_2500	PAIRED	cDNA	recovery_cold	p25_control_after_cold_16C_120h_25C	p25_control_after_cold_16C_120h_25C_rep2	120	25	185	Col0	yes	yes
SRR4010859	252	5300695008	PRJNA338071	SRP081056	SAMN05520847	1927176180	SRX2007115	Illumina_HiSeq_2500	PAIRED	cDNA	recovery_cold	p25_control_after_cold_16C_120h_25C	p25_control_after_cold_16C_120h_25C_rep3	120	25	185	Col0	yes	yes
SRR4010860	252	5312237616	PRJNA338071	SRP081056	SAMN05520847	1936567438	SRX2007115	Illumina_HiSeq_2500	PAIRED	cDNA	recovery_cold	p25_control_after_cold_16C_120h_25C	p25_control_after_cold_16C_120h_25C_rep4	120	25	185	Col0	yes	yes
SRR4010861	252	6865493544	PRJNA338071	SRP081056	SAMN05520846	2479148810	SRX2007116	Illumina_HiSeq_2500	PAIRED	cDNA	recovery_cold	p25_control_after_cold_16C_120h_25C	p25_control_after_cold_16C_120h_25C_rep5	120	25	185	Col0	yes	yes
SRR4010862	252	6888104496	PRJNA338071	SRP081056	SAMN05520846	2494165539	SRX2007116	Illumina_HiSeq_2500	PAIRED	cDNA	recovery_cold	p25_control_after_cold_16C_120h_25C	p25_control_after_cold_16C_120h_25C_rep6	120	25	185	Col0	yes	yes
SRR4010821	239	6374173538	PRJNA338072	SRP081055	SAMN05520871	2952273539	SRX2007087	Illumina_HiSeq_2500	PAIRED	cDNA	cold	p26_cold_16C	p26_cold_16C_rep1	no	16	185	Col0	yes	yes
SRR4010822	232	7341765793	PRJNA338072	SRP081055	SAMN05520870	3411943744	SRX2007088	Illumina_HiSeq_2500	PAIRED	cDNA	cold	p26_cold_16C	p26_cold_16C_rep2	no	16	185	Col0	yes	yes
SRR4010823	241	6790285767	PRJNA338072	SRP081055	SAMN05520869	3130561254	SRX2007089	Illumina_HiSeq_2500	PAIRED	cDNA	cold	p26_cold_16C	p26_cold_16C_rep3	no	16	185	Col0	yes	yes
SRR4010830	239	6730917897	PRJNA338072	SRP081055	SAMN05520862	3041821989	SRX2007096	Illumina_HiSeq_2500	PAIRED	cDNA	control	p26_control_25C	p26_control_25C_rep1	no	25	185	Col0	yes	yes
SRR4010831	239	7371703355	PRJNA338072	SRP081055	SAMN05520861	3313457118	SRX2007097	Illumina_HiSeq_2500	PAIRED	cDNA	control	p26_control_25C	p26_control_25C_rep2	no	25	185	Col0	yes	yes
SRR4010832	237	8404154678	PRJNA338072	SRP081055	SAMN05520860	3800597493	SRX2007098	Illumina_HiSeq_2500	PAIRED	cDNA	control	p26_control_25C	p26_control_25C_rep3	no	25	185	Col0	yes	yes
SRR5197904	202	2797413362	PRJNA363056	SRP097690	SAMN06252775	1896381698	SRX2513381	Illumina_HiSeq_3000	PAIRED	cDNA	control	p27_control_22C	p27_control_22C_rep1	0	22	100	Col0	yes	yes
SRR5197905	252	4169333700	PRJNA363056	SRP097690	SAMN06252774	1484438735	SRX2513382	Illumina_HiSeq_3000	PAIRED	cDNA	control	p27_control_22C	p27_control_22C_rep2	0	22	100	Col0	yes	yes
SRR5197906	252	4178280960	PRJNA363056	SRP097690	SAMN06252773	1479906484	SRX2513383	Illumina_HiSeq_3000	PAIRED	cDNA	control	p27_control_22C	p27_control_22C_rep3	0	22	100	Col0	yes	yes
SRR5197907	202	2480772908	PRJNA363056	SRP097690	SAMN06252772	1685449914	SRX2513384	Illumina_HiSeq_3000	PAIRED	cDNA	heat	p27_heat_37C_3h	p27_heat_37C_3h_rep1	3	37	100	Col0	yes	yes
SRR5197908	252	4150945260	PRJNA363056	SRP097690	SAMN06252771	1482978351	SRX2513385	Illumina_HiSeq_3000	PAIRED	cDNA	heat	p27_heat_37C_3h	p27_heat_37C_3h_rep2	3	37	100	Col0	yes	yes
SRR5197909	252	3902063004	PRJNA363056	SRP097690	SAMN06252770	1380283952	SRX2513386	Illumina_HiSeq_3000	PAIRED	cDNA	heat	p27_heat_37C_3h	p27_heat_37C_3h_rep3	3	37	100	Col0	yes	yes
SRR21739251	300	6230929800	PRJNA885076	SRP400038	SAMN31064139	3968461727	SRX17734927	HiSeq_X_Ten	PAIRED	cDNA	salt	p28_NaCl_150mM_1h	p28_NaCl_150mM_1h_rep1	no	NA	NA	Col0	yes	yes
SRR21739252	300	6112411500	PRJNA885076	SRP400038	SAMN31064140	3873227346	SRX17734926	HiSeq_X_Ten	PAIRED	cDNA	salt	p28_NaCl_150mM_1h	p28_NaCl_150mM_1h_rep2	no	NA	NA	Col0	yes	yes
SRR21739253	300	6234122100	PRJNA885076	SRP400038	SAMN31064141	3970769106	SRX17734925	HiSeq_X_Ten	PAIRED	cDNA	salt	p28_NaCl_150mM_1h	p28_NaCl_150mM_1h_rep3	no	NA	NA	Col0	yes	yes
SRR21739254	300	6255921300	PRJNA885076	SRP400038	SAMN31064142	3949688810	SRX17734924	HiSeq_X_Ten	PAIRED	cDNA	control	p28_control	p28_control_rep1	no	NA	NA	Col0	yes	yes
SRR21739255	300	6218062800	PRJNA885076	SRP400038	SAMN31064143	3937568258	SRX17734923	HiSeq_X_Ten	PAIRED	cDNA	control	p28_control	p28_control_rep2	no	NA	NA	Col0	yes	yes
SRR21739256	300	6220416600	PRJNA885076	SRP400038	SAMN31064144	3944781269	SRX17734922	HiSeq_X_Ten	PAIRED	cDNA	control	p28_control	p28_control_rep3	no	NA	NA	Col0	yes	yes
SRR21197570	150	7236429900	PRJNA873292	SRP393964	SAMN30496520	4096516303	SRX17208604	DNBSEQ-T7	PAIRED	cDNA	heat	p29_heat_44C_3h	p29_heat_44C_3h_rep1	3	44	120	Col0	yes	yes
SRR21197571	150	6674571000	PRJNA873292	SRP393964	SAMN30496521	3761040895	SRX17208603	DNBSEQ-T7	PAIRED	cDNA	heat	p29_heat_44C_3h	p29_heat_44C_3h_rep2	3	44	120	Col0	yes	yes
SRR21197572	150	6765947400	PRJNA873292	SRP393964	SAMN30496522	3804012355	SRX17208602	DNBSEQ-T7	PAIRED	cDNA	heat	p29_heat_44C_3h	p29_heat_44C_3h_rep3	3	44	120	Col0	yes	yes
SRR21197573	150	7592525400	PRJNA873292	SRP393964	SAMN30496523	4242480840	SRX17208601	DNBSEQ-T7	PAIRED	cDNA	control	p29_control_22C_0h	p29_control_22C_0h_rep1	0	22	120	Col0	yes	yes
SRR21197575	150	7594797900	PRJNA873292	SRP393964	SAMN30496525	4289448331	SRX17208599	DNBSEQ-T7	PAIRED	cDNA	control	p29_control_22C_0h	p29_control_22C_0h_rep3	0	22	120	Col0	yes	yes
SRR13176126	150	9884643900	PRJNA681862	SRP295378	SAMN16969896	6329055747	SRX9614405	BGISEQ-500	PAIRED	cDNA	heat	p30_heat_acclimated_37C_23C_44C_28h	p30_heat_acclimated_37C_23C_44C_28h_rep1	28	44	NA	Col0	yes	yes
SRR13176127	150	10860699000	PRJNA681862	SRP295378	SAMN16969892	6927311573	SRX9614406	BGISEQ-500	PAIRED	cDNA	heat	p30_heat_acclimated_37C_23C_44C_4h	p30_heat_acclimated_37C_23C_44C_4h_rep1	4	44	NA	Col0	yes	yes
SRR13176142	150	10930115400	PRJNA681862	SRP295378	SAMN16969741	6948527863	SRX9614421	BGISEQ-500	PAIRED	cDNA	heat	p30_heat_acclimated_37C_23C_44C_28h	p30_heat_acclimated_37C_23C_44C_28h_rep2	28	44	NA	Col0	yes	yes
SRR13176143	150	10977411300	PRJNA681862	SRP295378	SAMN16969740	6931939010	SRX9614422	BGISEQ-500	PAIRED	cDNA	heat	p30_heat_acclimated_37C_23C_44C_4h	p30_heat_acclimated_37C_23C_44C_4h_rep2	4	44	NA	Col0	yes	yes
SRR13176144	150	10989579600	PRJNA681862	SRP295378	SAMN16969739	7052533997	SRX9614423	BGISEQ-500	PAIRED	cDNA	heat	p30_heat_acclimated_37C_23C_44C_52h	p30_heat_acclimated_37C_23C_44C_52h_rep1	52	44	NA	Col0	yes	yes
SRR13176160	150	10907489700	PRJNA681862	SRP295378	SAMN16969877	7025571054	SRX9614391	BGISEQ-500	PAIRED	cDNA	heat	p30_heat_acclimated_37C_23C_44C_52h	p30_heat_acclimated_37C_23C_44C_52h_rep2	52	44	NA	Col0	yes	yes
SRR13176161	150	10840429800	PRJNA681862	SRP295378	SAMN16969876	6871905245	SRX9614392	BGISEQ-500	PAIRED	cDNA	control	p30_control_23C	p30_control_23C_rep1	0	23	NA	Col0	yes	yes
SRR13176128	150	10973592000	PRJNA681862	SRP295378	SAMN16969891	7031790550	SRX9614407	BGISEQ-500	PAIRED	cDNA	heat	p30_heat_acclimated_37C_23C_44C_52h	p30_heat_acclimated_37C_23C_44C_52h_rep3	52	44	NA	Col0	yes	yes
SRR13176129	150	10864999200	PRJNA681862	SRP295378	SAMN16969904	6924476147	SRX9614408	BGISEQ-500	PAIRED	cDNA	control	p30_control_23C	p30_control_23C_rep2	0	23	NA	Col0	yes	yes
SRR13176145	150	10601193000	PRJNA681862	SRP295378	SAMN16969738	6619945633	SRX9614424	BGISEQ-500	PAIRED	cDNA	control	p30_control_23C	p30_control_23C_rep3	0	23	NA	Col0	yes	yes
SRR13176158	150	9676510200	PRJNA681862	SRP295378	SAMN16969880	6216236297	SRX9614389	BGISEQ-500	PAIRED	cDNA	heat	p30_heat_acclimated_37C_23C_44C_28h	p30_heat_acclimated_37C_23C_44C_28h_rep3	28	44	NA	Col0	yes	yes
SRR13176159	150	10405257000	PRJNA681862	SRP295378	SAMN16969879	6676032750	SRX9614390	BGISEQ-500	PAIRED	cDNA	heat	p30_heat_acclimated_37C_23C_44C_4h	p30_heat_acclimated_37C_23C_44C_4h_rep3	4	44	NA	Col0	yes	yes
SRR13257549	50	1905641250	PRJNA685591	SRP298048	SAMN17086203	1109117800	SRX9688373	BGISEQ-500	SINGLE	cDNA	control	p31_control_water_treatment_7weeks	p31_control_water_treatment_7weeks_rep1	no	21	175	Col0	yes	yes
SRR13257550	50	1901380500	PRJNA685591	SRP298048	SAMN17086202	1081130160	SRX9688374	BGISEQ-500	SINGLE	cDNA	control	p31_control_water_treatment_7weeks	p31_control_water_treatment_7weeks_rep2	no	21	175	Col0	yes	yes
SRR13257551	50	1802295100	PRJNA685591	SRP298048	SAMN17086128	1051465665	SRX9688375	BGISEQ-500	SINGLE	cDNA	control	p31_control_water_treatment_7weeks	p31_control_water_treatment_7weeks_rep3	no	21	175	Col0	yes	yes
SRR13257552	50	1875901950	PRJNA685591	SRP298048	SAMN17086127	1167262471	SRX9688376	BGISEQ-500	SINGLE	cDNA	control	p31_control_water_treatment_7weeks	p31_control_water_treatment_7weeks_rep4	no	21	175	Col0	yes	yes
SRR13257553	50	1791908400	PRJNA685591	SRP298048	SAMN17086126	1122639794	SRX9688377	BGISEQ-500	SINGLE	cDNA	recovery_jasmonates	p31_control_water_2weeks_JA_5weeks	p31_control_water_2weeks_JA_5weeks_rep1	no	21	175	Col0	yes	yes
SRR13257554	50	1870877350	PRJNA685591	SRP298048	SAMN17086125	1152611970	SRX9688378	BGISEQ-500	SINGLE	cDNA	recovery_jasmonates	p31_control_water_2weeks_JA_5weeks	p31_control_water_2weeks_JA_5weeks_rep2	no	21	175	Col0	yes	yes
SRR13257555	50	1819048750	PRJNA685591	SRP298048	SAMN17086124	1007903539	SRX9688379	BGISEQ-500	SINGLE	cDNA	recovery_jasmonates	p31_control_water_2weeks_JA_5weeks	p31_control_water_2weeks_JA_5weeks_rep3	no	21	175	Col0	yes	yes
SRR13257556	50	948756550	PRJNA685591	SRP298048	SAMN17086123	581120322	SRX9688380	BGISEQ-500	SINGLE	cDNA	recovery_jasmonates	p31_control_water_2weeks_JA_5weeks	p31_control_water_2weeks_JA_5weeks_rep4	no	21	175	Col0	yes	yes
SRR13257557	50	937871200	PRJNA685591	SRP298048	SAMN17086123	545046817	SRX9688380	BGISEQ-500	SINGLE	cDNA	recovery_jasmonates	p31_control_water_2weeks_JA_5weeks	p31_control_water_2weeks_JA_5weeks_rep5	no	21	175	Col0	yes	yes
SRR13257558	50	1890047350	PRJNA685591	SRP298048	SAMN17086122	1065218369	SRX9688381	BGISEQ-500	SINGLE	cDNA	jasmonates	p31_JA_2weeks_control_water_5weeks	p31_JA_2weeks_control_water_5weeks_rep1	no	21	175	Col0	yes	yes
SRR13257559	50	1889997500	PRJNA685591	SRP298048	SAMN17086121	1075691132	SRX9688382	BGISEQ-500	SINGLE	cDNA	jasmonates	p31_JA_2weeks_control_water_5weeks	p31_JA_2weeks_control_water_5weeks_rep2	no	21	175	Col0	yes	yes
SRR13257560	50	1892181500	PRJNA685591	SRP298048	SAMN17086120	1066788468	SRX9688383	BGISEQ-500	SINGLE	cDNA	jasmonates	p31_JA_2weeks_control_water_5weeks	p31_JA_2weeks_control_water_5weeks_rep3	no	21	175	Col0	yes	yes
SRR13257561	50	1887053200	PRJNA685591	SRP298048	SAMN17086214	1057083293	SRX9688384	BGISEQ-500	SINGLE	cDNA	jasmonates	p31_JA_2weeks_control_water_5weeks	p31_JA_2weeks_control_water_5weeks_rep4	no	21	175	Col0	yes	yes
SRR13257562	50	1885004300	PRJNA685591	SRP298048	SAMN17086213	1055336059	SRX9688385	BGISEQ-500	SINGLE	cDNA	jasmonates	p31_JA_7weeks	p31_JA_7weeks_rep1	no	21	175	Col0	yes	yes
SRR13257563	50	1894817300	PRJNA685591	SRP298048	SAMN17086212	1072985026	SRX9688386	BGISEQ-500	SINGLE	cDNA	jasmonates	p31_JA_7weeks	p31_JA_7weeks_rep2	no	21	175	Col0	yes	yes
SRR13257564	50	1880771500	PRJNA685591	SRP298048	SAMN17086211	1057410161	SRX9688387	BGISEQ-500	SINGLE	cDNA	jasmonates	p31_JA_7weeks	p31_JA_7weeks_rep3	no	21	175	Col0	yes	yes
SRR13257565	50	1849768450	PRJNA685591	SRP298048	SAMN17086210	1166555094	SRX9688388	BGISEQ-500	SINGLE	cDNA	jasmonates	p31_JA_7weeks	p31_JA_7weeks_rep4	no	21	175	Col0	yes	yes
SRR12762088	300	5958450900	PRJNA666917	SRP286047	SAMN16337165	1873597107	SRX9232829	Illumina_NovaSeq_6000	PAIRED	cDNA	control	p32_control	p32_control_rep1	no	22	150	Col0	yes	yes
SRR12762089	300	6211451700	PRJNA666917	SRP286047	SAMN16337161	1973226762	SRX9232837	Illumina_NovaSeq_6000	PAIRED	cDNA	control	p32_control	p32_control_rep2	no	22	150	Col0	yes	yes
SRR12762090	300	6878524500	PRJNA666917	SRP286047	SAMN16337160	2147998830	SRX9232838	Illumina_NovaSeq_6000	PAIRED	cDNA	control	p32_control	p32_control_rep3	no	22	150	Col0	yes	yes
SRR12762091	300	6363435000	PRJNA666917	SRP286047	SAMN16337159	2010862058	SRX9232839	Illumina_NovaSeq_6000	PAIRED	cDNA	control	p32_control	p32_control_rep4	no	22	150	Col0	yes	yes
SRR12762092	300	6240776700	PRJNA666917	SRP286047	SAMN16337158	1978720066	SRX9232840	Illumina_NovaSeq_6000	PAIRED	cDNA	highlight	p32_highlight_1100_1h	p32_highlight_1100_1h_rep1	no	22	1100	Col0	yes	yes
SRR12762093	300	6822930300	PRJNA666917	SRP286047	SAMN16337157	2176857821	SRX9232841	Illumina_NovaSeq_6000	PAIRED	cDNA	highlight	p32_highlight_1100_1h	p32_highlight_1100_1h_rep2	no	22	1100	Col0	yes	yes
SRR12762094	300	6202632900	PRJNA666917	SRP286047	SAMN16337191	1955018125	SRX9232842	Illumina_NovaSeq_6000	PAIRED	cDNA	highlight	p32_highlight_1100_1h	p32_highlight_1100_1h_rep3	no	22	1100	Col0	yes	yes
SRR12762095	300	6029902200	PRJNA666917	SRP286047	SAMN16337190	1902824851	SRX9232843	Illumina_NovaSeq_6000	PAIRED	cDNA	highlight	p32_highlight_1100_1h	p32_highlight_1100_1h_rep4	no	22	1100	Col0	yes	yes
SRR5311352	152	5168495824	PRJNA377881	SRP101344	SAMN06473555	2582396015	SRX2611307	Illumina_HiSeq_2000	PAIRED	cDNA	heat	p33_heat_38C	p33_heat_38C_rep1	no	38	NA	Col0	yes	yes
SRR5311353	152	4899310816	PRJNA377881	SRP101344	SAMN06473554	2115616386	SRX2611308	Illumina_HiSeq_2000	PAIRED	cDNA	heat	p33_heat_38C	p33_heat_38C_rep2	no	38	NA	Col0	yes	yes
SRR5311354	152	4765909232	PRJNA377881	SRP101344	SAMN06473556	2311509308	SRX2611309	Illumina_HiSeq_2000	PAIRED	cDNA	heat	p33_heat_38C	p33_heat_38C_rep3	no	38	NA	Col0	yes	yes
SRR5311358	152	4633697656	PRJNA377881	SRP101344	SAMN06473553	2192658277	SRX2611313	Illumina_HiSeq_2000	PAIRED	cDNA	control	p33_control_22C	p33_control_22C_rep1	no	22	NA	Col0	yes	yes
SRR5311359	152	3233054288	PRJNA377881	SRP101344	SAMN06473552	1547696168	SRX2611314	Illumina_HiSeq_2000	PAIRED	cDNA	control	p33_control_22C	p33_control_22C_rep2	no	22	NA	Col0	yes	yes
SRR5311360	152	2665872064	PRJNA377881	SRP101344	SAMN06473552	1226686543	SRX2611314	Illumina_HiSeq_2000	PAIRED	cDNA	control	p33_control_22C	p33_control_22C_rep3	no	22	NA	Col0	yes	yes
SRR5311361	152	5016752552	PRJNA377881	SRP101344	SAMN06473551	2452034860	SRX2611315	Illumina_HiSeq_2000	PAIRED	cDNA	control	p33_control_22C	p33_control_22C_rep4	no	22	NA	Col0	yes	yes
SRR20440082	299	9657038182	PRJNA861282	SRP387636	SAMN29906914	3108120721	SRX16472573	Illumina_NovaSeq_6000	PAIRED	cDNA	desiccation	p34_half_expanded_leaves_water_stress	p34_half_expanded_leaves_water_stress_rep1	no	23	150	Col0	yes	no
SRR20440083	300	11099922898	PRJNA861282	SRP387636	SAMN29906915	3583458329	SRX16472572	Illumina_NovaSeq_6000	PAIRED	cDNA	desiccation	p34_half_expanded_leaves_water_stress	p34_half_expanded_leaves_water_stress_rep2	no	23	150	Col0	yes	no
SRR20440084	300	7908821729	PRJNA861282	SRP387636	SAMN29906916	2531808194	SRX16472571	Illumina_NovaSeq_6000	PAIRED	cDNA	desiccation	p34_half_expanded_leaves_water_stress	p34_half_expanded_leaves_water_stress_rep3	no	23	150	Col0	yes	no
SRR20440088	291	10847993609	PRJNA861282	SRP387636	SAMN29906920	3464709624	SRX16472567	Illumina_NovaSeq_6000	PAIRED	cDNA	control	p34_half_expanded_leaves_control	p34_half_expanded_leaves_control_rep1	no	23	150	Col0	yes	no
SRR20440089	300	12990900918	PRJNA861282	SRP387636	SAMN29906921	4155781886	SRX16472566	Illumina_NovaSeq_6000	PAIRED	cDNA	control	p34_half_expanded_leaves_control	p34_half_expanded_leaves_control_rep2	no	23	150	Col0	yes	no
SRR20440090	297	12230529362	PRJNA861282	SRP387636	SAMN29906922	3932283238	SRX16472565	Illumina_NovaSeq_6000	PAIRED	cDNA	control	p34_half_expanded_leaves_control	p34_half_expanded_leaves_control_rep3	no	23	150	Col0	yes	no
SRR20440094	290	11809266465	PRJNA861282	SRP387636	SAMN29906926	3784410507	SRX16472561	Illumina_NovaSeq_6000	PAIRED	cDNA	desiccation	p34_full_expanded_leaves_water_stress	p34_full_expanded_leaves_water_stress_rep1	no	23	150	Col0	yes	no
SRR20440095	286	15709246205	PRJNA861282	SRP387636	SAMN29906927	5057941909	SRX16472560	Illumina_NovaSeq_6000	PAIRED	cDNA	desiccation	p34_full_expanded_leaves_water_stress	p34_full_expanded_leaves_water_stress_rep2	no	23	150	Col0	yes	no
SRR20440096	299	20756934339	PRJNA861282	SRP387636	SAMN29906928	6605100876	SRX16472559	Illumina_NovaSeq_6000	PAIRED	cDNA	desiccation	p34_full_expanded_leaves_water_stress	p34_full_expanded_leaves_water_stress_rep3	no	23	150	Col0	yes	no
SRR20440100	299	6973915306	PRJNA861282	SRP387636	SAMN29906932	2219545000	SRX16472555	Illumina_NovaSeq_6000	PAIRED	cDNA	control	p34_full_expanded_leaves_control	p34_full_expanded_leaves_control_rep1	no	23	150	Col0	yes	no
SRR20440101	299	11621893358	PRJNA861282	SRP387636	SAMN29906933	3687715439	SRX16472554	Illumina_NovaSeq_6000	PAIRED	cDNA	control	p34_full_expanded_leaves_control	p34_full_expanded_leaves_control_rep2	no	23	150	Col0	yes	no
SRR20440102	297	9851840700	PRJNA861282	SRP387636	SAMN29906934	3131366278	SRX16472553	Illumina_NovaSeq_6000	PAIRED	cDNA	control	p34_full_expanded_leaves_control	p34_full_expanded_leaves_control_rep3	no	23	150	Col0	yes	no
SRR11214506	202	3232000000	PRJNA609704	SRP251261	SAMN14258213	2291105654	SRX7827018	Illumina_HiSeq_2500	PAIRED	cDNA	control	p35_control_22C	p35_control_22C_rep1	no	22	100	Col0	yes	yes
SRR11214508	202	3232000000	PRJNA609704	SRP251261	SAMN14258208	2298246837	SRX7827019	Illumina_HiSeq_2500	PAIRED	cDNA	control	p35_control_22C	p35_control_22C_rep2	no	22	100	Col0	yes	yes
SRR11214510	202	3232000000	PRJNA609704	SRP251261	SAMN14258207	2285536870	SRX7827020	Illumina_HiSeq_2500	PAIRED	cDNA	control	p35_control_22C	p35_control_22C_rep3	no	22	100	Col0	yes	yes
SRR11214512	202	3153311506	PRJNA609704	SRP251261	SAMN14258206	2233699572	SRX7827021	Illumina_HiSeq_2500	PAIRED	cDNA	salt	p35_NaCl_150mM_16h	p35_NaCl_150mM_16h_rep1	no	22	100	Col0	yes	yes
SRR11214513	202	3232000000	PRJNA609704	SRP251261	SAMN14258212	2285358105	SRX7827022	Illumina_HiSeq_2500	PAIRED	cDNA	salt	p35_NaCl_150mM_16h	p35_NaCl_150mM_16h_rep2	no	22	100	Col0	yes	yes
SRR11214515	202	3232000000	PRJNA609704	SRP251261	SAMN14258211	2289568575	SRX7827023	Illumina_HiSeq_2500	PAIRED	cDNA	salt	p35_NaCl_150mM_16h	p35_NaCl_150mM_16h_rep3	no	22	100	Col0	yes	yes
SRR11214517	202	3232000000	PRJNA609704	SRP251261	SAMN14258210	2293438649	SRX7827024	Illumina_HiSeq_2500	PAIRED	cDNA	salt	p35_Mannitol_200mM_16h	p35_Mannitol_200mM_16h_rep1	no	22	100	Col0	yes	yes
SRR11214519	202	3232000000	PRJNA609704	SRP251261	SAMN14258209	2289916615	SRX7827025	Illumina_HiSeq_2500	PAIRED	cDNA	salt	p35_Mannitol_200mM_16h	p35_Mannitol_200mM_16h_rep2	no	22	100	Col0	yes	yes
SRR11214521	202	3232000000	PRJNA609704	SRP251261	SAMN14258205	2289800561	SRX7827026	Illumina_HiSeq_2500	PAIRED	cDNA	salt	p35_Mannitol_200mM_16h	p35_Mannitol_200mM_16h_rep3	no	22	100	Col0	yes	yes
SRR11214523	202	3232000000	PRJNA609704	SRP251261	SAMN14258204	2284305864	SRX7827027	Illumina_HiSeq_2500	PAIRED	cDNA	heat	p35_heat_35C	p35_heat_35C_rep1	no	22	100	Col0	yes	yes
SRR11214525	202	3232000000	PRJNA609704	SRP251261	SAMN14258203	2284668777	SRX7827028	Illumina_HiSeq_2500	PAIRED	cDNA	heat	p35_heat_35C	p35_heat_35C_rep2	no	22	100	Col0	yes	yes
SRR11214527	202	3232000000	PRJNA609704	SRP251261	SAMN14258202	2287387834	SRX7827029	Illumina_HiSeq_2500	PAIRED	cDNA	heat	p35_heat_35C	p35_heat_35C_rep3	no	22	100	Col0	yes	yes
SRR11214529	202	3232000000	PRJNA609704	SRP251261	SAMN14258201	2329331774	SRX7827030	Illumina_HiSeq_2500	PAIRED	cDNA	salt	p35_NaCl_150mM_16h_Mannitol_200mM_16h	p35_NaCl_150mM_16h_Mannitol_200mM_16h_rep1	no	22	100	Col0	yes	yes
SRR11214531	202	3232000000	PRJNA609704	SRP251261	SAMN14258200	2331584217	SRX7827031	Illumina_HiSeq_2500	PAIRED	cDNA	salt	p35_NaCl_150mM_16h_Mannitol_200mM_16h	p35_NaCl_150mM_16h_Mannitol_200mM_16h_rep2	no	22	100	Col0	yes	yes
SRR11214533	202	3232000000	PRJNA609704	SRP251261	SAMN14258199	2329008954	SRX7827032	Illumina_HiSeq_2500	PAIRED	cDNA	salt	p35_NaCl_150mM_16h_Mannitol_200mM_16h	p35_NaCl_150mM_16h_Mannitol_200mM_16h_rep3	no	22	100	Col0	yes	yes
SRR11214535	202	3232000000	PRJNA609704	SRP251261	SAMN14258227	2334394092	SRX7827033	Illumina_HiSeq_2500	PAIRED	cDNA	salt_heat	p35_NaCl_150mM_16h_heat_35C	p35_NaCl_150mM_16h_heat_35C_rep1	no	22	100	Col0	yes	yes
SRR11214537	202	3085686754	PRJNA609704	SRP251261	SAMN14258226	2225665430	SRX7827034	Illumina_HiSeq_2500	PAIRED	cDNA	salt_heat	p35_NaCl_150mM_16h_heat_35C	p35_NaCl_150mM_16h_heat_35C_rep2	no	22	100	Col0	yes	yes
SRR11214538	202	3232000000	PRJNA609704	SRP251261	SAMN14258224	2328686886	SRX7827035	Illumina_HiSeq_2500	PAIRED	cDNA	salt_heat	p35_NaCl_150mM_16h_heat_35C	p35_NaCl_150mM_16h_heat_35C_rep3	no	22	100	Col0	yes	yes
SRR11214540	202	3232000000	PRJNA609704	SRP251261	SAMN14258223	2330429353	SRX7827036	Illumina_HiSeq_2500	PAIRED	cDNA	salt_heat	p35_Mannitol_200mM_16h_heat_35C	p35_Mannitol_200mM_16h_heat_35C_rep1	no	22	100	Col0	yes	yes
SRR11214542	202	3232000000	PRJNA609704	SRP251261	SAMN14258222	2334522861	SRX7827037	Illumina_HiSeq_2500	PAIRED	cDNA	salt_heat	p35_Mannitol_200mM_16h_heat_35C	p35_Mannitol_200mM_16h_heat_35C_rep2	no	22	100	Col0	yes	yes
SRR11214544	202	3232000000	PRJNA609704	SRP251261	SAMN14258221	2327759667	SRX7827038	Illumina_HiSeq_2500	PAIRED	cDNA	salt_heat	p35_Mannitol_200mM_16h_heat_35C	p35_Mannitol_200mM_16h_heat_35C_rep3	no	22	100	Col0	yes	yes
SRR11214546	202	3232000000	PRJNA609704	SRP251261	SAMN14258220	2343876093	SRX7827039	Illumina_HiSeq_2500	PAIRED	cDNA	salt_heat	p35_NaCl_150mM_16h_Mannitol_200mM_16h_heat_35C	p35_NaCl_150mM_16h_Mannitol_200mM_16h_heat_35C_rep1	no	22	100	Col0	yes	yes
SRR11214548	202	2991001678	PRJNA609704	SRP251261	SAMN14258219	2165497414	SRX7827040	Illumina_HiSeq_2500	PAIRED	cDNA	salt_heat	p35_NaCl_150mM_16h_Mannitol_200mM_16h_heat_35C	p35_NaCl_150mM_16h_Mannitol_200mM_16h_heat_35C_rep2	no	22	100	Col0	yes	yes
SRR11214549	186	2987953599	PRJNA609704	SRP251261	SAMN14258218	2396965615	SRX7827041	Illumina_HiSeq_2500	PAIRED	cDNA	salt_heat	p35_NaCl_150mM_16h_Mannitol_200mM_16h_heat_35C	p35_NaCl_150mM_16h_Mannitol_200mM_16h_heat_35C_rep3	no	22	100	Col0	yes	yes
SRR19928732	300	4586249400	PRJNA854932	SRP384576	SAMN29472999	1505338984	SRX15971191	Illumina_NovaSeq_6000	PAIRED	cDNA	heat	p36_heat_27C	p36_heat_27C_rep1	no	27	NA	Col0	yes	yes
SRR19928733	300	4899360000	PRJNA854932	SRP384576	SAMN29473000	1615588159	SRX15971190	Illumina_NovaSeq_6000	PAIRED	cDNA	heat	p36_heat_27C	p36_heat_27C_rep2	no	27	NA	Col0	yes	yes
SRR19928734	300	4565325000	PRJNA854932	SRP384576	SAMN29473001	1500131857	SRX15971189	Illumina_NovaSeq_6000	PAIRED	cDNA	heat	p36_heat_27C	p36_heat_27C_rep3	no	27	NA	Col0	yes	yes
SRR19928735	300	4887819000	PRJNA854932	SRP384576	SAMN29473002	1607706324	SRX15971188	Illumina_NovaSeq_6000	PAIRED	cDNA	control	p36_control_21C	p36_control_21C_rep1	no	21	NA	Col0	yes	yes
SRR19928736	300	4681620300	PRJNA854932	SRP384576	SAMN29473003	1578641299	SRX15971187	Illumina_NovaSeq_6000	PAIRED	cDNA	control	p36_control_21C	p36_control_21C_rep2	no	21	NA	Col0	yes	yes
SRR19928737	300	4689954600	PRJNA854932	SRP384576	SAMN29473004	1613718856	SRX15971186	Illumina_NovaSeq_6000	PAIRED	cDNA	control	p36_control_21C	p36_control_21C_rep3	no	21	NA	Col0	yes	yes
SRR20308781	99	2988629366	PRJNA860102	SRP387053	SAMN29828221	1056570975	SRX16342091	Illumina_NovaSeq_6000	SINGLE	cDNA	highlight	p38_highlight_1200_6h	p38_highlight_1200_6h_rep1	no	22	1200	Col0	yes	yes
SRR20308782	99	3315266816	PRJNA860102	SRP387053	SAMN29828222	1386178502	SRX16342090	Illumina_NovaSeq_6000	SINGLE	cDNA	highlight	p38_highlight_1200_6h	p38_highlight_1200_6h_rep2	no	22	1200	Col0	yes	yes
SRR20308783	99	4283661604	PRJNA860102	SRP387053	SAMN29828223	1442385816	SRX16342089	Illumina_NovaSeq_6000	SINGLE	cDNA	highlight	p38_highlight_1200_6h	p38_highlight_1200_6h_rep3	no	22	1200	Col0	yes	yes
SRR20308790	99	3356405838	PRJNA860102	SRP387053	SAMN29828230	1125214506	SRX16342082	Illumina_NovaSeq_6000	SINGLE	cDNA	dark	p38_lowlight_60_6h	p38_lowlight_60_6h_rep1	no	22	60	Col0	yes	no
SRR20308791	99	3480959565	PRJNA860102	SRP387053	SAMN29828231	1162553609	SRX16342081	Illumina_NovaSeq_6000	SINGLE	cDNA	dark	p38_lowlight_60_6h	p38_lowlight_60_6h_rep2	no	22	60	Col0	yes	no
SRR20308792	98	3692187775	PRJNA860102	SRP387053	SAMN29828232	1232665149	SRX16342080	Illumina_NovaSeq_6000	SINGLE	cDNA	dark	p38_lowlight_60_6h	p38_lowlight_60_6h_rep3	no	22	60	Col0	yes	no
SRR20308799	98	3849655120	PRJNA860102	SRP387053	SAMN29828239	1294907794	SRX16342073	Illumina_NovaSeq_6000	SINGLE	cDNA	dark	p38_lowlight_60_0h	p38_lowlight_60_0h_rep1	no	22	60	Col0	yes	no
SRR20308800	98	3835467830	PRJNA860102	SRP387053	SAMN29828240	1285562314	SRX16342072	Illumina_NovaSeq_6000	SINGLE	cDNA	dark	p38_lowlight_60_0h	p38_lowlight_60_0h_rep2	no	22	60	Col0	yes	no
SRR20308801	99	3389703955	PRJNA860102	SRP387053	SAMN29828241	1182698055	SRX16342071	Illumina_NovaSeq_6000	SINGLE	cDNA	dark	p38_lowlight_60_0h	p38_lowlight_60_0h_rep3	no	22	60	Col0	yes	no
DRR228428	300	7508137500	PRJDB9856	DRP008520	SAMD00226218	2626567766	DRX218692	Illumina_NovaSeq_6000	PAIRED	Oligo_dT	control	p39_control_22C	p39_control_22C_rep1	no	22	NA	Col0	yes	yes
DRR228429	300	7645287900	PRJDB9856	DRP008520	SAMD00226219	2675489872	DRX218693	Illumina_NovaSeq_6000	PAIRED	Oligo_dT	control	p39_control_22C	p39_control_22C_rep2	no	22	NA	Col0	yes	yes
DRR228430	300	8740255800	PRJDB9856	DRP008520	SAMD00226220	3005723206	DRX218694	Illumina_NovaSeq_6000	PAIRED	Oligo_dT	control	p39_control_22C	p39_control_22C_rep3	no	22	NA	Col0	yes	yes
DRR228437	300	9069055500	PRJDB9856	DRP008520	SAMD00226227	3046707322	DRX218701	Illumina_NovaSeq_6000	PAIRED	Oligo_dT	heat	p39_heat_37C	p39_heat_37C_rep1	no	37	NA	Col0	yes	yes
DRR228438	300	9300304200	PRJDB9856	DRP008520	SAMD00226228	3201182275	DRX218702	Illumina_NovaSeq_6000	PAIRED	Oligo_dT	heat	p39_heat_37C	p39_heat_37C_rep2	no	37	NA	Col0	yes	yes
DRR228439	300	7936683600	PRJDB9856	DRP008520	SAMD00226229	2732346369	DRX218703	Illumina_NovaSeq_6000	PAIRED	Oligo_dT	heat	p39_heat_37C	p39_heat_37C_rep3	no	37	NA	Col0	yes	yes
SRR19139698	300	8559674100	PRJNA836283	SRP374193	SAMN28156872	2736536558	SRX15206799	Illumina_NovaSeq_6000	PAIRED	cDNA	salt	p40_NaCl_200mM	p40_NaCl_200mM_rep1	no	22	NA	Col0	yes	yes
SRR19139699	300	8896515300	PRJNA836283	SRP374193	SAMN28156873	2844762153	SRX15206798	Illumina_NovaSeq_6000	PAIRED	cDNA	salt	p40_NaCl_200mM	p40_NaCl_200mM_rep2	no	22	NA	Col0	yes	yes
SRR19139700	300	8447899800	PRJNA836283	SRP374193	SAMN28156874	2723452273	SRX15206797	Illumina_NovaSeq_6000	PAIRED	cDNA	salt	p40_NaCl_200mM	p40_NaCl_200mM_rep3	no	22	NA	Col0	yes	yes
SRR19139707	300	6754964400	PRJNA836283	SRP374193	SAMN28156881	2146295940	SRX15206790	Illumina_NovaSeq_6000	PAIRED	cDNA	control	p40_control	p40_control_rep1	no	22	NA	Col0	yes	yes
SRR19139708	300	9609001500	PRJNA836283	SRP374193	SAMN28156882	3105071362	SRX15206789	Illumina_NovaSeq_6000	PAIRED	cDNA	control	p40_control	p40_control_rep2	no	22	NA	Col0	yes	yes
SRR19139709	300	8532979800	PRJNA836283	SRP374193	SAMN28156883	2664702076	SRX15206788	Illumina_NovaSeq_6000	PAIRED	cDNA	control	p40_control	p40_control_rep3	no	22	NA	Col0	yes	yes
SRR10200428	51	1193592576	PRJNA574854	SRP223642	SAMN12870333	405030759	SRX6920567	Illumina_HiSeq_2500	SINGLE	cDNA	control	p41_control_21C_18h	p41_control_21C_18h_rep1	no	21	NA	Col0	yes	yes
SRR10200429	51	1048372065	PRJNA574854	SRP223642	SAMN12870332	356225973	SRX6920568	Illumina_HiSeq_2500	SINGLE	cDNA	heat	p41_heat_27C_18h	p41_heat_27C_18h_rep1	no	27	NA	Col0	yes	yes
SRR10200430	51	1360985235	PRJNA574854	SRP223642	SAMN12870331	484990233	SRX6920569	Illumina_HiSeq_2500	SINGLE	cDNA	control	p41_control_21C_18h	p41_control_21C_18h_rep2	no	21	NA	Col0	yes	yes
SRR10200431	51	1388722095	PRJNA574854	SRP223642	SAMN12870330	494830256	SRX6920570	Illumina_HiSeq_2500	SINGLE	cDNA	heat	p41_heat_27C_18h	p41_heat_27C_18h_rep2	no	27	NA	Col0	yes	yes
SRR10200432	51	1181227014	PRJNA574854	SRP223642	SAMN12870329	402628351	SRX6920571	Illumina_HiSeq_2500	SINGLE	cDNA	control	p41_control_21C_18h	p41_control_21C_18h_rep3	no	21	NA	Col0	yes	yes
SRR10200433	51	1116126993	PRJNA574854	SRP223642	SAMN12870328	379974037	SRX6920572	Illumina_HiSeq_2500	SINGLE	cDNA	heat	p41_heat_27C_18h	p41_heat_27C_18h_rep3	no	27	NA	Col0	yes	yes
SRR6281254	302	7260779130	PRJNA417368	SRP124769	SAMN07998643	3151035557	SRX3383496	Illumina_HiSeq_2500	PAIRED	RANDOM	ABA	p42_ABA_50microM_3h	p42_ABA_50microM_3h_rep2	no	24	NA	Col0	yes	yes
SRR6281255	302	7883758924	PRJNA417368	SRP124769	SAMN07998644	3475056105	SRX3383495	Illumina_HiSeq_2500	PAIRED	RANDOM	ABA	p42_ABA_50microM_3h	p42_ABA_50microM_3h_rep3	no	24	NA	Col0	yes	yes
SRR6281256	302	6427535460	PRJNA417368	SRP124769	SAMN07998641	2858311785	SRX3383494	Illumina_HiSeq_2500	PAIRED	RANDOM	control	p42_control	p42_control_rep3	no	24	NA	Col0	yes	yes
SRR6281257	302	7609796302	PRJNA417368	SRP124769	SAMN07998642	3310380836	SRX3383493	Illumina_HiSeq_2500	PAIRED	RANDOM	ABA	p42_ABA_50microM_3h	p42_ABA_50microM_3h_rep1	no	24	NA	Col0	yes	yes
SRR6281258	302	5866614552	PRJNA417368	SRP124769	SAMN07998639	2555227378	SRX3383492	Illumina_HiSeq_2500	PAIRED	RANDOM	control	p42_control	p42_control_rep1	no	24	NA	Col0	yes	yes
SRR6281259	302	7266184930	PRJNA417368	SRP124769	SAMN07998640	3168065048	SRX3383491	Illumina_HiSeq_2500	PAIRED	RANDOM	control	p42_control	p42_control_rep2	no	24	NA	Col0	yes	yes
SRR8689244	200	2497301400	PRJNA525779	SRP187708	SAMN11077429	869054761	SRX5485164	Illumina_HiSeq_2500	PAIRED	cDNA	control	p43_DMSO	p43_DMSO_rep1	no	NA	NA	Col0	yes	yes
SRR8689245	200	2833439600	PRJNA525779	SRP187708	SAMN11077428	997232240	SRX5485165	Illumina_HiSeq_2500	PAIRED	cDNA	control	p43_DMSO	p43_DMSO_rep2	no	NA	NA	Col0	yes	yes
SRR8689246	200	2521436000	PRJNA525779	SRP187708	SAMN11077427	883397692	SRX5485166	Illumina_HiSeq_2500	PAIRED	cDNA	control	p43_DMSO	p43_DMSO_rep3	no	NA	NA	Col0	yes	yes
SRR8689247	200	2640969800	PRJNA525779	SRP187708	SAMN11077426	929723412	SRX5485167	Illumina_HiSeq_2500	PAIRED	cDNA	ABA	p43_ABA	p43_ABA_rep1	no	NA	NA	Col0	yes	yes
SRR8689248	200	2539012600	PRJNA525779	SRP187708	SAMN11077425	888088460	SRX5485168	Illumina_HiSeq_2500	PAIRED	cDNA	ABA	p43_ABA	p43_ABA_rep2	no	NA	NA	Col0	yes	yes
SRR8689249	200	2425099800	PRJNA525779	SRP187708	SAMN11077424	842522537	SRX5485169	Illumina_HiSeq_2500	PAIRED	cDNA	ABA	p43_ABA	p43_ABA_rep3	no	NA	NA	Col0	yes	yes
SRR8689250	200	2254988000	PRJNA525779	SRP187708	SAMN11077423	798713925	SRX5485170	Illumina_HiSeq_2500	PAIRED	cDNA	ABA	p43_3_propyl_ABA	p43_3_propyl_ABA_rep1	no	NA	NA	Col0	yes	yes
SRR8689251	200	2378127800	PRJNA525779	SRP187708	SAMN11077422	842435456	SRX5485171	Illumina_HiSeq_2500	PAIRED	cDNA	ABA	p43_3_propyl_ABA	p43_3_propyl_ABA_rep2	no	NA	NA	Col0	yes	yes
SRR8689252	200	2597365800	PRJNA525779	SRP187708	SAMN11077421	913872019	SRX5485172	Illumina_HiSeq_2500	PAIRED	cDNA	ABA	p43_3_propyl_ABA	p43_3_propyl_ABA_rep3	no	NA	NA	Col0	yes	yes
SRR8689253	200	2344749200	PRJNA525779	SRP187708	SAMN11077420	816761427	SRX5485173	Illumina_HiSeq_2500	PAIRED	cDNA	ABA	p43_3_butyl_ABA	p43_3_butyl_ABA_rep1	no	NA	NA	Col0	yes	yes
SRR8689254	200	2841797200	PRJNA525779	SRP187708	SAMN11077419	1003472333	SRX5485174	Illumina_HiSeq_2500	PAIRED	cDNA	ABA	p43_3_butyl_ABA	p43_3_butyl_ABA_rep2	no	NA	NA	Col0	yes	yes
SRR8689255	200	2543687400	PRJNA525779	SRP187708	SAMN11077418	906069481	SRX5485175	Illumina_HiSeq_2500	PAIRED	cDNA	ABA	p43_3_butyl_ABA	p43_3_butyl_ABA_rep3	no	NA	NA	Col0	yes	yes
SRR11206299	100	2011970200	PRJNA609342	SRP251062	SAMN14247580	1314257591	SRX7819312	Illumina_HiSeq_2500	SINGLE	cDNA	control	p44_control	p44_control_rep1	no	22	60	Col0	yes	yes
SRR11206300	100	2188060300	PRJNA609342	SRP251062	SAMN14247572	1466888901	SRX7819313	Illumina_HiSeq_2500	SINGLE	cDNA	control	p44_control	p44_control_rep2	no	22	60	Col0	yes	yes
SRR11206301	100	2299525600	PRJNA609342	SRP251062	SAMN14247607	1521762429	SRX7819314	Illumina_HiSeq_2500	SINGLE	cDNA	control	p44_control	p44_control_rep3	no	22	60	Col0	yes	yes
SRR11206317	100	2085900000	PRJNA609342	SRP251062	SAMN14247629	1394329976	SRX7819330	Illumina_HiSeq_2500	SINGLE	cDNA	far_red_UV	p44_low_red_far_red_treatment_UV_B_acclimation_3h	p44_low_red_far_red_treatment_UV_B_acclimation_3h_rep1	no	22	60	Col0	yes	yes
SRR11206318	100	2277174800	PRJNA609342	SRP251062	SAMN14247628	1510299542	SRX7819331	Illumina_HiSeq_2500	SINGLE	cDNA	far_red_UV	p44_low_red_far_red_treatment_UV_B_acclimation_3h	p44_low_red_far_red_treatment_UV_B_acclimation_3h_rep2	no	22	60	Col0	yes	yes
SRR11206319	100	2391538700	PRJNA609342	SRP251062	SAMN14247627	1620908905	SRX7819332	Illumina_HiSeq_2500	SINGLE	cDNA	far_red_UV	p44_low_red_far_red_treatment_UV_B_acclimation_3h	p44_low_red_far_red_treatment_UV_B_acclimation_3h_rep3	no	22	60	Col0	yes	yes
SRR11206326	100	2012963600	PRJNA609342	SRP251062	SAMN14247620	1314255621	SRX7819339	Illumina_HiSeq_2500	SINGLE	cDNA	UV	p44_UV_B_acclimation_3h	p44_UV_B_acclimation_3h_rep1	no	22	60	Col0	yes	yes
SRR11206327	100	2038249300	PRJNA609342	SRP251062	SAMN14247619	1361033780	SRX7819340	Illumina_HiSeq_2500	SINGLE	cDNA	UV	p44_UV_B_acclimation_3h	p44_UV_B_acclimation_3h_rep2	no	22	60	Col0	yes	yes
SRR11206328	100	2199506300	PRJNA609342	SRP251062	SAMN14247618	1491547860	SRX7819341	Illumina_HiSeq_2500	SINGLE	cDNA	UV	p44_UV_B_acclimation_3h	p44_UV_B_acclimation_3h_rep3	no	22	60	Col0	yes	yes
SRR8667484	252	4681287324	PRJNA525452	SRP187477	SAMN11052358	1715813554	SRX5463554	Illumina_HiSeq_2500	PAIRED	cDNA	control	p45_control_0h	p45_control_0h_rep1	0	22	NA	Col0	yes	yes
SRR8667485	252	3957812208	PRJNA525452	SRP187477	SAMN11052357	1432416779	SRX5463555	Illumina_HiSeq_2500	PAIRED	cDNA	control	p45_control_0h	p45_control_0h_rep2	0	22	NA	Col0	yes	yes
SRR8667486	252	6209851788	PRJNA525452	SRP187477	SAMN11052356	2328401180	SRX5463556	Illumina_HiSeq_2500	PAIRED	cDNA	control	p45_control_0h	p45_control_0h_rep3	0	22	NA	Col0	yes	yes
SRR8667487	252	3755240244	PRJNA525452	SRP187477	SAMN11052355	1366744614	SRX5463557	Illumina_HiSeq_2500	PAIRED	cDNA	cold	p45_4C_3h	p45_4C_3h_rep1	3	4	NA	Col0	yes	yes
SRR8667488	252	4957198092	PRJNA525452	SRP187477	SAMN11052354	1822262922	SRX5463558	Illumina_HiSeq_2500	PAIRED	cDNA	cold	p45_4C_3h	p45_4C_3h_rep2	3	4	NA	Col0	yes	yes
SRR8667489	252	4882661280	PRJNA525452	SRP187477	SAMN11052353	1820664505	SRX5463559	Illumina_HiSeq_2500	PAIRED	cDNA	cold	p45_4C_3h	p45_4C_3h_rep3	3	4	NA	Col0	yes	yes
SRR8667491	252	2943583524	PRJNA525452	SRP187477	SAMN11052352	1052738601	SRX5463560	Illumina_HiSeq_2500	PAIRED	cDNA	cold	p45_4C_24h	p45_4C_24h_rep2	24	4	NA	Col0	yes	yes
SRR8667492	252	5155713360	PRJNA525452	SRP187477	SAMN11052351	1904331916	SRX5463561	Illumina_HiSeq_2500	PAIRED	cDNA	cold	p45_4C_24h	p45_4C_24h_rep3	24	4	NA	Col0	yes	yes
SRR8667493	252	5868139788	PRJNA525452	SRP187477	SAMN11052350	2066622678	SRX5463562	Illumina_HiSeq_2500	PAIRED	cDNA	cold	p45_4C_24h	p45_4C_24h_rep4	24	4	NA	Col0	yes	yes
SRR7001962	74	1739660717	PRJNA450132	SRP139965	SAMN08930782	776924185	SRX3934675	NextSeq_500	SINGLE	cDNA	control	p46_control	p46_control_rep1	no	21	200	Col0	yes	yes
SRR7001963	74	1776983767	PRJNA450132	SRP139965	SAMN08930781	795028200	SRX3934676	NextSeq_500	SINGLE	cDNA	control	p46_control	p46_control_rep2	no	21	200	Col0	yes	yes
SRR7001964	74	1723691498	PRJNA450132	SRP139965	SAMN08930780	773185608	SRX3934677	NextSeq_500	SINGLE	cDNA	control	p46_control	p46_control_rep3	no	21	200	Col0	yes	yes
SRR7001965	74	1628243372	PRJNA450132	SRP139965	SAMN08930779	727756070	SRX3934678	NextSeq_500	SINGLE	cDNA	salt	p46_NaCl_105mM_1h	p46_NaCl_105mM_1h_rep1	no	21	200	Col0	yes	yes
SRR7001966	74	1978912686	PRJNA450132	SRP139965	SAMN08930778	886776479	SRX3934679	NextSeq_500	SINGLE	cDNA	salt	p46_NaCl_105mM_1h	p46_NaCl_105mM_1h_rep2	no	21	200	Col0	yes	yes
SRR7001967	74	2079243701	PRJNA450132	SRP139965	SAMN08930777	928643475	SRX3934680	NextSeq_500	SINGLE	cDNA	salt	p46_NaCl_105mM_1h	p46_NaCl_105mM_1h_rep3	no	21	200	Col0	yes	yes
SRR7001968	74	2288876617	PRJNA450132	SRP139965	SAMN08930776	1020606613	SRX3934681	NextSeq_500	SINGLE	cDNA	salt	p46_NaCl_90mM_48h	p46_NaCl_90mM_48h_rep1	no	21	200	Col0	yes	yes
SRR7001969	74	1757464908	PRJNA450132	SRP139965	SAMN08930775	789406109	SRX3934682	NextSeq_500	SINGLE	cDNA	salt	p46_NaCl_90mM_48h	p46_NaCl_90mM_48h_rep2	no	21	200	Col0	yes	yes
SRR7001970	74	5718161077	PRJNA450132	SRP139965	SAMN08930774	2556741520	SRX3934683	NextSeq_500	SINGLE	cDNA	salt	p46_NaCl_90mM_48h	p46_NaCl_90mM_48h_rep3	no	21	200	Col0	yes	yes
DRR273449	300	8943852600	PRJDB11185	DRP006986	SAMD00277928	2873134171	DRX263033	Illumina_NovaSeq_6000	PAIRED	PCR	control	p48_control	p48_control_rep1	no	23	NA	Col0	yes	yes
DRR273450	300	8644001700	PRJDB11185	DRP006986	SAMD00277929	2830015425	DRX263034	Illumina_NovaSeq_6000	PAIRED	PCR	control	p48_control	p48_control_rep2	no	23	NA	Col0	yes	yes
DRR273451	300	9001033500	PRJDB11185	DRP006986	SAMD00277930	2909073465	DRX263035	Illumina_NovaSeq_6000	PAIRED	PCR	control	p48_control	p48_control_rep3	no	23	NA	Col0	yes	yes
DRR273452	300	8300367600	PRJDB11185	DRP006986	SAMD00277931	2685894142	DRX263036	Illumina_NovaSeq_6000	PAIRED	PCR	UV	p48_UV_280_0.75h	p48_UV_280_0.75h_rep1	no	23	NA	Col0	yes	yes
DRR273453	300	9379471800	PRJDB11185	DRP006986	SAMD00277932	3041710579	DRX263037	Illumina_NovaSeq_6000	PAIRED	PCR	UV	p48_UV_280_0.75h	p48_UV_280_0.75h_rep2	no	23	NA	Col0	yes	yes
DRR273454	300	10279103100	PRJDB11185	DRP006986	SAMD00277933	3324539675	DRX263038	Illumina_NovaSeq_6000	PAIRED	PCR	UV	p48_UV_280_0.75h	p48_UV_280_0.75h_rep3	no	23	NA	Col0	yes	yes
DRR273455	300	9138269400	PRJDB11185	DRP006986	SAMD00277934	2957334187	DRX263039	Illumina_NovaSeq_6000	PAIRED	PCR	UV	p48_UV_310_0.75h	p48_UV_310_0.75h_rep1	no	23	NA	Col0	yes	yes
DRR273456	300	9758812200	PRJDB11185	DRP006986	SAMD00277935	3165880117	DRX263040	Illumina_NovaSeq_6000	PAIRED	PCR	UV	p48_UV_310_0.75h	p48_UV_310_0.75h_rep2	no	23	NA	Col0	yes	yes
DRR273457	300	9858046200	PRJDB11185	DRP006986	SAMD00277936	3200258210	DRX263041	Illumina_NovaSeq_6000	PAIRED	PCR	UV	p48_UV_310_0.75h	p48_UV_310_0.75h_rep3	no	23	NA	Col0	yes	yes
DRR273458	300	10845074100	PRJDB11185	DRP006986	SAMD00277937	3564964043	DRX263042	Illumina_NovaSeq_6000	PAIRED	PCR	dark	p48_control_2days_dark	p48_control_2days_dark_rep1	no	23	NA	Col0	yes	no
DRR273459	300	10166300700	PRJDB11185	DRP006986	SAMD00277938	3276588400	DRX263043	Illumina_NovaSeq_6000	PAIRED	PCR	dark	p48_control_2days_dark	p48_control_2days_dark_rep2	no	23	NA	Col0	yes	no
DRR273460	300	9988622700	PRJDB11185	DRP006986	SAMD00277939	3233294959	DRX263044	Illumina_NovaSeq_6000	PAIRED	PCR	dark	p48_control_2days_dark	p48_control_2days_dark_rep3	no	23	NA	Col0	yes	no
DRR273461	300	10513808400	PRJDB11185	DRP006986	SAMD00277940	3369472465	DRX263045	Illumina_NovaSeq_6000	PAIRED	PCR	UV	p48_UV_280_0.75h_2days_dark	p48_UV_280_0.75h_2days_dark_rep1	no	23	NA	Col0	yes	yes
DRR273462	300	11852919900	PRJDB11185	DRP006986	SAMD00277941	3824935771	DRX263046	Illumina_NovaSeq_6000	PAIRED	PCR	UV	p48_UV_280_0.75h_2days_dark	p48_UV_280_0.75h_2days_dark_rep2	no	23	NA	Col0	yes	yes
DRR273463	300	11247032100	PRJDB11185	DRP006986	SAMD00277942	3630283198	DRX263047	Illumina_NovaSeq_6000	PAIRED	PCR	UV	p48_UV_280_0.75h_2days_dark	p48_UV_280_0.75h_2days_dark_rep3	no	23	NA	Col0	yes	yes
DRR273464	300	10989293400	PRJDB11185	DRP006986	SAMD00277943	3556446315	DRX263048	Illumina_NovaSeq_6000	PAIRED	PCR	UV	p48_UV_310_0.75h_2days_dark	p48_UV_310_0.75h_2days_dark_rep1	no	23	NA	Col0	yes	yes
DRR273465	300	9432044700	PRJDB11185	DRP006986	SAMD00277944	3030825204	DRX263049	Illumina_NovaSeq_6000	PAIRED	PCR	UV	p48_UV_310_0.75h_2days_dark	p48_UV_310_0.75h_2days_dark_rep2	no	23	NA	Col0	yes	yes
DRR273466	300	10227361200	PRJDB11185	DRP006986	SAMD00277945	3314296705	DRX263050	Illumina_NovaSeq_6000	PAIRED	PCR	UV	p48_UV_310_0.75h_2days_dark	p48_UV_310_0.75h_2days_dark_rep3	no	23	NA	Col0	yes	yes
SRR14330017	302	10062804892	PRJNA724937	SRP316504	SAMN18865658	4275043865	SRX10684858	Illumina_HiSeq_4000	PAIRED	cDNA	ABA	p49_APO11_2h	p49_APO11_2h_rep1	2	22	200	Col0	yes	yes
SRR14330018	302	6825865306	PRJNA724937	SRP316504	SAMN18865657	2897722472	SRX10684857	Illumina_HiSeq_4000	PAIRED	cDNA	ABA	p49_ABA_2h	p49_ABA_2h_rep3	2	22	200	Col0	yes	yes
SRR14330019	302	7712000652	PRJNA724937	SRP316504	SAMN18865656	3221180109	SRX10684856	Illumina_HiSeq_4000	PAIRED	cDNA	ABA	p49_ABA_2h	p49_ABA_2h_rep2	2	22	200	Col0	yes	yes
SRR14330020	302	7865658856	PRJNA724937	SRP316504	SAMN18865655	3310101116	SRX10684855	Illumina_HiSeq_4000	PAIRED	cDNA	ABA	p49_ABA_2h	p49_ABA_2h_rep1	2	22	200	Col0	yes	yes
SRR14330021	302	7381901968	PRJNA724937	SRP316504	SAMN18865681	3134803159	SRX10684854	Illumina_HiSeq_4000	PAIRED	cDNA	ABA	p49_3OH_APO11_6h	p49_3OH_APO11_6h_rep3	6	22	200	Col0	yes	yes
SRR14330022	302	6571861562	PRJNA724937	SRP316504	SAMN18865680	2733827422	SRX10684853	Illumina_HiSeq_4000	PAIRED	cDNA	ABA	p49_3OH_APO11_6h	p49_3OH_APO11_6h_rep2	6	22	200	Col0	yes	yes
SRR14330023	302	7566058246	PRJNA724937	SRP316504	SAMN18865679	3114530361	SRX10684852	Illumina_HiSeq_4000	PAIRED	cDNA	ABA	p49_3OH_APO11_6h	p49_3OH_APO11_6h_rep1	6	22	200	Col0	yes	yes
SRR14330024	302	4510847764	PRJNA724937	SRP316504	SAMN18865678	1927702903	SRX10684851	Illumina_HiSeq_4000	PAIRED	cDNA	ABA	p49_9Cis_APO11_6h	p49_9Cis_APO11_6h_rep3	6	22	200	Col0	yes	yes
SRR14330025	302	7134185864	PRJNA724937	SRP316504	SAMN18865677	2955849297	SRX10684850	Illumina_HiSeq_4000	PAIRED	cDNA	ABA	p49_9Cis_APO11_6h	p49_9Cis_APO11_6h_rep2	6	22	200	Col0	yes	yes
SRR14330026	302	6559536942	PRJNA724937	SRP316504	SAMN18865676	2723793101	SRX10684849	Illumina_HiSeq_4000	PAIRED	cDNA	ABA	p49_9Cis_APO11_6h	p49_9Cis_APO11_6h_rep1	6	22	200	Col0	yes	yes
SRR14330027	302	5840983510	PRJNA724937	SRP316504	SAMN18865675	2415129040	SRX10684848	Illumina_HiSeq_4000	PAIRED	cDNA	ABA	p49_APO11_6h	p49_APO11_6h_rep3	6	22	200	Col0	yes	yes
SRR14330028	302	4520936980	PRJNA724937	SRP316504	SAMN18865674	1985556004	SRX10684847	Illumina_HiSeq_4000	PAIRED	cDNA	ABA	p49_APO11_6h	p49_APO11_6h_rep2	6	22	200	Col0	yes	yes
SRR14330029	302	13167909700	PRJNA724937	SRP316504	SAMN18865673	5422317895	SRX10684846	Illumina_HiSeq_4000	PAIRED	cDNA	ABA	p49_APO11_6h	p49_APO11_6h_rep1	6	22	200	Col0	yes	yes
SRR14330030	302	5425312522	PRJNA724937	SRP316504	SAMN18865672	2257754158	SRX10684845	Illumina_HiSeq_4000	PAIRED	cDNA	ABA	p49_ABA_6h	p49_ABA_6h_rep3	6	22	200	Col0	yes	yes
SRR14330031	302	8722482686	PRJNA724937	SRP316504	SAMN18865654	3682179648	SRX10684844	Illumina_HiSeq_4000	PAIRED	cDNA	control	p49_control_2h	p49_control_2h_rep3	2	22	200	Col0	yes	yes
SRR14330032	302	5003226752	PRJNA724937	SRP316504	SAMN18865671	2100928685	SRX10684843	Illumina_HiSeq_4000	PAIRED	cDNA	ABA	p49_ABA_6h	p49_ABA_6h_rep2	6	22	200	Col0	yes	yes
SRR14330033	302	12821600864	PRJNA724937	SRP316504	SAMN18865670	5268989704	SRX10684842	Illumina_HiSeq_4000	PAIRED	cDNA	ABA	p49_ABA_6h	p49_ABA_6h_rep1	6	22	200	Col0	yes	yes
SRR14330034	302	14964651754	PRJNA724937	SRP316504	SAMN18865669	6179280676	SRX10684841	Illumina_HiSeq_4000	PAIRED	cDNA	control	p49_control_6h	p49_control_6h_rep3	6	22	200	Col0	yes	yes
SRR14330035	302	5813393092	PRJNA724937	SRP316504	SAMN18865668	2551731321	SRX10684840	Illumina_HiSeq_4000	PAIRED	cDNA	control	p49_control_6h	p49_control_6h_rep2	6	22	200	Col0	yes	yes
SRR14330036	302	10014403956	PRJNA724937	SRP316504	SAMN18865667	4146434194	SRX10684839	Illumina_HiSeq_4000	PAIRED	cDNA	control	p49_control_6h	p49_control_6h_rep1	6	22	200	Col0	yes	yes
SRR14330037	302	5505902732	PRJNA724937	SRP316504	SAMN18865666	2371669483	SRX10684838	Illumina_HiSeq_4000	PAIRED	cDNA	ABA	p49_3OH_APO11_2h	p49_3OH_APO11_2h_rep3	2	22	200	Col0	yes	yes
SRR14330038	302	7215445910	PRJNA724937	SRP316504	SAMN18865665	3046377991	SRX10684837	Illumina_HiSeq_4000	PAIRED	cDNA	ABA	p49_3OH_APO11_2h	p49_3OH_APO11_2h_rep2	2	22	200	Col0	yes	yes
SRR14330039	302	5275141512	PRJNA724937	SRP316504	SAMN18865664	2288229558	SRX10684836	Illumina_HiSeq_4000	PAIRED	cDNA	ABA	p49_3OH_APO11_2h	p49_3OH_APO11_2h_rep1	2	22	200	Col0	yes	yes
SRR14330040	302	7419718408	PRJNA724937	SRP316504	SAMN18865663	3093501937	SRX10684835	Illumina_HiSeq_4000	PAIRED	cDNA	ABA	p49_9Cis_APO11_2h	p49_9Cis_APO11_2h_rep3	2	22	200	Col0	yes	yes
SRR14330041	302	8227569012	PRJNA724937	SRP316504	SAMN18865661	3451088173	SRX10684834	Illumina_HiSeq_4000	PAIRED	cDNA	ABA	p49_9Cis_APO11_2h	p49_9Cis_APO11_2h_rep1	2	22	200	Col0	yes	yes
SRR14330042	302	7460266136	PRJNA724937	SRP316504	SAMN18865660	3147928590	SRX10684833	Illumina_HiSeq_4000	PAIRED	cDNA	ABA	p49_APO11_2h	p49_APO11_2h_rep3	2	22	200	Col0	yes	yes
SRR14330043	302	4812262488	PRJNA724937	SRP316504	SAMN18865659	2057214041	SRX10684832	Illumina_HiSeq_4000	PAIRED	cDNA	ABA	p49_APO11_2h	p49_APO11_2h_rep2	2	22	200	Col0	yes	yes
SRR14330044	302	5259408218	PRJNA724937	SRP316504	SAMN18865662	2246194967	SRX10684831	Illumina_HiSeq_4000	PAIRED	cDNA	ABA	p49_9Cis_APO11_2h	p49_9Cis_APO11_2h_rep2	2	22	200	Col0	yes	yes
SRR14330045	302	8324229850	PRJNA724937	SRP316504	SAMN18865653	3615966647	SRX10684830	Illumina_HiSeq_4000	PAIRED	cDNA	control	p49_control_2h	p49_control_2h_rep2	2	22	200	Col0	yes	yes
SRR14330046	302	6660886632	PRJNA724937	SRP316504	SAMN18865652	2901218712	SRX10684829	Illumina_HiSeq_4000	PAIRED	cDNA	control	p49_control_2h	p49_control_2h_rep1	2	22	200	Col0	yes	yes
SRR9696658	75	2797057237	PRJNA555093	SRP215218	SAMN12306407	1015677712	SRX6454955	NextSeq_500	SINGLE	cDNA	control	p50_control_50_23C	p50_control_50_23C_rep1	no	23	50	Col0	yes	yes
SRR9696659	75	2931130894	PRJNA555093	SRP215218	SAMN12306453	1062924256	SRX6454956	NextSeq_500	SINGLE	cDNA	highlight	p50_highlight_600	p50_highlight_600_rep1	no	23	600	Col0	yes	yes
SRR9696660	75	3027388945	PRJNA555093	SRP215218	SAMN12306452	1101174043	SRX6454957	NextSeq_500	SINGLE	cDNA	heat	p50_heat_42C_7h	p50_heat_42C_7h_rep1	no	42	50	Col0	yes	yes
SRR9696661	75	2460833432	PRJNA555093	SRP215218	SAMN12306451	899426636	SRX6454958	NextSeq_500	SINGLE	cDNA	heat_highlight	p50_highlight_600_heat_42C_7h	p50_highlight_600_heat_42C_7h_rep1	no	42	600	Col0	yes	yes
SRR9696662	75	2689584933	PRJNA555093	SRP215218	SAMN12306450	976303743	SRX6454959	NextSeq_500	SINGLE	cDNA	control	p50_control_50_23C	p50_control_50_23C_rep2	no	23	50	Col0	yes	yes
SRR9696663	75	2958336679	PRJNA555093	SRP215218	SAMN12306449	1077017948	SRX6454960	NextSeq_500	SINGLE	cDNA	highlight	p50_highlight_600	p50_highlight_600_rep2	no	2	600	Col0	yes	yes
SRR9696664	75	2913457954	PRJNA555093	SRP215218	SAMN12306448	1051974873	SRX6454961	NextSeq_500	SINGLE	cDNA	heat	p50_heat_42C_7h	p50_heat_42C_7h_rep2	no	42	50	Col0	yes	yes
SRR9696665	75	2711332868	PRJNA555093	SRP215218	SAMN12306447	987896837	SRX6454962	NextSeq_500	SINGLE	cDNA	heat_highlight	p50_highlight_600_heat_42C_7h	p50_highlight_600_heat_42C_7h_rep2	no	42	600	Col0	yes	yes
SRR9696666	75	2743755480	PRJNA555093	SRP215218	SAMN12306446	992969490	SRX6454963	NextSeq_500	SINGLE	cDNA	control	p50_control_50_23C	p50_control_50_23C_rep3	no	23	50	Col0	yes	yes
SRR9696667	75	2710646218	PRJNA555093	SRP215218	SAMN12306445	1003457893	SRX6454964	NextSeq_500	SINGLE	cDNA	highlight	p50_highlight_600	p50_highlight_600_rep3	no	23	600	Col0	yes	yes
SRR9696668	75	2854908493	PRJNA555093	SRP215218	SAMN12306444	1033105485	SRX6454965	NextSeq_500	SINGLE	cDNA	heat	p50_heat_42C_7h	p50_heat_42C_7h_rep3	no	42	50	Col0	yes	yes
SRR9696669	75	2508880374	PRJNA555093	SRP215218	SAMN12306443	923338643	SRX6454966	NextSeq_500	SINGLE	cDNA	heat_highlight	p50_highlight_600_heat_42C_7h	p50_highlight_600_heat_42C_7h_rep3	no	42	600	Col0	yes	yes
SRR9936811	300	6565824300	PRJNA559405	SRP217876	SAMN12541429	2667934174	SRX6685518	Illumina_HiSeq_2500	PAIRED	cDNA	control	p51_control	p51_control_rep1	no	23	NA	Col0	yes	yes
SRR9936812	300	6846858600	PRJNA559405	SRP217876	SAMN12541428	2754425341	SRX6685519	Illumina_HiSeq_2500	PAIRED	cDNA	control	p51_control	p51_control_rep2	no	23	NA	Col0	yes	yes
SRR9936813	300	6028623000	PRJNA559405	SRP217876	SAMN12541427	2549026976	SRX6685520	Illumina_HiSeq_2500	PAIRED	cDNA	control	p51_control	p51_control_rep3	no	23	NA	Col0	yes	yes
SRR9936817	300	5807238900	PRJNA559405	SRP217876	SAMN12541423	2328249354	SRX6685524	Illumina_HiSeq_2500	PAIRED	cDNA	ABA	p51_ABA_50microM_3h	p51_ABA_50microM_3h_rep1	no	23	NA	Col0	yes	yes
SRR9936818	300	5574966000	PRJNA559405	SRP217876	SAMN12541422	2238600881	SRX6685525	Illumina_HiSeq_2500	PAIRED	cDNA	ABA	p51_ABA_50microM_3h	p51_ABA_50microM_3h_rep2	no	23	NA	Col0	yes	yes
SRR9936819	300	6138900300	PRJNA559405	SRP217876	SAMN12541421	2434797627	SRX6685526	Illumina_HiSeq_2500	PAIRED	cDNA	ABA	p51_ABA_50microM_3h	p51_ABA_50microM_3h_rep3	no	23	NA	Col0	yes	yes
SRR7160925	252	4672549476	PRJNA471243	SRP145580	SAMN09205658	1736310214	SRX4080140	Illumina_HiSeq_2500	PAIRED	cDNA	ABA	p52_ABA_100microM_24h	p52_ABA_100microM_24h_rep1	no	22	NA	Col0	yes	yes
SRR7160926	252	4126462452	PRJNA471243	SRP145580	SAMN09205657	1535106823	SRX4080141	Illumina_HiSeq_2500	PAIRED	cDNA	ABA	p52_ABA_100microM_24h	p52_ABA_100microM_24h_rep2	no	22	NA	Col0	yes	yes
SRR7160927	252	4485933900	PRJNA471243	SRP145580	SAMN09205656	1657867816	SRX4080142	Illumina_HiSeq_2500	PAIRED	cDNA	ABA	p52_ABA_100microM_24h	p52_ABA_100microM_24h_rep3	no	22	NA	Col0	yes	yes
SRR7160928	252	5272907724	PRJNA471243	SRP145580	SAMN09205655	1977958716	SRX4080143	Illumina_HiSeq_2500	PAIRED	cDNA	salt	p52_mannitol_300mM_24h	p52_mannitol_300mM_24h_rep1	no	22	NA	Col0	yes	yes
SRR7160929	252	4798407096	PRJNA471243	SRP145580	SAMN09205654	1829907860	SRX4080144	Illumina_HiSeq_2500	PAIRED	cDNA	salt	p52_mannitol_300mM_24h	p52_mannitol_300mM_24h_rep2	no	22	NA	Col0	yes	yes
SRR7160930	252	5025567960	PRJNA471243	SRP145580	SAMN09205653	1858354544	SRX4080145	Illumina_HiSeq_2500	PAIRED	cDNA	salt	p52_mannitol_300mM_24h	p52_mannitol_300mM_24h_rep3	no	22	NA	Col0	yes	yes
SRR7160931	252	4583186748	PRJNA471243	SRP145580	SAMN09205652	1715601307	SRX4080146	Illumina_HiSeq_2500	PAIRED	cDNA	control	p52_control_24h	p52_control_24h_rep1	no	22	NA	Col0	yes	yes
SRR7160932	252	5003302752	PRJNA471243	SRP145580	SAMN09205651	1851406200	SRX4080147	Illumina_HiSeq_2500	PAIRED	cDNA	control	p52_control_24h	p52_control_24h_rep2	no	22	NA	Col0	yes	yes
SRR7160933	252	4705758036	PRJNA471243	SRP145580	SAMN09205650	1761127304	SRX4080148	Illumina_HiSeq_2500	PAIRED	cDNA	control	p52_control_24h	p52_control_24h_rep3	no	22	NA	Col0	yes	yes
SRR18051486	200	3638435000	PRJNA807632	SRP360141	SAMN25996610	2486720101	SRX14203740	NextSeq_500	PAIRED	cDNA	heat	p53_recovery_after_heat_37C_24h_Tenofovir_10microM	p53_recovery_after_heat_37C_24h_Tenofovir_10microM_rep1	no	20	NA	Col0	yes	yes
SRR18051487	200	4909051400	PRJNA807632	SRP360141	SAMN25996611	3263137831	SRX14203739	NextSeq_500	PAIRED	cDNA	heat	p53_recovery_after_heat_37C_24h_Tenofovir_10microM	p53_recovery_after_heat_37C_24h_Tenofovir_10microM_rep2	no	20	NA	Col0	yes	yes
SRR18051488	200	4843895600	PRJNA807632	SRP360141	SAMN25996612	3161519584	SRX14203738	NextSeq_500	PAIRED	cDNA	heat	p53_recovery_after_heat_37C_24h_Tenofovir_10microM	p53_recovery_after_heat_37C_24h_Tenofovir_10microM_rep3	no	20	NA	Col0	yes	yes
SRR18051489	200	7459448200	PRJNA807632	SRP360141	SAMN25996613	5096882903	SRX14203737	NextSeq_500	PAIRED	cDNA	heat	p53_heat_37C_24h_Tenofovir_10microM	p53_heat_37C_24h_Tenofovir_10microM_rep1	no	37	NA	Col0	yes	yes
SRR18051490	200	4043306200	PRJNA807632	SRP360141	SAMN25996614	2649291252	SRX14203736	NextSeq_500	PAIRED	cDNA	heat	p53_heat_37C_24h_Tenofovir_10microM	p53_heat_37C_24h_Tenofovir_10microM_rep2	no	37	NA	Col0	yes	yes
SRR18051491	200	5499626000	PRJNA807632	SRP360141	SAMN25996615	3610408860	SRX14203735	NextSeq_500	PAIRED	cDNA	heat	p53_heat_37C_24h_Tenofovir_10microM	p53_heat_37C_24h_Tenofovir_10microM_rep3	no	37	NA	Col0	yes	yes
SRR18051492	200	4423179600	PRJNA807632	SRP360141	SAMN25996616	3053676769	SRX14203734	NextSeq_500	PAIRED	cDNA	control	p53_control_20C_Tenofovir_10microM	p53_control_20C_Tenofovir_10microM_rep1	no	20	NA	Col0	yes	yes
SRR18051493	200	5343667800	PRJNA807632	SRP360141	SAMN25996617	3514636233	SRX14203733	NextSeq_500	PAIRED	cDNA	control	p53_control_20C_Tenofovir_10microM	p53_control_20C_Tenofovir_10microM_rep2	no	20	NA	Col0	yes	yes
SRR18051494	200	2954569400	PRJNA807632	SRP360141	SAMN25996618	1937998135	SRX14203732	NextSeq_500	PAIRED	cDNA	control	p53_control_20C_Tenofovir_10microM	p53_control_20C_Tenofovir_10microM_rep3	no	20	NA	Col0	yes	yes
SRR18051495	200	10254612600	PRJNA807632	SRP360141	SAMN25996619	6981990363	SRX14203731	NextSeq_500	PAIRED	cDNA	recovery_heat	p53_recovery_after_heat_37C_24h	p53_recovery_after_heat_37C_24h_rep1	no	20	NA	Col0	yes	yes
SRR18051496	200	6870548600	PRJNA807632	SRP360141	SAMN25996620	4527890276	SRX14203730	NextSeq_500	PAIRED	cDNA	recovery_heat	p53_recovery_after_heat_37C_24h	p53_recovery_after_heat_37C_24h_rep2	no	20	NA	Col0	yes	yes
SRR18051497	200	5820082800	PRJNA807632	SRP360141	SAMN25996621	3820329299	SRX14203729	NextSeq_500	PAIRED	cDNA	recovery_heat	p53_recovery_after_heat_37C_24h	p53_recovery_after_heat_37C_24h_rep3	no	20	NA	Col0	yes	yes
SRR18051498	200	3968657600	PRJNA807632	SRP360141	SAMN25996622	2707185470	SRX14203728	NextSeq_500	PAIRED	cDNA	heat	p53_heat_37C_24h	p53_heat_37C_24h_rep1	no	37	NA	Col0	yes	yes
SRR18051499	200	6314005000	PRJNA807632	SRP360141	SAMN25996623	4144675282	SRX14203727	NextSeq_500	PAIRED	cDNA	heat	p53_heat_37C_24h	p53_heat_37C_24h_rep2	no	37	NA	Col0	yes	yes
SRR18051500	200	3113376000	PRJNA807632	SRP360141	SAMN25996624	2036789449	SRX14203726	NextSeq_500	PAIRED	cDNA	heat	p53_heat_37C_24h	p53_heat_37C_24h_rep3	no	37	NA	Col0	yes	yes
SRR18051501	200	3256632000	PRJNA807632	SRP360141	SAMN25996625	2230052835	SRX14203725	NextSeq_500	PAIRED	cDNA	control	p53_control_20C	p53_control_20C_rep1	no	20	NA	Col0	yes	yes
SRR18051502	200	2879050000	PRJNA807632	SRP360141	SAMN25996626	1898204147	SRX14203724	NextSeq_500	PAIRED	cDNA	control	p53_control_20C	p53_control_20C_rep2	no	20	NA	Col0	yes	yes
SRR18051503	200	3305143600	PRJNA807632	SRP360141	SAMN25996627	2173278013	SRX14203723	NextSeq_500	PAIRED	cDNA	control	p53_control_20C	p53_control_20C_rep3	no	20	NA	Col0	yes	yes
SRR17882796	50	1458926450	PRJNA803361	SRP358254	SAMN25648979	854022339	SRX14042146	BGISEQ-500	SINGLE	cDNA	cold	p54_cold_acclimation_48h	p54_cold_acclimation_48h_rep1	48	4	90	Col0	yes	yes
SRR17882799	50	1041091750	PRJNA803361	SRP358254	SAMN25648982	606043497	SRX14042143	BGISEQ-500	SINGLE	cDNA	control	p54_non_acclimation	p54_non_acclimation_rep1	0	20	90	Col0	yes	yes
SRR17882802	50	2679766850	PRJNA803361	SRP358254	SAMN25648985	1534483286	SRX14042140	BGISEQ-500	SINGLE	cDNA	control	p54_deacclimation_cold_96h	p54_deacclimation_cold_96h_rep3	96	20	90	Col0	yes	yes
SRR17882805	50	2294726850	PRJNA803361	SRP358254	SAMN25648988	1321134848	SRX14042137	BGISEQ-500	SINGLE	cDNA	control	p54_deacclimation_cold_48h	p54_deacclimation_cold_48h_rep3	48	20	90	Col0	yes	yes
SRR17882808	50	3477758850	PRJNA803361	SRP358254	SAMN25648991	2004753752	SRX14042134	BGISEQ-500	SINGLE	cDNA	cold	p54_cold_acclimation_48h	p54_cold_acclimation_48h_rep3	48	4	90	Col0	yes	yes
SRR17882811	50	1391559200	PRJNA803361	SRP358254	SAMN25648994	804357120	SRX14042131	BGISEQ-500	SINGLE	cDNA	control	p54_non_acclimation	p54_non_acclimation_rep3	0	20	90	Col0	yes	yes
SRR17882814	50	2450060250	PRJNA803361	SRP358254	SAMN25648997	1421236692	SRX14042128	BGISEQ-500	SINGLE	cDNA	control	p54_deacclimation_cold_96h	p54_deacclimation_cold_96h_rep2	96	20	90	Col0	yes	yes
SRR17882817	50	3026606100	PRJNA803361	SRP358254	SAMN25649000	1744324460	SRX14042125	BGISEQ-500	SINGLE	cDNA	control	p54_deacclimation_cold_48h	p54_deacclimation_cold_48h_rep2	48	20	90	Col0	yes	yes
SRR17882820	50	1266720450	PRJNA803361	SRP358254	SAMN25649003	742159701	SRX14042122	BGISEQ-500	SINGLE	cDNA	cold	p54_cold_acclimation_48h	p54_cold_acclimation_48h_rep2	48	4	90	Col0	yes	yes
SRR17882823	50	1081414550	PRJNA803361	SRP358254	SAMN25649006	632496506	SRX14042119	BGISEQ-500	SINGLE	cDNA	control	p54_non_acclimation	p54_non_acclimation_rep2	0	20	90	Col0	yes	yes
SRR17882826	50	2500802550	PRJNA803361	SRP358254	SAMN25649009	1456529292	SRX14042116	BGISEQ-500	SINGLE	cDNA	control	p54_deacclimation_cold_96h	p54_deacclimation_cold_96h_rep1	96	20	90	Col0	yes	yes
SRR17882829	50	2304523000	PRJNA803361	SRP358254	SAMN25649012	1342812407	SRX14042113	BGISEQ-500	SINGLE	cDNA	control	p54_deacclimation_cold_48h	p54_deacclimation_cold_48h_rep1	48	20	90	Col0	yes	yes
SRR9648610	49	1986420849	PRJNA552958	SRP213346	SAMN12226112	780158340	SRX6410168	Illumina_HiSeq_2500	SINGLE	cDNA	control	p55_control_125	p55_control_125_rep1	no	23	125	Col0	yes	yes
SRR9648611	49	1545160414	PRJNA552958	SRP213346	SAMN12226111	612288012	SRX6410169	Illumina_HiSeq_2500	SINGLE	cDNA	ROS	p55_H2O2_5mM	p55_H2O2_5mM_rep1	no	23	125	Col0	yes	yes
SRR9648612	49	1416352889	PRJNA552958	SRP213346	SAMN12226110	550636319	SRX6410170	Illumina_HiSeq_2500	SINGLE	cDNA	ROS	p55_H2O2_5mM	p55_H2O2_5mM_rep2	no	23	125	Col0	yes	yes
SRR9648613	49	1184775606	PRJNA552958	SRP213346	SAMN12226109	462107924	SRX6410171	Illumina_HiSeq_2500	SINGLE	cDNA	ROS	p55_H2O2_5mM	p55_H2O2_5mM_rep3	no	23	125	Col0	yes	yes
SRR9648632	49	1831424735	PRJNA552958	SRP213346	SAMN12226114	725208931	SRX6410166	Illumina_HiSeq_2500	SINGLE	cDNA	control	p55_control_125	p55_control_125_rep2	no	23	125	Col0	yes	yes
SRR9648633	49	1905382934	PRJNA552958	SRP213346	SAMN12226113	741142114	SRX6410167	Illumina_HiSeq_2500	SINGLE	cDNA	control	p55_control_125	p55_control_125_rep3	no	23	125	Col0	yes	yes
SRR17872267	300	4040428200	PRJNA803178	SRP358094	SAMN25637145	1221965193	SRX14031975	Illumina_HiSeq_2500	PAIRED	cDNA	highlight	p56_highlight_500_18h	p56_highlight_500_18h_rep1	18	23	500	Col0	yes	yes
SRR17872268	300	4463072700	PRJNA803178	SRP358094	SAMN25637146	1463316121	SRX14031974	Illumina_HiSeq_2500	PAIRED	cDNA	highlight	p56_highlight_500_18h	p56_highlight_500_18h_rep2	18	23	500	Col0	yes	yes
SRR17872269	300	8445679500	PRJNA803178	SRP358094	SAMN25637147	2673575018	SRX14031973	Illumina_HiSeq_2500	PAIRED	cDNA	highlight	p56_highlight_500_18h	p56_highlight_500_18h_rep3	18	23	500	Col0	yes	yes
SRR17872273	300	4574731200	PRJNA803178	SRP358094	SAMN25637151	1445028218	SRX14031969	Illumina_HiSeq_2500	PAIRED	cDNA	highlight	p56_highlight_500_9h	p56_highlight_500_9h_rep1	9	23	500	Col0	yes	yes
SRR17872274	300	4071372900	PRJNA803178	SRP358094	SAMN25637152	1322201647	SRX14031968	Illumina_HiSeq_2500	PAIRED	cDNA	highlight	p56_highlight_500_9h	p56_highlight_500_9h_rep2	9	23	500	Col0	yes	yes
SRR17872275	300	4258785300	PRJNA803178	SRP358094	SAMN25637153	1394724438	SRX14031967	Illumina_HiSeq_2500	PAIRED	cDNA	highlight	p56_highlight_500_9h	p56_highlight_500_9h_rep3	9	23	500	Col0	yes	yes
SRR9099126	76	1445176936	PRJNA543995	SRP199048	SAMN11793586	530962913	SRX5874089	NextSeq_500	SINGLE	cDNA	dark	p57_control_dark	p57_control_dark_rep1	0	22	100	Col0	yes	no
SRR9099127	76	1510697600	PRJNA543995	SRP199048	SAMN11793585	575208864	SRX5874090	NextSeq_500	SINGLE	cDNA	dark	p57_control_dark	p57_control_dark_rep2	0	22	100	Col0	yes	no
SRR9099128	76	1301623044	PRJNA543995	SRP199048	SAMN11793584	480184282	SRX5874091	NextSeq_500	SINGLE	cDNA	dark	p57_control_dark	p57_control_dark_rep3	0	22	100	Col0	yes	no
SRR9099130	76	1989689652	PRJNA543995	SRP199048	SAMN11793582	725319979	SRX5874093	NextSeq_500	SINGLE	cDNA	control	p57_control_light_2h	p57_control_light_2h_rep2	2	22	100	Col0	yes	yes
SRR9099131	76	1573105152	PRJNA543995	SRP199048	SAMN11793581	573894635	SRX5874094	NextSeq_500	SINGLE	cDNA	control	p57_control_light_2h	p57_control_light_2h_rep3	2	22	100	Col0	yes	yes
SRR9099132	76	1225061936	PRJNA543995	SRP199048	SAMN11793580	451236065	SRX5874095	NextSeq_500	SINGLE	cDNA	control	p57_control_light_5h	p57_control_light_5h_rep1	5	22	100	Col0	yes	yes
SRR9099133	76	1706007796	PRJNA543995	SRP199048	SAMN11793579	624524958	SRX5874096	NextSeq_500	SINGLE	cDNA	control	p57_control_light_5h	p57_control_light_5h_rep2	5	22	100	Col0	yes	yes
SRR9099134	76	1719234608	PRJNA543995	SRP199048	SAMN11793578	627023805	SRX5874097	NextSeq_500	SINGLE	cDNA	control	p57_control_light_5h	p57_control_light_5h_rep3	5	22	100	Col0	yes	yes
SRR9099135	76	1491197444	PRJNA543995	SRP199048	SAMN11793577	546535776	SRX5874098	NextSeq_500	SINGLE	cDNA	control	p57_control_light_8h	p57_control_light_8h_rep1	8	22	100	Col0	yes	yes
SRR9099136	76	1900913444	PRJNA543995	SRP199048	SAMN11793576	694343129	SRX5874099	NextSeq_500	SINGLE	cDNA	control	p57_control_light_8h	p57_control_light_8h_rep2	8	22	100	Col0	yes	yes
SRR9099137	76	1543600280	PRJNA543995	SRP199048	SAMN11793575	561711306	SRX5874100	NextSeq_500	SINGLE	cDNA	control	p57_control_light_8h	p57_control_light_8h_rep3	8	22	100	Col0	yes	yes
SRR9099138	76	1228650656	PRJNA543995	SRP199048	SAMN11793574	453384931	SRX5874101	NextSeq_500	SINGLE	cDNA	highlight	p57_highlight_2h	p57_highlight_2h_rep1	2	22	500	Col0	yes	yes
SRR9099139	76	1125319080	PRJNA543995	SRP199048	SAMN11793573	414863448	SRX5874102	NextSeq_500	SINGLE	cDNA	highlight	p57_highlight_2h	p57_highlight_2h_rep2	2	22	500	Col0	yes	yes
SRR9099140	76	1220224232	PRJNA543995	SRP199048	SAMN11793572	453339056	SRX5874103	NextSeq_500	SINGLE	cDNA	highlight	p57_highlight_2h	p57_highlight_2h_rep3	2	22	500	Col0	yes	yes
SRR9099141	76	1518391080	PRJNA543995	SRP199048	SAMN11793571	567089422	SRX5874104	NextSeq_500	SINGLE	cDNA	highlight	p57_highlight_5h	p57_highlight_5h_rep1	5	22	500	Col0	yes	yes
SRR9099142	76	912751260	PRJNA543995	SRP199048	SAMN11793570	337576225	SRX5874105	NextSeq_500	SINGLE	cDNA	highlight	p57_highlight_5h	p57_highlight_5h_rep2	5	22	500	Col0	yes	yes
SRR9099144	76	3868353716	PRJNA543995	SRP199048	SAMN11793568	1395748930	SRX5874107	NextSeq_500	SINGLE	cDNA	highlight	p57_highlight_8h	p57_highlight_8h_rep1	8	22	500	Col0	yes	yes
SRR9034697	51	2989463175	PRJNA542115	SRP197318	SAMN11609861	2018995583	SRX5811881	Illumina_HiSeq_2500	SINGLE	cDNA	control	p58_control_22C__2days_old	p58_control_22C__2days_old_rep1	no	22	125	Col0	yes	yes
SRR9034698	51	2018802207	PRJNA542115	SRP197318	SAMN11609860	1538314299	SRX5811882	Illumina_HiSeq_2500	SINGLE	cDNA	control	p58_control_22C_2days_old	p58_control_22C_2days_old_rep2	no	22	125	Col0	yes	yes
SRR9034699	51	2807262819	PRJNA542115	SRP197318	SAMN11609859	1907246986	SRX5811883	Illumina_HiSeq_2500	SINGLE	cDNA	control	p58_control_22C_2days_old	p58_control_22C_2days_old_rep3	no	22	125	Col0	yes	yes
SRR9034700	51	1770062508	PRJNA542115	SRP197318	SAMN11609858	1345908592	SRX5811884	Illumina_HiSeq_2500	SINGLE	cDNA	heat	p58_heat_27C_2days_old	p58_heat_27C_2days_old_rep1	no	27	125	Col0	yes	yes
SRR9034701	51	2092190748	PRJNA542115	SRP197318	SAMN11609857	1598547446	SRX5811885	Illumina_HiSeq_2500	SINGLE	cDNA	heat	p58_heat_27C_2days_old	p58_heat_27C_2days_old_rep2	no	27	125	Col0	yes	yes
SRR9034702	51	2396848683	PRJNA542115	SRP197318	SAMN11609856	1799292084	SRX5811886	Illumina_HiSeq_2500	SINGLE	cDNA	heat	p58_heat_27C_2days_old	p58_heat_27C_2days_old_rep3	no	27	125	Col0	yes	yes
SRR9034703	51	2918311596	PRJNA542115	SRP197318	SAMN11609855	1995102503	SRX5811887	Illumina_HiSeq_2500	SINGLE	cDNA	control	p58_control_22C_7days_old	p58_control_22C_7days_old_rep1	no	22	125	Col0	yes	yes
SRR9034704	51	2109674721	PRJNA542115	SRP197318	SAMN11609854	1575885115	SRX5811888	Illumina_HiSeq_2500	SINGLE	cDNA	control	p58_control_22C_7days_old	p58_control_22C_7days_old_rep2	no	22	125	Col0	yes	yes
SRR9034705	51	2873438838	PRJNA542115	SRP197318	SAMN11609853	1939297038	SRX5811889	Illumina_HiSeq_2500	SINGLE	cDNA	control	p58_control_22C_7days_old	p58_control_22C_7days_old_rep3	no	22	125	Col0	yes	yes
SRR9034706	51	1945578651	PRJNA542115	SRP197318	SAMN11609852	1474038816	SRX5811890	Illumina_HiSeq_2500	SINGLE	cDNA	heat	p58_heat_27C_7days_old	p58_heat_27C_7days_old_rep1	no	27	125	Col0	yes	yes
SRR9034707	51	2800715592	PRJNA542115	SRP197318	SAMN11609851	1899978934	SRX5811891	Illumina_HiSeq_2500	SINGLE	cDNA	heat	p58_heat_27C_7days_old	p58_heat_27C_7days_old_rep2	no	27	125	Col0	yes	yes
SRR9034708	51	3700816224	PRJNA542115	SRP197318	SAMN11609862	2507608000	SRX5811892	Illumina_HiSeq_2500	SINGLE	cDNA	heat	p58_heat_27C_7days_old	p58_heat_27C_7days_old_rep3	no	27	125	Col0	yes	yes
SRR9034709	51	2033822319	PRJNA542115	SRP197318	SAMN11609874	1382067397	SRX5811893	Illumina_HiSeq_2500	SINGLE	cDNA	control	p58_control_22C_Heatin_2days_old	p58_control_22C_Heatin_2days_old_rep1	no	22	125	Col0	yes	yes
SRR9034710	51	3426976365	PRJNA542115	SRP197318	SAMN11609873	2367425882	SRX5811894	Illumina_HiSeq_2500	SINGLE	cDNA	control	p58_control_22C_Heatin_2days_old	p58_control_22C_Heatin_2days_old_rep2	no	22	125	Col0	yes	yes
SRR9034711	51	3062727225	PRJNA542115	SRP197318	SAMN11609872	2101657183	SRX5811895	Illumina_HiSeq_2500	SINGLE	cDNA	control	p58_control_22C_Heatin_2days_old	p58_control_22C_Heatin_2days_old_rep3	no	22	125	Col0	yes	yes
SRR9034712	51	1661365341	PRJNA542115	SRP197318	SAMN11609871	1261436383	SRX5811896	Illumina_HiSeq_2500	SINGLE	cDNA	heat	p58_heat_27C_Heatin_2days_old	p58_heat_27C_Heatin_2days_old_rep1	no	27	125	Col0	yes	yes
SRR9034713	51	1793152656	PRJNA542115	SRP197318	SAMN11609865	1366509065	SRX5811897	Illumina_HiSeq_2500	SINGLE	cDNA	heat	p58_heat_27C_Heatin_2days_old	p58_heat_27C_Heatin_2days_old_rep2	no	27	125	Col0	yes	yes
SRR9034714	51	2349931029	PRJNA542115	SRP197318	SAMN11609864	1781746224	SRX5811898	Illumina_HiSeq_2500	SINGLE	cDNA	heat	p58_heat_27C_Heatin_2days_old	p58_heat_27C_Heatin_2days_old_rep3	no	27	125	Col0	yes	yes
SRR9034715	51	3055107825	PRJNA542115	SRP197318	SAMN11609863	2083644679	SRX5811899	Illumina_HiSeq_2500	SINGLE	cDNA	control	p58_control_22C_Heatin_7days_old	p58_control_22C_Heatin_7days_old_rep1	no	22	125	Col0	yes	yes
SRR9034716	51	2973333405	PRJNA542115	SRP197318	SAMN11609870	2010775263	SRX5811900	Illumina_HiSeq_2500	SINGLE	cDNA	control	p58_control_22C_Heatin_7days_old	p58_control_22C_Heatin_7days_old_rep2	no	22	125	Col0	yes	yes
SRR9034717	51	1775923275	PRJNA542115	SRP197318	SAMN11609869	1368259814	SRX5811901	Illumina_HiSeq_2500	SINGLE	cDNA	control	p58_control_22C_Heatin_7days_old	p58_control_22C_Heatin_7days_old_rep3	no	22	125	Col0	yes	yes
SRR9034718	51	1672653528	PRJNA542115	SRP197318	SAMN11609868	1280892245	SRX5811902	Illumina_HiSeq_2500	SINGLE	cDNA	heat	p58_heat_27C_Heatin_7days_old	p58_heat_27C_Heatin_7days_old_rep1	no	27	125	Col0	yes	yes
SRR9034719	51	1635507576	PRJNA542115	SRP197318	SAMN11609867	1251059980	SRX5811903	Illumina_HiSeq_2500	SINGLE	cDNA	heat	p58_heat_27C_Heatin_7days_old	p58_heat_27C_Heatin_7days_old_rep2	no	27	125	Col0	yes	yes
SRR9034720	51	3138980385	PRJNA542115	SRP197318	SAMN11609866	2368920381	SRX5811904	Illumina_HiSeq_2500	SINGLE	cDNA	heat	p58_heat_27C_Heatin_7days_old	p58_heat_27C_Heatin_7days_old_rep3	no	27	125	Col0	yes	yes
SRR18096969	300	9423140100	PRJNA809227	SRP360898	SAMN26156299	3045285025	SRX14247918	Illumina_NovaSeq_6000	PAIRED	cDNA	control	p59_control_05.h	p59_control_05.h_rep1	no	NA	NA	Col0	yes	yes
SRR18096970	300	9274636500	PRJNA809227	SRP360898	SAMN26156300	3020480806	SRX14247917	Illumina_NovaSeq_6000	PAIRED	cDNA	control	p59_control_05.h	p59_control_05.h_rep2	no	NA	NA	Col0	yes	yes
SRR18096971	300	9739372800	PRJNA809227	SRP360898	SAMN26156301	3146353915	SRX14247916	Illumina_NovaSeq_6000	PAIRED	cDNA	control	p59_control_05.h	p59_control_05.h_rep3	no	NA	NA	Col0	yes	yes
SRR7274754	150	5455743668	PRJNA474938	SRP149937	SAMN09375740	2065387814	SRX4178361	NextSeq_500	PAIRED	cDNA	control	p60_control_19C_5h	p60_control_19C_5h_rep1	5	19	NA	Col0	yes	yes
SRR7274755	150	5983817515	PRJNA474938	SRP149937	SAMN09375763	2265851360	SRX4178362	NextSeq_500	PAIRED	cDNA	control	p60_control_19C_5h	p60_control_19C_5h_rep2	5	19	NA	Col0	yes	yes
SRR7274756	150	3782476303	PRJNA474938	SRP149937	SAMN09375762	1478927233	SRX4178363	NextSeq_500	PAIRED	cDNA	control	p60_control_19C_5h	p60_control_19C_5h_rep3	5	19	NA	Col0	yes	yes
SRR7274760	150	5337004470	PRJNA474938	SRP149937	SAMN09375758	2018039420	SRX4178367	NextSeq_500	PAIRED	cDNA	cold	p60_cold_4C_5h	p60_cold_4C_5h_rep1	5	4	NA	Col0	yes	yes
SRR7274761	150	6220045650	PRJNA474938	SRP149937	SAMN09375757	2356396035	SRX4178368	NextSeq_500	PAIRED	cDNA	cold	p60_cold_4C_5h	p60_cold_4C_5h_rep2	5	4	NA	Col0	yes	yes
SRR7274762	150	6071405005	PRJNA474938	SRP149937	SAMN09375756	2289366813	SRX4178369	NextSeq_500	PAIRED	cDNA	cold	p60_cold_4C_5h	p60_cold_4C_5h_rep3	5	4	NA	Col0	yes	yes
SRR7274766	149	6146985820	PRJNA474938	SRP149937	SAMN09375752	2340459469	SRX4178373	NextSeq_500	PAIRED	cDNA	control	p60_control_19C_3h	p60_control_19C_3h_rep1	3	19	NA	Col0	yes	yes
SRR7274767	150	5383914247	PRJNA474938	SRP149937	SAMN09375751	2045770251	SRX4178374	NextSeq_500	PAIRED	cDNA	control	p60_control_19C_3h	p60_control_19C_3h_rep2	3	19	NA	Col0	yes	yes
SRR7274768	150	5636898291	PRJNA474938	SRP149937	SAMN09375750	2140499448	SRX4178375	NextSeq_500	PAIRED	cDNA	control	p60_control_19C_3h	p60_control_19C_3h_rep3	3	19	NA	Col0	yes	yes
SRR7274772	150	5705608300	PRJNA474938	SRP149937	SAMN09375746	2167527367	SRX4178379	NextSeq_500	PAIRED	cDNA	cold	p60_cold_4C_3h	p60_cold_4C_3h_rep1	3	4	NA	Col0	yes	yes
SRR7274773	150	5215711930	PRJNA474938	SRP149937	SAMN09375745	1986459874	SRX4178380	NextSeq_500	PAIRED	cDNA	cold	p60_cold_4C_3h	p60_cold_4C_3h_rep2	3	4	NA	Col0	yes	yes
SRR7274774	149	5821967644	PRJNA474938	SRP149937	SAMN09375744	2229518196	SRX4178381	NextSeq_500	PAIRED	cDNA	cold	p60_cold_4C_3h	p60_cold_4C_3h_rep3	3	4	NA	Col0	yes	yes
SRR7659142	300	5764045200	PRJNA485134	SRP156748	SAMN09784103	2242749131	SRX4520740	Illumina_HiSeq_4000	PAIRED	cDNA	control	p61_control_23C	p61_control_23C_rep1	no	23	350	Col0	yes	yes
SRR7659143	300	5141366400	PRJNA485134	SRP156748	SAMN09784102	2122862469	SRX4520741	Illumina_HiSeq_4000	PAIRED	cDNA	control	p61_control_23C	p61_control_23C_rep2	no	23	350	Col0	yes	yes
SRR7659144	300	4484094300	PRJNA485134	SRP156748	SAMN09784101	1832004448	SRX4520742	Illumina_HiSeq_4000	PAIRED	cDNA	control	p61_control_23C	p61_control_23C_rep3	no	23	350	Col0	yes	yes
SRR7659145	300	3856242900	PRJNA485134	SRP156748	SAMN09784100	1550301422	SRX4520743	Illumina_HiSeq_4000	PAIRED	cDNA	heat	p61_heat_28C	p61_heat_28C_rep1	no	28	350	Col0	yes	yes
SRR7659146	300	4045226400	PRJNA485134	SRP156748	SAMN09784099	1624981565	SRX4520744	Illumina_HiSeq_4000	PAIRED	cDNA	heat	p61_heat_28C	p61_heat_28C_rep2	no	28	350	Col0	yes	yes
SRR7659147	300	3762688500	PRJNA485134	SRP156748	SAMN09784098	1537593992	SRX4520745	Illumina_HiSeq_4000	PAIRED	cDNA	heat	p61_heat_28C	p61_heat_28C_rep3	no	28	350	Col0	yes	yes
SRR7659148	300	4349196900	PRJNA485134	SRP156748	SAMN09784097	1767224533	SRX4520746	Illumina_HiSeq_4000	PAIRED	cDNA	heat	p61_heat_38C	p61_heat_38C_rep1	no	38	350	Col0	yes	yes
SRR7659149	300	4025757600	PRJNA485134	SRP156748	SAMN09784096	1624104115	SRX4520747	Illumina_HiSeq_4000	PAIRED	cDNA	heat	p61_heat_38C	p61_heat_38C_rep2	no	38	350	Col0	yes	yes
SRR7659150	300	3693496500	PRJNA485134	SRP156748	SAMN09784095	1493170522	SRX4520748	Illumina_HiSeq_4000	PAIRED	cDNA	heat	p61_heat_38C	p61_heat_38C_rep3	no	38	350	Col0	yes	yes
SRR7774136	125	3753147500	PRJNA488799	SRP159259	SAMN09941294	1821721112	SRX4629449	Illumina_HiSeq_2500	SINGLE	cDNA	control	p62_control_23C_dawn	p62_control_23C_dawn_rep1	no	23	NA	Col0	yes	yes
SRR7774137	125	3790625500	PRJNA488799	SRP159259	SAMN09941293	1846249090	SRX4629450	Illumina_HiSeq_2500	SINGLE	cDNA	control	p62_control_23C_dawn	p62_control_23C_dawn_rep2	no	23	NA	Col0	yes	yes
SRR7774138	125	2382066625	PRJNA488799	SRP159259	SAMN09941292	1180987068	SRX4629451	Illumina_HiSeq_2500	SINGLE	cDNA	control	p62_control_23C_dawn	p62_control_23C_dawn_rep3	no	23	NA	Col0	yes	yes
SRR7774139	125	2832607250	PRJNA488799	SRP159259	SAMN09941291	1387755130	SRX4629452	Illumina_HiSeq_2500	SINGLE	cDNA	control	p62_control_23C_dawn	p62_control_23C_dawn_rep4	no	23	NA	Col0	yes	yes
SRR7774140	125	3301300125	PRJNA488799	SRP159259	SAMN09941290	1605129853	SRX4629453	Illumina_HiSeq_2500	SINGLE	cDNA	control	p62_control_23C_dusk	p62_control_23C_dusk_rep1	no	23	NA	Col0	yes	yes
SRR7774141	125	4139880875	PRJNA488799	SRP159259	SAMN09941289	2011191201	SRX4629454	Illumina_HiSeq_2500	SINGLE	cDNA	control	p62_control_23C_dusk	p62_control_23C_dusk_rep2	no	23	NA	Col0	yes	yes
SRR7774142	125	3250406250	PRJNA488799	SRP159259	SAMN09941288	1590758021	SRX4629455	Illumina_HiSeq_2500	SINGLE	cDNA	control	p62_control_23C_dusk	p62_control_23C_dusk_rep3	no	23	NA	Col0	yes	yes
SRR7774143	125	2528761750	PRJNA488799	SRP159259	SAMN09941287	1243431490	SRX4629456	Illumina_HiSeq_2500	SINGLE	cDNA	control	p62_control_23C_dusk	p62_control_23C_dusk_rep4	no	23	NA	Col0	yes	yes
SRR7774144	125	3394418000	PRJNA488799	SRP159259	SAMN09941286	1652336770	SRX4629457	Illumina_HiSeq_2500	SINGLE	cDNA	heat	p62_heat_30C_1h_dawn	p62_heat_30C_1h_dawn_rep1	no	30	NA	Col0	yes	yes
SRR7774145	125	4228604750	PRJNA488799	SRP159259	SAMN09941285	2069400927	SRX4629458	Illumina_HiSeq_2500	SINGLE	cDNA	heat	p62_heat_30C_1h_dawn	p62_heat_30C_1h_dawn_rep2	no	30	NA	Col0	yes	yes
SRR7774146	125	2630551125	PRJNA488799	SRP159259	SAMN09941284	1286372457	SRX4629459	Illumina_HiSeq_2500	SINGLE	cDNA	heat	p62_heat_30C_1h_dawn	p62_heat_30C_1h_dawn_rep3	no	30	NA	Col0	yes	yes
SRR7774147	125	3854913750	PRJNA488799	SRP159259	SAMN09941283	1868602962	SRX4629460	Illumina_HiSeq_2500	SINGLE	cDNA	heat	p62_heat_30C_1h_dawn	p62_heat_30C_1h_dawn_rep4	no	30	NA	Col0	yes	yes
SRR7774148	125	6067324625	PRJNA488799	SRP159259	SAMN09941282	2939595009	SRX4629461	Illumina_HiSeq_2500	SINGLE	cDNA	heat	p62_heat_30C_1h_dusk	p62_heat_30C_1h_dusk_rep1	no	30	NA	Col0	yes	yes
SRR7774149	125	2277717375	PRJNA488799	SRP159259	SAMN09941281	1129557706	SRX4629462	Illumina_HiSeq_2500	SINGLE	cDNA	heat	p62_heat_30C_1h_dusk	p62_heat_30C_1h_dusk_rep2	no	30	NA	Col0	yes	yes
SRR7774150	125	2825038250	PRJNA488799	SRP159259	SAMN09941280	1380876956	SRX4629463	Illumina_HiSeq_2500	SINGLE	cDNA	heat	p62_heat_30C_1h_dusk	p62_heat_30C_1h_dusk_rep3	no	30	NA	Col0	yes	yes
SRR7774151	125	3223377750	PRJNA488799	SRP159259	SAMN09941279	1585635194	SRX4629464	Illumina_HiSeq_2500	SINGLE	cDNA	heat	p62_heat_30C_1h_dusk	p62_heat_30C_1h_dusk_rep4	no	30	NA	Col0	yes	yes
SRR8069340	51	2989463175	PRJNA497220	SRP165975	SAMN10251088	2018995583	SRX4897633	Illumina_HiSeq_2500	SINGLE	cDNA	control	p63_control_2days_old_22C	p63_control_2days_old_22C_rep1	no	23	125	Col0	yes	yes
SRR8069341	51	2018802207	PRJNA497220	SRP165975	SAMN10251087	1538314299	SRX4897634	Illumina_HiSeq_2500	SINGLE	cDNA	control	p63_control_2days_old_22C	p63_control_2days_old_22C_rep2	no	23	125	Col0	yes	yes
SRR8069342	51	2807262819	PRJNA497220	SRP165975	SAMN10251086	1907247124	SRX4897635	Illumina_HiSeq_2500	SINGLE	cDNA	control	p63_control_2days_old_22C	p63_control_2days_old_22C_rep3	no	23	125	Col0	yes	yes
SRR8069358	51	2918311596	PRJNA497220	SRP165975	SAMN10251070	1995102507	SRX4897651	Illumina_HiSeq_2500	SINGLE	cDNA	control	p63_control_7days_old_22C	p63_control_7days_old_22C_rep4	no	23	125	Col0	yes	yes
SRR8069359	51	2109674721	PRJNA497220	SRP165975	SAMN10251069	1575885106	SRX4897652	Illumina_HiSeq_2500	SINGLE	cDNA	control	p63_control_7days_old_22C	p63_control_7days_old_22C_rep5	no	23	125	Col0	yes	yes
SRR8069360	51	2873438838	PRJNA497220	SRP165975	SAMN10251103	1939297197	SRX4897653	Illumina_HiSeq_2500	SINGLE	cDNA	control	p63_control_7days_old_22C	p63_control_7days_old_22C_rep6	no	23	125	Col0	yes	yes
SRR8069367	51	1945578651	PRJNA497220	SRP165975	SAMN10251089	1474038816	SRX4897660	Illumina_HiSeq_2500	SINGLE	cDNA	heat	p63_heat_7days_old_27C	p63_heat_7days_old_27C_rep1	no	30	125	Col0	yes	yes
SRR8069368	51	2800715592	PRJNA497220	SRP165975	SAMN10251068	1899978911	SRX4897661	Illumina_HiSeq_2500	SINGLE	cDNA	heat	p63_heat_7days_old_27C	p63_heat_7days_old_27C_rep2	no	30	125	Col0	yes	yes
SRR8069369	51	3700816224	PRJNA497220	SRP165975	SAMN10251067	2507607827	SRX4897662	Illumina_HiSeq_2500	SINGLE	cDNA	heat	p63_heat_7days_old_27C	p63_heat_7days_old_27C_rep3	no	30	125	Col0	yes	yes
SRR17028946	300	7767087000	PRJNA783308	SRP347641	SAMN23426216	2770154003	SRX13218877	Illumina_HiSeq_2000	PAIRED	cDNA	control	p64_control	p64_control_rep1	no	23	150	Col0	yes	yes
SRR17028947	300	7494514500	PRJNA783308	SRP347641	SAMN23426217	2669674462	SRX13218878	Illumina_HiSeq_2000	PAIRED	cDNA	control	p64_control	p64_control_rep2	no	23	150	Col0	yes	yes
SRR17028948	300	8067507900	PRJNA783308	SRP347641	SAMN23426218	2739806101	SRX13218879	Illumina_HiSeq_2000	PAIRED	cDNA	control	p64_control	p64_control_rep3	no	23	150	Col0	yes	yes
SRR17028949	300	6705775800	PRJNA783308	SRP347641	SAMN23426219	2263922141	SRX13218880	Illumina_HiSeq_2000	PAIRED	cDNA	ABA	p64_ABA_1microM	p64_ABA_1microM_rep1	no	23	150	Col0	yes	yes
SRR17028950	300	7579805400	PRJNA783308	SRP347641	SAMN23426220	2706698733	SRX13218881	Illumina_HiSeq_2000	PAIRED	cDNA	ABA	p64_ABA_1microM	p64_ABA_1microM_rep2	no	23	150	Col0	yes	yes
SRR17028951	300	6817209000	PRJNA783308	SRP347641	SAMN23426221	2449006812	SRX13218882	Illumina_HiSeq_2000	PAIRED	cDNA	ABA	p64_ABA_1microM	p64_ABA_1microM_rep3	no	23	150	Col0	yes	yes
SRR8590816	300	11330508300	PRJNA523174	SRP186254	SAMN10965501	4530666040	SRX5391069	Illumina_HiSeq_2000	PAIRED	cDNA	control	p65_control	p65_control_rep1	0	22	NA	Col0	yes	yes
SRR8590817	300	10310896200	PRJNA523174	SRP186254	SAMN10965500	4209755591	SRX5391070	Illumina_HiSeq_2000	PAIRED	cDNA	control	p65_control	p65_control_rep2	0	22	NA	Col0	yes	yes
SRR8590818	300	10622882700	PRJNA523174	SRP186254	SAMN10965499	4286760062	SRX5391071	Illumina_HiSeq_2000	PAIRED	cDNA	control	p65_control	p65_control_rep3	0	22	NA	Col0	yes	yes
SRR8590819	300	11225425500	PRJNA523174	SRP186254	SAMN10965497	4501214840	SRX5391072	Illumina_HiSeq_2000	PAIRED	cDNA	jasmonates	p65_JA_50microM_1h	p65_JA_50microM_1h_rep1	1	22	NA	Col0	yes	yes
SRR8590820	300	8345580900	PRJNA523174	SRP186254	SAMN10965496	3465396835	SRX5391073	Illumina_HiSeq_2000	PAIRED	cDNA	jasmonates	p65_JA_50microM_1h	p65_JA_50microM_1h_rep2	1	22	NA	Col0	yes	yes
SRR8590821	300	10688531400	PRJNA523174	SRP186254	SAMN10965495	4257291178	SRX5391074	Illumina_HiSeq_2000	PAIRED	cDNA	jasmonates	p65_JA_50microM_1h	p65_JA_50microM_1h_rep3	1	22	NA	Col0	yes	yes
SRR8590822	300	10871623800	PRJNA523174	SRP186254	SAMN10965494	4318944496	SRX5391075	Illumina_HiSeq_2000	PAIRED	cDNA	jasmonates	p65_JA_50microM_3h	p65_JA_50microM_3h_rep1	3	22	NA	Col0	yes	yes
SRR8590823	300	11221900800	PRJNA523174	SRP186254	SAMN10965493	4447067741	SRX5391076	Illumina_HiSeq_2000	PAIRED	cDNA	jasmonates	p65_JA_50microM_3h	p65_JA_50microM_3h_rep2	3	22	NA	Col0	yes	yes
SRR8590824	300	10700655900	PRJNA523174	SRP186254	SAMN10965492	4210626900	SRX5391077	Illumina_HiSeq_2000	PAIRED	cDNA	jasmonates	p65_JA_50microM_3h	p65_JA_50microM_3h_rep3	3	22	NA	Col0	yes	yes

[truncated: 24 more sheets: S10, S11, S12, S13, S14, S15, S16, S17, S18, S19, S20, S21, S22, S23, S24, S25, S26, S27, S28, S29 …]
